# Supplementary material for: Syntheses, crystal structures and properties of tetra­kis­(3-methyl­pyridine-κN)bis­(iso­thio­cyanato-κN)manganese(II) and tetra­kis­(3-methyl­pyridine-κN)bis­(iso­thio­cyanato-κN)iron(II)
Source: Acta Crystallogr E Crystallogr Commun. 2022 Jun 30;78(Pt 7):755–60. doi: 10.1107/S2056989022006491 (PMC9260356; doi:10.1107/S2056989022006491)
Supplement: Supplementary file 6 [file e-78-00755-sup1.cif]

##############################################################################
#                                                                            #
# This CIF contains the data in a paper accepted for publication in          #
# Acta Crystallographica Section E. It conforms to the requirements of       #
# Notes for Authors for Acta Crystallographica Section E, and has been       #
# peer reviewed under the auspices of the IUCr Commission on Journals.       #
#                                                                            #
# Full details of the Crystallographic Information File format               #
# are given in the paper "The Crystallographic Information File (CIF):       #
# a New Standard Archive File for Crystallography" by S. R. Hall, F. H.      #
# Allen and I. D. Brown [Acta Cryst. (1991), A47, 655-685].                  #
#                                                                            #
# The current version of the core CIF dictionary is obtainable from          #
# ftp://ftp.iucr.org/pub/cif_core.dic.                                       #
#                                                                            #
# Software is freely available for graphical display of the structure(s)     #
# in this CIF. For information consult the CIF software page                 #
# http://www.iucr.org/resources/cif/software.                                #
#                                                                            #
# This file may be used for bona fide research purposes within the           #
# scientific community so long as proper attribution is given to the journal # 
# article from which it was obtained.                                        #
#                                                                            #
##############################################################################
data_1
_audit_creation_method
;
Olex2 1.3-ac4
(compiled 2020.11.27 svn.r5f609507 for Rigaku Oxford Diffraction, GUI svn.r6214)
;
_journal_date_recd_electronic     2022-05-26
_journal_date_accepted     2022-06-23
_journal_name_full     'Acta Crystallographica, Section E'
_journal_year     2022
_journal_volume     78
_journal_issue      7
_journal_page_first     1
_journal_page_last     0
_journal_paper_category     GM
_journal_paper_doi     10.1107/S2056989022006491
_journal_coeditor_code     HB8024
_publ_contact_author_name     'Christian N\"ather'
_publ_contact_author_address
;
Institut of inorganic chemistry
University of Kiel
Max-Eyth.-Str. 2
24118 Kiel
;
_publ_contact_author_email     cnaether@ac.uni-kiel.de
_publ_contact_author_fax     ?
_publ_contact_author_phone     ?
_publ_section_title
;\
Syntheses, crystal structures and properties of
tetrakis(3-methylpyridine-\k<i>N</i>)bis(isothiocyanato-\k<i>N</i>)\
manganese(II) and
tetrakis(3-methylpyridine-\k<i>N</i>)bis(isothiocyanato-\k<i>N</i>)iron(II)
;
_publ_section_title_footnote     .
loop_
    _publ_author_name
    _publ_author_footnote
    _publ_author_address
    'Ceglarska, Magdalena' .
;
Institute of Physics, Jagiellonian University,
Lojasiewicza 11, 30-348 Krak\'ow,
Poland
;
    'Krebs, Christoph' .
;
Institute of Inorganic Chemistry
University of Kiel
Max-Eyth.-Str. 2
24118 Kiel
Germany
;
    'N\"ather, Christian' .
;
Institute of Inorganic Chemistry
University of Kiel
Max-Eyth.-Str. 2
24118 Kiel
Germany
;
_publ_section_synopsis
;
The crystal structures of the title compounds consist of discrete complexes, in
which the metal cations are octahedrally coordinated.
;
_chemical_name_systematic
;\
Tetrakis(3-methylpyridine-\k<i>N</i>)bis(isothiocyanato-\k<i>N</i>)\
manganese(II)
;
_chemical_name_common     ?
_chemical_formula_moiety     'C26 H28 Mn N6 S2'
_chemical_formula_sum     'C26 H28 Mn N6 S2'
_chemical_formula_iupac     '[Mn (N C S)2 (C6 H7 N)4]'
_chemical_formula_weight     543.60
_chemical_melting_point     ?
_space_group_crystal_system     orthorhombic
_space_group_name_H-M_alt     'P b c n'
_space_group_name_Hall     '-P 2n 2ab'
loop_
    _space_group_symop_operation_xyz
    'x, y, z'
    '-x+1/2, -y+1/2, z+1/2'
    '-x, y, -z+1/2'
    'x+1/2, -y+1/2, -z'
    '-x, -y, -z'
    'x-1/2, y-1/2, -z-1/2'
    'x, -y, z-1/2'
    '-x-1/2, y-1/2, z'
_cell_length_a     17.47811(10)
_cell_length_b     8.93570(6)
_cell_length_c     17.36177(10)
_cell_angle_alpha     90
_cell_angle_beta     90
_cell_angle_gamma     90
_cell_volume     2711.55(3)
_cell_formula_units_Z     4
_cell_measurement_reflns_used     12231
_cell_measurement_theta_min     5.0510
_cell_measurement_theta_max     79.1610
_cell_measurement_temperature     100.00(10)
_exptl_crystal_description     block
_exptl_crystal_colour     'intense colourless'
_exptl_crystal_size_max     0.18
_exptl_crystal_size_mid     0.15
_exptl_crystal_size_min     0.1
_exptl_crystal_density_diffrn     1.332
_exptl_crystal_density_meas     ?
_exptl_crystal_density_method     ?
_exptl_crystal_F_000     1132
_exptl_absorpt_coefficient_mu     5.596
_exptl_absorpt_correction_type     multi-scan
_exptl_absorpt_process_details
;
(CrysalisPro; Rigaku OD, 2021)
;
_exptl_absorpt_correction_T_min     0.78598
_exptl_absorpt_correction_T_max     1.00000
_diffrn_ambient_temperature     100.00(10)
_diffrn_source     'micro-focus sealed X-ray tube'
_diffrn_radiation_type     'Cu K\a'
_diffrn_radiation_wavelength     1.54184
_diffrn_radiation_monochromator     mirror
_diffrn_measurement_device_type     'XtaLAB Synergy, Dualflex, HyPix'
_diffrn_measurement_device     'four-circle diffractometer'
_diffrn_measurement_method     '\w scans'
_diffrn_detector     'Hybrid Pixel Array Detector'
_diffrn_detector_area_resol_mean     10.0000
_diffrn_reflns_number     23041
_diffrn_reflns_av_R_equivalents     0.0214
_diffrn_reflns_av_unetI/netI     0.0084
_diffrn_reflns_theta_min     5.061
_diffrn_reflns_theta_max     79.797
_diffrn_reflns_theta_full     67.684
_diffrn_measured_fraction_theta_max     0.987
_diffrn_measured_fraction_theta_full     1.000
_diffrn_reflns_limit_h_min     -16
_diffrn_reflns_limit_h_max     22
_diffrn_reflns_limit_k_min     -10
_diffrn_reflns_limit_k_max     11
_diffrn_reflns_limit_l_min     -22
_diffrn_reflns_limit_l_max     22
_diffrn_radiation_probe     x-ray
_refine_special_details     ?
_reflns_number_total     2918
_reflns_number_gt     2841
_reflns_threshold_expression     'I > 2\s(I)'
_refine_ls_structure_factor_coef     Fsqd
_refine_ls_matrix_type     full
_refine_ls_R_factor_all     0.0282
_refine_ls_R_factor_gt     0.0277
_refine_ls_wR_factor_gt     0.0777
_refine_ls_wR_factor_ref     0.0782
_refine_ls_goodness_of_fit_ref     1.066
_refine_ls_restrained_S_all     1.066
_refine_ls_number_reflns     2918
_refine_ls_number_parameters     162
_refine_ls_number_restraints     0
_refine_ls_hydrogen_treatment     constr
_refine_ls_weighting_scheme     calc
_refine_ls_weighting_details
              'w=1/[\s^2^(Fo^2^)+(0.0428P)^2^+1.4595P] where P=(Fo^2^+2Fc^2^)/3'
_atom_sites_solution_hydrogens     geom
_atom_sites_solution_primary     dual
_atom_sites_solution_secondary     ?
_refine_ls_shift/su_max     0.001
_refine_ls_shift/su_mean     0.000
_refine_diff_density_max     0.451
_refine_diff_density_min     -0.346
_refine_ls_extinction_method     none
_refine_ls_extinction_coef     .
loop_
    _atom_type_symbol
    _atom_type_description
    _atom_type_scat_dispersion_real
    _atom_type_scat_dispersion_imag
    _atom_type_scat_source
    'C' 'C' 0.0181 0.0091
                         'International Tables Vol C Tables 4.2.6.8 and 6.1.1.4'
    'H' 'H' 0.0000 0.0000
                         'International Tables Vol C Tables 4.2.6.8 and 6.1.1.4'
    'Mn' 'Mn' -0.5299 2.8052
                         'International Tables Vol C Tables 4.2.6.8 and 6.1.1.4'
    'N' 'N' 0.0311 0.0180
                         'International Tables Vol C Tables 4.2.6.8 and 6.1.1.4'
    'S' 'S' 0.3331 0.5567
                         'International Tables Vol C Tables 4.2.6.8 and 6.1.1.4'
_computing_data_collection
;
CrysAlisPro (Rigaku OD, 2021)
;
_computing_cell_refinement
;
CrysAlisPro (Rigaku OD, 2021)
;
_computing_data_reduction
;
CrysAlisPro (Rigaku OD, 2021)
;
_computing_structure_solution
;
<i>SHELXT2014/5</i> (Sheldrick, 2015a)
;
_computing_structure_refinement
;
<i>SHELXL2016/6</i> (Sheldrick, 2015b)
;
_computing_molecular_graphics
;
DIAMOND (Brandenburg & Putz, 1999)
;
_computing_publication_material
;
publCIF (Westrip, 2010)
;
loop_
    _atom_site_type_symbol
    _atom_site_label
    _atom_site_fract_x
    _atom_site_fract_y
    _atom_site_fract_z
    _atom_site_U_iso_or_equiv
    _atom_site_adp_type
    _atom_site_calc_flag
    _atom_site_occupancy
    _atom_site_disorder_assembly
    _atom_site_disorder_group
    Mn Mn1 0.500000 0.500000 0.500000 0.01493(10) Uani d 1 . .
    S S1 0.37925(2) 0.28776(4) 0.72629(2) 0.02871(11) Uani d 1 . .
    C C1 0.43007(7) 0.32513(14) 0.65000(8) 0.0197(3) Uani d 1 . .
    N N1 0.46439(6) 0.35374(13) 0.59412(6) 0.0213(2) Uani d 1 . .
    N N11 0.62368(6) 0.40622(13) 0.51371(6) 0.0187(2) Uani d 1 . .
    C C11 0.68099(7) 0.45625(15) 0.46930(8) 0.0211(3) Uani d 1 . .
    H H11 0.668777 0.523569 0.428777 0.025 Uiso calc 1 . .
    C C12 0.75732(8) 0.41561(15) 0.47890(8) 0.0230(3) Uani d 1 . .
    C C13 0.77419(8) 0.31480(16) 0.53720(9) 0.0260(3) Uani d 1 . .
    H H13 0.825438 0.283210 0.545420 0.031 Uiso calc 1 . .
    C C14 0.71595(8) 0.26057(16) 0.58327(8) 0.0262(3) Uani d 1 . .
    H H14 0.726560 0.191037 0.623264 0.031 Uiso calc 1 . .
    C C15 0.64179(8) 0.30937(15) 0.57014(8) 0.0210(3) Uani d 1 . .
    H H15 0.602055 0.272809 0.602382 0.025 Uiso calc 1 . .
    C C16 0.81796(9) 0.48323(18) 0.42866(10) 0.0328(3) Uani d 1 . .
    H H16A 0.805388 0.465065 0.374453 0.049 Uiso calc 1 . .
    H H16B 0.867527 0.437548 0.440654 0.049 Uiso calc 1 . .
    H H16C 0.820602 0.591251 0.438045 0.049 Uiso calc 1 . .
    N N21 0.52897(6) 0.68274(12) 0.58746(6) 0.0188(2) Uani d 1 . .
    C C21 0.56837(7) 0.65317(14) 0.65216(7) 0.0198(3) Uani d 1 . .
    H H21 0.579930 0.551668 0.663532 0.024 Uiso calc 1 . .
    C C22 0.59328(8) 0.76267(16) 0.70361(8) 0.0228(3) Uani d 1 . .
    C C23 0.57305(8) 0.91022(16) 0.68741(8) 0.0264(3) Uani d 1 . .
    H H23 0.588277 0.988617 0.721038 0.032 Uiso calc 1 . .
    C C24 0.53065(8) 0.94200(15) 0.62205(9) 0.0260(3) Uani d 1 . .
    H H24 0.515523 1.041791 0.610919 0.031 Uiso calc 1 . .
    C C25 0.51069(8) 0.82605(15) 0.57323(8) 0.0220(3) Uani d 1 . .
    H H25 0.482864 0.848780 0.527706 0.026 Uiso calc 1 . .
    C C26 0.63924(10) 0.72132(18) 0.77362(9) 0.0320(3) Uani d 1 . .
    H H26A 0.688861 0.772265 0.771841 0.048 Uiso calc 1 . .
    H H26B 0.647277 0.612794 0.774556 0.048 Uiso calc 1 . .
    H H26C 0.611546 0.751935 0.820100 0.048 Uiso calc 1 . .
loop_
    _atom_site_aniso_label
    _atom_site_aniso_U_11
    _atom_site_aniso_U_22
    _atom_site_aniso_U_33
    _atom_site_aniso_U_12
    _atom_site_aniso_U_13
    _atom_site_aniso_U_23
    Mn1 0.01338(16) 0.01517(16) 0.01624(17) -0.00031(10) -0.00030(9) 0.00049(9)
    S1 0.0353(2) 0.02628(19) 0.02457(18) -0.00033(14) 0.00961(14) 0.00401(13)
    C1 0.0195(6) 0.0158(6) 0.0238(6) 0.0011(5) -0.0029(5) 0.0002(5)
    N1 0.0202(5) 0.0216(5) 0.0220(5) -0.0006(4) 0.0010(4) 0.0034(4)
    N11 0.0166(5) 0.0185(5) 0.0209(5) 0.0003(4) -0.0011(4) -0.0022(4)
    C11 0.0194(6) 0.0201(6) 0.0238(6) 0.0004(5) 0.0000(5) 0.0003(5)
    C12 0.0177(6) 0.0220(6) 0.0292(6) -0.0003(5) 0.0015(5) -0.0028(5)
    C13 0.0166(6) 0.0272(7) 0.0341(8) 0.0029(5) -0.0045(5) -0.0007(6)
    C14 0.0235(7) 0.0268(7) 0.0282(7) 0.0034(5) -0.0050(5) 0.0044(6)
    C15 0.0203(6) 0.0205(6) 0.0222(6) -0.0002(5) -0.0016(5) 0.0000(5)
    C16 0.0231(7) 0.0369(8) 0.0384(9) -0.0003(6) 0.0074(6) 0.0014(6)
    N21 0.0168(5) 0.0180(5) 0.0217(5) -0.0006(4) 0.0008(4) -0.0008(4)
    C21 0.0199(6) 0.0190(6) 0.0206(6) -0.0009(5) 0.0006(5) -0.0012(5)
    C22 0.0241(6) 0.0235(6) 0.0209(6) -0.0037(5) 0.0024(5) -0.0031(5)
    C23 0.0296(7) 0.0215(6) 0.0279(7) -0.0059(5) 0.0049(5) -0.0073(5)
    C24 0.0272(7) 0.0163(6) 0.0343(7) -0.0002(5) 0.0054(6) -0.0008(5)
    C25 0.0196(6) 0.0198(6) 0.0266(7) 0.0007(5) 0.0008(5) 0.0018(5)
    C26 0.0387(8) 0.0329(8) 0.0243(7) -0.0053(7) -0.0066(6) -0.0055(6)
_geom_special_details
;
 All esds (except the esd in the dihedral angle between two l.s. planes)
 are estimated using the full covariance matrix.  The cell esds are taken
 into account individually in the estimation of esds in distances, angles
 and torsion angles; correlations between esds in cell parameters are only
 used when they are defined by crystal symmetry.  An approximate (isotropic)
 treatment of cell esds is used for estimating esds involving l.s. planes.
;
loop_
    _geom_bond_atom_site_label_1
    _geom_bond_atom_site_label_2
    _geom_bond_site_symmetry_2
    _geom_bond_distance
    _geom_bond_publ_flag
    Mn1 N1 5_666 2.1830(11) ?
    Mn1 N1 . 2.1830(11) y
    Mn1 N11 5_666 2.3307(11) ?
    Mn1 N11 . 2.3306(11) y
    Mn1 N21 . 2.2866(11) y
    Mn1 N21 5_666 2.2866(11) ?
    S1 C1 . 1.6293(14) ?
    C1 N1 . 1.1690(18) ?
    N11 C11 . 1.3408(17) ?
    N11 C15 . 1.3450(17) ?
    C11 H11 . 0.9500 ?
    C11 C12 . 1.3926(18) ?
    C12 C13 . 1.387(2) ?
    C12 C16 . 1.500(2) ?
    C13 H13 . 0.9500 ?
    C13 C14 . 1.382(2) ?
    C14 H14 . 0.9500 ?
    C14 C15 . 1.3864(19) ?
    C15 H15 . 0.9500 ?
    C16 H16A . 0.9800 ?
    C16 H16B . 0.9800 ?
    C16 H16C . 0.9800 ?
    N21 C21 . 1.3439(17) ?
    N21 C25 . 1.3427(17) ?
    C21 H21 . 0.9500 ?
    C21 C22 . 1.3945(18) ?
    C22 C23 . 1.394(2) ?
    C22 C26 . 1.503(2) ?
    C23 H23 . 0.9500 ?
    C23 C24 . 1.385(2) ?
    C24 H24 . 0.9500 ?
    C24 C25 . 1.383(2) ?
    C25 H25 . 0.9500 ?
    C26 H26A . 0.9800 ?
    C26 H26B . 0.9800 ?
    C26 H26C . 0.9800 ?
loop_
    _geom_angle_atom_site_label_1
    _geom_angle_atom_site_label_2
    _geom_angle_atom_site_label_3
    _geom_angle_site_symmetry_1
    _geom_angle_site_symmetry_3
    _geom_angle
    _geom_angle_publ_flag
    N1 Mn1 N1 5_666 . 180.0 ?
    N1 Mn1 N11 . 5_666 91.56(4) y
    N1 Mn1 N11 . . 88.44(4) y
    N1 Mn1 N11 5_666 5_666 88.44(4) ?
    N1 Mn1 N11 5_666 . 91.56(4) ?
    N1 Mn1 N21 5_666 . 90.37(4) y
    N1 Mn1 N21 . 5_666 90.37(4) ?
    N1 Mn1 N21 5_666 5_666 89.63(4) ?
    N1 Mn1 N21 . . 89.63(4) y
    N11 Mn1 N11 . 5_666 180.00(5) ?
    N21 Mn1 N11 . . 89.06(4) y
    N21 Mn1 N11 5_666 . 90.94(4) y
    N21 Mn1 N11 . 5_666 90.94(4) ?
    N21 Mn1 N11 5_666 5_666 89.06(4) ?
    N21 Mn1 N21 . 5_666 180.0 ?
    N1 C1 S1 . . 177.78(12) ?
    C1 N1 Mn1 . . 153.96(10) y
    C11 N11 Mn1 . . 120.95(9) ?
    C11 N11 C15 . . 117.23(11) ?
    C15 N11 Mn1 . . 121.61(9) ?
    N11 C11 H11 . . 118.0 ?
    N11 C11 C12 . . 124.05(13) ?
    C12 C11 H11 . . 118.0 ?
    C11 C12 C16 . . 120.16(13) ?
    C13 C12 C11 . . 117.41(13) ?
    C13 C12 C16 . . 122.41(13) ?
    C12 C13 H13 . . 120.2 ?
    C14 C13 C12 . . 119.58(12) ?
    C14 C13 H13 . . 120.2 ?
    C13 C14 H14 . . 120.6 ?
    C13 C14 C15 . . 118.88(13) ?
    C15 C14 H14 . . 120.6 ?
    N11 C15 C14 . . 122.84(13) ?
    N11 C15 H15 . . 118.6 ?
    C14 C15 H15 . . 118.6 ?
    C12 C16 H16A . . 109.5 ?
    C12 C16 H16B . . 109.5 ?
    C12 C16 H16C . . 109.5 ?
    H16A C16 H16B . . 109.5 ?
    H16A C16 H16C . . 109.5 ?
    H16B C16 H16C . . 109.5 ?
    C21 N21 Mn1 . . 121.88(8) ?
    C25 N21 Mn1 . . 120.41(9) ?
    C25 N21 C21 . . 117.59(11) ?
    N21 C21 H21 . . 118.1 ?
    N21 C21 C22 . . 123.88(12) ?
    C22 C21 H21 . . 118.1 ?
    C21 C22 C26 . . 120.82(13) ?
    C23 C22 C21 . . 117.08(13) ?
    C23 C22 C26 . . 122.10(13) ?
    C22 C23 H23 . . 120.2 ?
    C24 C23 C22 . . 119.68(12) ?
    C24 C23 H23 . . 120.2 ?
    C23 C24 H24 . . 120.5 ?
    C25 C24 C23 . . 118.92(13) ?
    C25 C24 H24 . . 120.5 ?
    N21 C25 C24 . . 122.79(13) ?
    N21 C25 H25 . . 118.6 ?
    C24 C25 H25 . . 118.6 ?
    C22 C26 H26A . . 109.5 ?
    C22 C26 H26B . . 109.5 ?
    C22 C26 H26C . . 109.5 ?
    H26A C26 H26B . . 109.5 ?
    H26A C26 H26C . . 109.5 ?
    H26B C26 H26C . . 109.5 ?
loop_
    _geom_hbond_atom_site_label_D
    _geom_hbond_atom_site_label_H
    _geom_hbond_atom_site_label_A
    _geom_hbond_site_symmetry_A
    _geom_hbond_distance_DH
    _geom_hbond_distance_HA
    _geom_hbond_distance_DA
    _geom_hbond_angle_DHA
    C11 H11 N1 5_666 0.95 2.60 3.2484(17) 126
    C15 H15 S1 3_656 0.95 3.00 3.5588(14) 119
    C15 H15 N1 . 0.95 2.52 3.1535(17) 125
_shelx_space_group_comment
;
The symmetry employed for this shelxl refinement is uniquely defined
by the following loop, which should always be used as a source of
symmetry information in preference to the above space-group names.
They are only intended as comments.
;
_shelx_estimated_absorpt_T_min     ?
_shelx_estimated_absorpt_T_max     ?
_shelx_hkl_file
;
   0   0   1    0.08    0.06
   0   0   2 2646.58   36.59
   0   0   2 2683.80   36.58
   0   0  -3    0.03    0.19
   0   0   3   -0.16    0.18
   0   0   3    0.03    0.17
   0   0   4 1985.47   27.46
   0   0  -4 1985.13   27.47
   0   0  -5    0.21    0.29
   0   0   5    0.28    0.29
   0   0   5   -0.01    0.29
   0   0  -6  302.08    4.69
   0   0   6  300.89    4.63
   0   0   6  312.28    4.68
   0   0  -6  296.51    4.63
   0   0  -7    0.14    0.41
   0   0  -7    0.23    0.36
   0   0   7   -0.10    0.39
   0   0   7    0.25    0.39
   0   0  -8  216.33    3.77
   0   0   8  217.10    3.65
   0   0   8  221.05    3.74
   0   0  -8  220.68    3.67
   0   0  -9    0.27    0.56
   0   0   9   -0.36    0.48
   0   0   9    0.16    0.51
   0   0  -9   -0.04    0.53
   0   0 -10  808.40   11.78
   0   0  10  823.18   11.78
   0   0 -10  799.57   11.91
   0   0  10  777.53   10.98
   0   0  10  847.43   11.92
   0   0 -11   -0.32    0.66
   0   0  11    0.02    0.58
   0   0 -11    0.03    0.72
   0   0  11    0.57    0.68
   0   0  11    0.13    0.27
   0   0 -12  577.93    9.03
   0   0  12  572.84    8.97
   0   0 -12  591.35    9.29
   0   0  12  583.24    9.21
   0   0  12  571.77    8.05
   0   0 -13   -0.26    0.73
   0   0  13    0.40    0.76
   0   0 -13   -0.50    0.85
   0   0  13   -0.31    0.81
   0   0  13    0.07    0.37
   0   0 -14 1109.15   15.40
   0   0 -14 1061.83   16.48
   0   0  14 1095.53   16.51
   0   0 -14 1117.40   16.92
   0   0  14 1107.15   16.78
   0   0  14 1124.02   15.42
   0   0 -15   -0.14    0.39
   0   0 -15   -0.25    0.96
   0   0  15    0.12    0.91
   0   0 -15    0.79    0.74
   0   0  15    0.35    0.43
   0   0 -16  120.37    1.90
   0   0  16  119.33    1.93
   0   0 -17    0.34    0.45
   0   0  17    0.19    0.46
   0   0 -18   44.90    0.90
   0   0  18   44.83    0.92
   0   0 -19    0.28    0.38
   0   0  19   -0.27    0.38
   0   0 -20   53.17    0.92
   0   0 -21    0.03    0.24
   0   0 -22  120.85    1.69
   0   0  22  118.06    1.69
   0   1   0   -0.06    0.09
   0  -1   0   -0.03    0.10
   0   1   0   -0.03    0.11
   0   1   0    0.12    0.09
   0   1   1    0.07    0.14
   0   1  -1   -0.06    0.13
   0   1  -2    0.09    0.16
   0  -1  -2    0.10    0.15
   0  -1   2    0.05    0.15
   0  -1  -3    0.53    0.21
   0   1  -3    0.07    0.22
   0  -1  -4    0.22    0.27
   0   1  -4    0.05    0.25
   0   1   4    0.22    0.27
   0   1  -5   -0.06    0.30
   0   1  -5    0.37    0.31
   0  -1   5    0.06    0.29
   0  -1  -5    0.27    0.29
   0   1   5    0.31    0.30
   0  -1  -5    0.36    0.31
   0   1   5    0.12    0.30
   0   1  -6    0.05    0.09
   0   1   6    0.14    0.09
   0   1  -6    0.04    0.38
   0   1  -6   -0.12    0.36
   0   1   6    0.32    0.31
   0  -1  -6    0.03    0.38
   0  -1  -6    0.22    0.36
   0   1   6    0.41    0.35
   0   1   6   -0.04    0.37
   0  -1  -6   -0.06    0.35
   0   1  -7    0.05    0.44
   0   1  -7   -0.04    0.40
   0   1   7   -0.03    0.37
   0  -1  -7    0.09    0.40
   0  -1  -7   -0.02    0.46
   0  -1   7    0.15    0.40
   0   1   7    0.46    0.43
   0  -1  -7    1.24    0.42
   0   1  -8    0.82    0.49
   0   1   8    0.29    0.49
   0  -1   8    0.77    0.46
   0  -1  -8    0.12    0.47
   0  -1  -8   -0.26    0.57
   0   1  -8   -0.10    0.52
   0   1   8    0.18    0.45
   0   1  -9    0.13    0.52
   0  -1   9    0.59    0.52
   0   1   9   -0.06    0.55
   0  -1  -9   -0.15    0.50
   0  -1  -9   -0.49    0.58
   0   1  -9    1.04    0.57
   0   1   9   -0.10    0.52
   0   1  10    0.24    0.56
   0  -1  10    0.74    0.65
   0   1 -10   -0.26    0.55
   0   1  10    0.01    0.26
   0  -1 -10    0.02    0.56
   0  -1 -10    0.24    0.67
   0   1 -10    2.29    0.70
   0  -1  10   -0.16    0.57
   0   1  10    0.22    0.62
   0   1  11    0.26    0.63
   0  -1  11    0.32    0.72
   0   1 -11    0.37    0.61
   0  -1 -11    0.07    0.62
   0   1  11   -0.10    0.28
   0  -1  11   -0.03    0.27
   0  -1 -11   -0.14    0.73
   0   1 -11   -0.21    0.72
   0   1  11    1.16    0.63
   0  -1  11    0.60    0.63
   0   1  12    0.50    0.72
   0  -1  12    0.19    0.78
   0  -1 -12    0.71    0.71
   0   1 -12    0.54    0.66
   0  -1  12    0.25    0.33
   0   1  12    0.30    0.34
   0  -1 -12    0.27    0.80
   0   1 -12    0.40    0.84
   0  -1  12    0.18    0.64
   0   1  12    0.39    0.68
   0   1  13    0.53    0.78
   0  -1  13    1.12    0.89
   0  -1  13    0.54    0.35
   0   1  13    1.26    0.38
   0  -1 -13    0.03    0.72
   0   1 -13    0.29    0.74
   0  -1 -13    0.30    0.88
   0   1 -13    0.55    0.89
   0  -1  13   -0.34    0.69
   0   1  13    1.08    0.76
   0  -1  14   -0.12    0.73
   0   1  14    0.57    0.83
   0  -1  14   -0.24    0.96
   0   1 -14    0.12    0.37
   0  -1 -14   -0.13    0.39
   0  -1 -14   -0.86    0.78
   0   1 -14   -0.22    0.71
   0   1  14   -0.26    0.40
   0  -1 -14    0.39    0.38
   0   1 -14    0.04    0.95
   0  -1 -14    0.29    0.93
   0   1  14   -0.19    0.41
   0  -1  14   -0.02    0.41
   0   1 -15   -0.22    0.43
   0  -1 -15   -0.26    0.40
   0  -1 -15   -0.48    0.77
   0   1 -15   -0.76    0.79
   0  -1  15   -0.17    0.44
   0   1  15    0.20    0.45
   0   1  15   -0.19    0.83
   0  -1  15    0.67    0.95
   0  -1 -15   -0.70    0.95
   0   1 -15    0.13    0.96
   0   1  16    0.15    0.46
   0  -1  16    0.55    0.46
   0  -1 -16    0.00    0.42
   0   1 -16   -0.32    0.45
   0  -1  17    0.35    0.46
   0   1  17    0.18    0.47
   0  -1 -17    0.06    0.44
   0   1 -17   -0.39    0.46
   0   1  18   -0.38    0.40
   0  -1  18   -0.04    0.42
   0   1 -18    0.19    0.42
   0  -1 -18    0.25    0.42
   0   1  19   -0.19    0.37
   0  -1  19   -0.29    0.35
   0   1 -19    0.38    0.38
   0  -1 -19   -0.05    0.38
   0   1  20    0.07    0.29
   0   1 -20   -0.03    0.31
   0  -1 -20   -0.04    0.30
   0   1 -21    0.13    0.23
   0  -1 -21    0.18    0.23
   0  -1 -22    0.03    0.11
   0   1  22   -0.05    0.10
   0  -2   0 1753.09   24.67
   0   2   0 1785.83   24.75
   0   2   0 1848.34   24.66
   0   2   0 1764.67   24.65
   0  -2   1 1346.54   18.40
   0   2   1 1313.47   18.37
   0   2  -1 1309.22   18.32
   0   2  -1 1312.25   18.36
   0   2   1 1374.69   18.36
   0   2   1 1295.88   18.44
   0  -2   2 6019.61   81.00
   0   2   2 5963.38   81.04
   0   2   2 6019.90   80.98
   0   2  -3  138.04    2.32
   0  -2   3  148.96    2.36
   0   2  -3  144.83    2.34
   0  -2  -3  138.94    2.30
   0   2   3  146.72    2.35
   0   2   3  137.72    2.35
   0   2   4  187.26    3.11
   0   2  -4  184.42    3.11
   0  -2  -4  192.36    3.07
   0   2  -4  197.34    3.09
   0  -2   4  196.71    3.12
   0   2  -4  187.78    3.06
   0  -2  -4  193.03    3.05
   0   2  -5  251.77    3.99
   0  -2  -5  241.06    3.88
   0   2  -5  245.51    3.90
   0  -2   5  260.83    3.99
   0   2  -5  239.56    3.93
   0  -2  -5  250.27    3.90
   0  -2  -6 4330.97   59.73
   0  -2   6 4482.36   59.84
   0   2  -6 4326.88   59.73
   0   2  -6 4163.59   59.83
   0  -2  -6 4317.97   59.73
   0   2   7    8.31    0.64
   0  -2  -7    8.86    0.67
   0  -2   7    9.11    0.67
   0   2  -7    9.74    0.63
   0   2  -7    8.88    0.36
   0   2  -7    9.93    0.70
   0  -2  -7    8.72    0.68
   0   2   8  896.08   12.91
   0  -2  -8  875.86   12.88
   0   2   8  906.37   12.74
   0  -2   8  874.02   12.94
   0   2  -8  873.50   12.81
   0  -2  -8  888.99   12.86
   0   2  -9   85.21    2.10
   0  -2  -9   84.94    2.03
   0   2  -9   83.79    1.98
   0  -2  -9   85.71    1.99
   0  -2   9   85.21    2.08
   0   2   9   87.49    1.91
   0  -2   9   83.82    1.91
   0  -2  -9   85.81    2.03
   0  -2  10  281.71    5.01
   0   2  10  298.87    4.81
   0  -2  10  279.29    4.74
   0  -2 -10  287.47    4.89
   0   2 -10  290.53    4.84
   0   2  10  273.69    4.00
   0  -2 -10  280.71    4.93
   0   2 -10  280.41    5.02
   0   2  11    6.55    0.78
   0  -2  11    5.29    0.78
   0  -2 -11    6.95    0.84
   0   2 -11    5.15    0.77
   0   2  11    5.97    0.37
   0  -2 -11    6.04    0.93
   0   2 -11    7.13    0.93
   0   2  12  120.56    2.71
   0   2  12  120.30    1.87
   0  -2  12  117.55    2.63
   0   2 -12  114.45    2.65
   0  -2 -12  111.06    2.68
   0   2 -12  117.71    2.95
   0  -2 -12  114.62    2.83
   0  -2 -13    4.58    0.96
   0   2  13    4.94    0.86
   0  -2 -13    4.58    0.40
   0   2 -13    4.55    0.39
   0  -2 -13    5.14    0.41
   0  -2  13    4.51    0.81
   0  -2 -13    4.22    0.86
   0   2 -13    5.33    0.87
   0   2 -13    5.01    1.03
   0   2  13    4.82    0.43
   0  -2  13    4.26    0.42
   0   2  14   37.78    1.84
   0   2 -14   40.56    1.84
   0   2  14   36.68    1.56
   0  -2  14   35.98    1.73
   0   2 -14   37.32    0.80
   0  -2 -14   38.26    0.81
   0  -2 -14   38.81    0.82
   0  -2 -14   35.18    1.69
   0  -2  14   37.08    0.81
   0   2  14   39.61    0.85
   0  -2 -14   37.72    1.57
   0   2 -14   35.72    1.52
   0  -2 -15    0.34    0.82
   0   2  15    0.06    0.47
   0  -2  15    0.13    0.45
   0   2 -15    0.13    0.44
   0  -2 -15    0.20    0.43
   0  -2 -15    0.15    0.44
   0   2  15    0.57    0.44
   0   2 -16  854.64   12.18
   0  -2 -16  877.26   12.17
   0  -2  16  879.08   12.18
   0   2  16  881.80   12.19
   0   2 -17    5.23    0.48
   0  -2 -17    5.49    0.46
   0   2  17    4.89    0.48
   0  -2  17    4.96    0.49
   0   2 -18   12.51    0.53
   0  -2 -18   12.99    0.51
   0  -2  18   12.97    0.50
   0   2  18   12.29    0.52
   0   2 -19   27.70    0.64
   0  -2 -19   28.55    0.63
   0   2  19   26.28    0.63
   0  -2 -20  146.21    2.12
   0   2 -20  148.64    2.13
   0   2  21    3.68    0.21
   0  -2  21    4.14    0.21
   0  -3   0    0.10    0.36
   0   3   0    0.13    0.34
   0   3   0    0.22    0.24
   0   3   0    0.02    0.26
   0  -3   1    0.09    0.26
   0  -3  -1    0.86    0.34
   0   3   1    0.26    0.34
   0   3  -1    0.31    0.22
   0   3   1    0.19    0.25
   0   3  -1    0.11    0.26
   0  -3   2    0.11    0.29
   0  -3  -2    0.21    0.32
   0   3  -2    0.33    0.27
   0  -3  -2   -0.05    0.34
   0   3   2    0.25    0.36
   0   3  -2   -0.11    0.23
   0   3   2    0.10    0.27
   0   3  -3    0.18    0.38
   0  -3   3    0.07    0.35
   0  -3  -3    0.51    0.37
   0   3  -3   -0.22    0.32
   0  -3  -3    0.30    0.38
   0   3   3    0.21    0.34
   0   3  -3    0.16    0.24
   0   3  -3    0.32    0.37
   0   3   3    0.05    0.37
   0   3  -4    0.48    0.44
   0   3   4    0.20    0.42
   0   3  -4    0.33    0.41
   0  -3   4    0.13    0.37
   0  -3  -4    0.05    0.36
   0  -3  -4    0.38    0.43
   0   3  -4    0.04    0.40
   0   3   4   -0.11    0.38
   0   3  -5    0.23    0.48
   0   3   5    0.81    0.47
   0   3  -5    0.40    0.44
   0  -3   5    0.25    0.45
   0  -3  -5    0.15    0.43
   0  -3  -5    0.43    0.44
   0   3  -5    0.22    0.43
   0   3   5    0.32    0.45
   0   3  -6    0.06    0.53
   0   3   6    0.82    0.53
   0   3  -6   -0.02    0.47
   0  -3  -6   -0.05    0.51
   0  -3   6    0.08    0.50
   0  -3  -6    0.66    0.52
   0   3  -6   -0.02    0.47
   0   3   6    0.09    0.51
   0   3  -7    0.20    0.52
   0  -3  -7    0.28    0.52
   0  -3   7    1.31    0.57
   0  -3  -7   -0.21    0.54
   0   3   7   -0.06    0.54
   0   3  -7    0.12    0.58
   0   3   7    0.29    0.57
   0   3  -8    0.24    0.54
   0  -3   8    0.30    0.62
   0  -3  -8    0.07    0.57
   0  -3  -8    0.09    0.60
   0   3  -8   -1.03    0.64
   0   3   8    0.26    0.64
   0   3  -8    0.28    0.31
   0   3   9   -0.25    0.27
   0   3  -9   -0.12    0.58
   0  -3   9   -0.62    0.69
   0   3   9    0.31    0.50
   0  -3  -9   -0.45    0.66
   0   3  -9   -0.18    0.73
   0   3   9   -0.09    0.70
   0  -3 -10   -0.03    0.71
   0  -3  10   -0.57    0.79
   0   3  10    0.51    0.56
   0   3 -10    0.03    0.66
   0   3  10   -0.25    0.30
   0  -3 -10   -0.14    0.81
   0  -3 -10   -0.03    0.69
   0   3 -10    1.07    0.82
   0   3  10   -0.26    0.78
   0  -3  10    0.12    0.59
   0   3  11    0.85    0.63
   0  -3  11    0.28    0.83
   0   3 -11    1.30    0.75
   0   3  11    0.17    0.36
   0  -3 -11    0.03    0.83
   0  -3 -11   -0.30    0.72
   0   3 -11   -0.07    0.89
   0   3  11    0.55    0.86
   0  -3  11    0.24    0.73
   0  -3  12   -0.23    0.88
   0   3  12    0.55    0.66
   0   3  12   -0.03    0.38
   0   3 -12   -0.19    0.73
   0  -3 -12    0.42    0.80
   0  -3 -12    1.40    0.88
   0   3  12    1.16    0.95
   0   3 -12    0.12    0.88
   0  -3  12    0.34    0.72
   0  -3  13    0.57    0.74
   0  -3  13    0.54    0.94
   0   3 -13    0.04    0.40
   0  -3 -13    0.05    0.40
   0   3 -13    0.66    0.79
   0  -3 -13   -0.06    0.40
   0   3  13    0.33    0.37
   0  -3 -13    0.50    0.77
   0   3 -13    0.30    0.98
   0   3  13    0.55    1.03
   0   3  13    0.08    0.44
   0  -3  14    0.47    0.95
   0   3 -14   -0.30    0.45
   0  -3 -14   -0.10    0.41
   0  -3 -14   -0.11    0.43
   0   3  14    0.16    0.43
   0  -3 -14    0.72    0.83
   0   3 -14    0.67    0.78
   0  -3  14    0.24    0.42
   0   3  14    0.17    0.46
   0   3  14   -0.66    1.10
   0   3 -14   -0.49    1.02
   0   3  15    0.04    0.45
   0  -3 -15    0.94    0.45
   0  -3  15    1.02    0.46
   0   3  15    0.38    0.48
   0   3 -15   -0.23    0.46
   0  -3 -15   -0.52    0.45
   0  -3 -16    0.24    0.46
   0  -3  16    0.23    0.44
   0   3  16    0.09    0.46
   0   3 -16    0.01    0.46
   0  -3 -16    0.02    0.45
   0  -3  17    0.39    0.43
   0   3  17    0.04    0.45
   0  -3 -17   -0.53    0.44
   0   3 -17   -0.06    0.45
   0   3  18    0.50    0.37
   0  -3  18    0.66    0.37
   0   3 -18    0.58    0.41
   0  -3 -18    0.26    0.37
   0   3  19    0.04    0.30
   0  -3 -19    0.07    0.32
   0   3 -19    0.49    0.35
   0   3  20    0.13    0.22
   0  -3 -20    0.00    0.24
   0  -3  20    0.10    0.19
   0  -3 -21   -0.02    0.14
   0   4   0 1183.66   17.19
   0   4   0 1215.46   16.97
   0   4   0 1187.23   16.96
   0   4  -1  407.87    6.10
   0   4  -1  420.93    6.31
   0   4   1  405.78    6.35
   0   4   1  408.86    6.13
   0  -4   1  421.44    6.37
   0   4  -1  403.46    6.05
   0  -4  -1  425.36    6.34
   0  -4  -2   29.70    1.00
   0   4  -2   25.53    0.79
   0  -4   2   24.30    0.82
   0   4   2   27.79    0.98
   0  -4   2   28.58    0.98
   0   4  -2   27.20    0.72
   0  -4  -2   26.73    0.92
   0   4   2   25.88    0.85
   0  -4  -3   50.14    1.34
   0   4  -3   49.71    1.19
   0  -4   3   47.46    1.26
   0   4   3   47.04    1.32
   0  -4  -3   52.02    1.32
   0   4   3   51.66    1.25
   0   4  -3   47.64    1.04
   0  -4  -4 1470.64   20.74
   0   4  -4 1471.47   20.62
   0  -4   4 1478.07   20.73
   0  -4  -4 1494.05   20.77
   0   4   4 1502.02   20.72
   0   4   4 1472.83   20.84
   0   4   5 1438.51   20.42
   0  -4   5 1452.63   20.29
   0  -4  -5 1437.54   20.26
   0   4  -5 1389.24   20.15
   0   4  -5 1433.53   20.27
   0  -4  -5 1470.68   20.28
   0   4   5 1460.78   20.26
   0   4  -6   67.07    1.81
   0   4   6   71.81    1.84
   0   4  -6   68.60    1.74
   0  -4   6   62.10    1.70
   0   4  -6   65.11    1.64
   0  -4  -6   63.85    1.67
   0   4  -6   64.42    1.70
   0   4   6   68.60    1.72
   0   4  -6   60.72    1.34
   0  -4  -6   64.43    1.66
   0   4   7   63.47    1.75
   0  -4  -7   57.72    1.70
   0   4   7   61.15    1.01
   0   4  -7   61.28    1.77
   0  -4   7   60.01    1.71
   0   4  -7   60.86    1.68
   0  -4  -7   61.17    1.70
   0   4  -7   61.75    1.73
   0   4   7   59.89    1.80
   0   4  -7   60.36    1.81
   0   4   8  122.98    1.88
   0   4  -8  124.07    2.76
   0  -4   8  120.52    2.75
   0  -4  -8  124.03    2.70
   0   4   8  123.72    2.76
   0   4  -8  117.77    2.64
   0  -4  -8  128.03    2.72
   0   4   8  122.85    2.85
   0   4  -8  122.69    2.87
   0   4   9   41.93    0.80
   0   4  -9   41.30    1.49
   0   4   9   38.81    1.25
   0  -4   9   38.63    1.55
   0  -4  -9   40.62    1.53
   0   4   9   40.61    1.56
   0  -4  -9   40.81    1.55
   0   4   9   41.18    1.64
   0   4  -9   40.34    1.64
   0   4  10  203.33    2.99
   0   4 -10  208.87    4.07
   0  -4  10  189.00    4.07
   0  -4 -10  192.12    4.02
   0   4 -10  197.64    4.20
   0   4  10  205.91    4.27
   0  -4 -10  206.33    4.05
   0  -4  11   22.72    1.41
   0   4  11   26.92    0.68
   0   4 -11   27.51    1.34
   0  -4 -11   25.43    1.37
   0  -4  11   26.21    1.26
   0   4  11   23.59    1.51
   0   4 -11   25.48    1.53
   0  -4 -11   25.50    1.42
   0  -4  12   16.39    1.33
   0   4 -12   18.22    0.60
   0   4 -12   18.80    1.21
   0  -4 -12   20.36    1.30
   0  -4 -12   17.87    0.56
   0   4  12   19.02    0.57
   0  -4  12   19.47    1.18
   0   4  12   19.13    1.47
   0   4 -12   16.86    1.40
   0   4  12   19.51    0.62
   0   4 -13   27.21    1.62
   0   4  13   25.46    1.65
   0  -4  13   22.69    1.50
   0   4 -13   24.10    0.69
   0  -4 -13   24.48    1.39
   0   4 -13   24.42    1.34
   0  -4 -13   24.88    0.66
   0   4  13   24.71    0.67
   0   4  13   25.35    0.71
   0   4 -13   22.66    1.43
   0  -4 -14  408.53    5.89
   0  -4 -14  416.37    5.88
   0   4 -14  412.03    5.92
   0   4  14  411.33    5.92
   0   4  14  413.73    5.89
   0  -4 -15  128.52    2.02
   0   4 -15  127.39    2.05
   0  -4 -15  128.13    2.01
   0   4  15  128.40    2.06
   0  -4  15  127.41    2.01
   0   4  15  126.08    2.01
   0  -4 -16   50.37    0.98
   0  -4 -16   48.93    0.95
   0   4 -16   50.44    1.00
   0  -4  16   47.87    0.96
   0   4  16   48.45    0.98
   0   4  16   48.67    0.95
   0  -4 -17   36.48    0.79
   0   4  17   36.50    0.78
   0  -4  17   34.94    0.78
   0   4 -17   38.72    0.81
   0  -4 -17   39.02    0.79
   0   4  18  225.06    3.32
   0  -4 -18  234.09    3.31
   0   4  19   13.60    0.39
   0  -4 -19   15.51    0.40
   0  -4 -20   12.01    0.29
   0   5   0   -0.01    0.39
   0   5   0    0.37    0.57
   0  -5   0    0.20    0.58
   0   5   0    0.70    0.39
   0   5  -1    0.03    0.34
   0   5   1   -0.02    0.40
   0   5   1   -0.13    0.53
   0   5  -1   -0.11    0.58
   0  -5  -1   -0.11    0.59
   0  -5   1    0.50    0.62
   0   5  -1    0.45    0.39
   0   5  -2    0.18    0.40
   0  -5  -2    0.20    0.62
   0   5   2   -0.09    0.41
   0   5  -2    0.40    0.31
   0   5  -2   -0.22    0.58
   0   5   2   -0.24    0.58
   0  -5   2   -0.19    0.61
   0  -5  -2   -0.35    0.58
   0   5   2   -0.22    0.61
   0   5   3   -0.05    0.22
   0   5  -3    0.56    0.44
   0  -5  -3    0.29    0.60
   0   5  -3    0.55    0.31
   0   5   3    0.30    0.49
   0  -5   3   -0.23    0.51
   0  -5   3    0.10    0.67
   0  -5  -3   -0.20    0.64
   0   5   3   -0.05    0.59
   0   5   4    0.03    0.25
   0  -5  -4   -0.07    0.66
   0   5  -4    0.31    0.49
   0   5   4    0.06    0.56
   0   5   4    0.15    0.23
   0  -5  -4    1.19    0.61
   0  -5   4    0.20    0.55
   0   5   4    0.38    0.66
   0  -5  -5    0.50    0.69
   0   5  -5    0.24    0.51
   0   5   5    0.12    0.25
   0   5   5    0.33    0.61
   0  -5   5    0.68    0.62
   0  -5  -5    0.17    0.67
   0   5   5    0.22    0.65
   0  -5  -6    0.24    0.70
   0   5  -6    0.34    0.56
   0   5   6    0.32    0.27
   0   5   6    0.83    0.62
   0   5   6    0.51    0.72
   0  -5   6    0.05    0.68
   0  -5  -6    0.16    0.68
   0  -5   7    0.24    0.72
   0  -5  -7    1.51    0.72
   0   5  -7   -0.05    0.61
   0  -5  -7    0.65    0.78
   0   5   7    0.46    0.72
   0   5  -7    0.56    0.76
   0   5   7    0.66    0.78
   0   5   7    0.46    0.31
   0   5   8   -0.02    0.35
   0   5   8    0.09    0.75
   0   5  -8   -0.11    0.69
   0  -5   8    0.13    0.76
   0  -5  -8   -0.06    0.79
   0   5   8   -0.32    0.86
   0   5  -8   -0.29    0.60
   0   5   9    0.62    0.36
   0   5  -9    0.60    0.75
   0   5   9   -0.31    0.82
   0  -5   9    0.18    0.82
   0  -5  -9   -0.33    0.83
   0   5   9   -0.04    0.87
   0   5  10    0.02    0.41
   0   5 -10   -0.21    0.83
   0  -5 -10    0.29    0.89
   0   5  10    0.24    0.34
   0   5  10   -0.08    0.97
   0  -5  10   -0.39    0.86
   0  -5  11   -0.29    0.90
   0   5  11    0.26    0.43
   0  -5 -11    0.34    0.91
   0   5 -11    0.55    0.79
   0   5  11    0.62    0.38
   0  -5 -11    0.43    0.40
   0  -5 -11   -0.11    0.88
   0  -5  11    0.07    0.79
   0   5  11   -0.31    1.05
   0  -5 -12   -1.20    0.95
   0   5  12    0.14    0.40
   0  -5 -12    0.42    0.43
   0   5  12   -0.32    1.04
   0  -5  12   -0.52    0.98
   0   5  12    0.46    0.44
   0   5 -13    0.44    0.36
   0   5  13    0.09    0.48
   0   5  13    0.17    0.42
   0  -5 -13   -0.02    0.45
   0  -5 -14    0.44    0.45
   0   5 -14    0.13    0.35
   0   5  14    0.07    0.43
   0  -5 -14    0.09    0.44
   0   5  14    0.27    0.48
   0  -5 -15    0.23    0.43
   0   5  15    0.12    0.42
   0   5  15    0.45    0.44
   0  -5  15    0.00    0.42
   0  -5 -15    0.07    0.44
   0  -5 -16    0.02    0.41
   0   5  16    0.28    0.38
   0   5  16   -0.32    0.39
   0  -5 -16    0.45    0.41
   0  -5 -17   -0.14    0.34
   0  -5 -17    0.27    0.35
   0   5  17   -0.44    0.32
   0  -5 -18   -0.09    0.28
   0   5  18    0.15    0.25
   0  -5 -19   -0.02    0.20
   0   6   0  311.84    5.45
   0  -6   0  319.36    5.50
   0   6   0  316.93    4.49
   0  -6  -1  325.37    5.82
   0   6  -1  351.25    5.83
   0   6   1  344.37    5.80
   0  -6  -1  342.46    5.81
   0   6   1  323.30    5.42
   0  -6   1  335.76    5.87
   0   6   1  342.98    4.80
   0  -6  -2  651.71   10.35
   0   6   2  689.64   10.40
   0   6  -2  708.67   10.45
   0   6   2  658.91   10.05
   0  -6  -2  696.75   10.44
   0  -6   2  693.66   10.50
   0   6   2  662.05    9.33
   0   6   3  211.12    3.06
   0  -6   3  220.39    4.20
   0  -6  -3  215.27    4.03
   0   6   3  206.08    3.82
   0   6  -3  214.95    4.06
   0   6   3  220.90    4.08
   0   6   4   71.27    1.99
   0   6  -4   65.10    1.95
   0   6   4   67.65    1.12
   0   6   4   66.86    1.12
   0   6   4   62.43    1.78
   0  -6   4   66.73    2.08
   0  -6  -4   64.57    1.92
   0   6   4   69.94    2.02
   0   6   5   22.24    1.33
   0   6   5   24.29    0.59
   0   6   5   24.11    0.57
   0   6   5   22.55    1.15
   0  -6  -5   23.06    1.24
   0  -6   5   22.63    1.35
   0  -6   5   21.49    1.14
   0  -6   6    9.67    0.96
   0   6   6   12.50    0.99
   0   6   6   11.32    0.44
   0   6   6   10.38    0.46
   0  -6  -6   11.40    1.05
   0   6   6   10.19    1.12
   0  -6   7   38.14    1.62
   0   6   7   38.56    1.58
   0   6   7   44.12    0.85
   0   6   7   44.13    0.86
   0  -6  -7   41.15    1.69
   0   6   7   41.15    1.75
   0  -6   8   36.49    1.60
   0   6  -8   39.40    0.79
   0   6   8   40.71    0.85
   0   6   8   39.48    1.79
   0  -6  -8   39.91    1.65
   0   6   8   36.21    1.60
   0   6   9   24.04    0.65
   0  -6  -9   21.77    1.37
   0   6   9   24.30    1.52
   0   6  -9   22.99    0.59
   0  -6   9   22.90    1.37
   0   6  10   16.12    1.37
   0  -6  10   12.73    1.20
   0   6 -10   14.89    0.48
   0   6  10   16.32    0.60
   0   6  10   14.29    0.51
   0  -6 -10   14.59    1.28
   0   6 -11   23.75    0.60
   0  -6 -11   24.62    0.66
   0   6  11   23.19    0.62
   0   6 -12  436.79    6.28
   0  -6 -12  450.57    6.32
   0   6  12  449.44    6.30
   0   6  12  444.62    6.35
   0   6 -13  169.47    2.57
   0   6  13  179.39    2.66
   0   6  13  177.37    2.61
   0  -6 -13  173.97    2.63
   0  -6 -14  222.26    3.20
   0   6  14  215.03    3.22
   0   6  14  215.73    3.18
   0   6  15    7.13    0.40
   0   6  15    7.37    0.40
   0  -6 -15    7.21    0.42
   0  -6 -15    7.68    0.44
   0   6  15    7.26    0.43
   0   6  16   14.74    0.42
   0  -6 -16   14.97    0.45
   0   6  16   14.65    0.45
   0  -6 -16   15.91    0.47
   0   6  17   25.07    0.49
   0   6  17   26.35    0.53
   0  -6 -18   27.97    0.49
   0   7   0   -0.17    0.79
   0  -7   0    0.03    0.84
   0   7   1   -0.13    0.82
   0   7  -1    0.03    0.84
   0  -7  -1   -0.28    0.86
   0  -7   1   -0.46    0.86
   0   7   2   -0.22    0.35
   0  -7  -2    0.57    0.89
   0  -7   2   -0.11    0.89
   0   7   2    0.34    0.82
   0   7  -2   -0.41    0.87
   0   7   3    0.87    0.34
   0  -7  -3    0.09    0.30
   0  -7   3    0.04    0.90
   0  -7  -3    0.51    0.87
   0   7  -3    0.45    0.88
   0   7   3    0.07    0.78
   0   7  -4    0.11    0.32
   0  -7  -4    0.17    0.33
   0   7  -4   -0.29    0.86
   0   7   4    0.84    0.85
   0   7   4    0.17    0.36
   0  -7   4   -0.24    0.97
   0  -7  -4   -0.24    0.89
   0   7   5   -0.67    0.89
   0   7  -5   -0.23    0.92
   0   7  -5    0.29    0.34
   0  -7  -5   -0.32    0.92
   0  -7   5    0.49    0.96
   0   7   5    0.41    0.37
   0   7   6    0.22    0.81
   0   7  -6   -0.35    0.99
   0   7  -6   -0.20    0.32
   0  -7  -6    0.40    0.93
   0   7   6    0.39    0.35
   0   7   6    0.59    0.39
   0   7   7    0.04    0.40
   0   7  -7   -0.06    0.33
   0   7  -7   -0.33    0.34
   0  -7  -7   -0.04    0.92
   0   7   7   -0.18    0.86
   0   7   7   -0.04    0.99
   0   7   7    0.36    0.44
   0   7   8    0.32    0.40
   0   7   8    0.18    0.45
   0   7  -8    0.40    0.34
   0   7   9    0.64    0.40
   0   7   9    0.25    0.34
   0   7   9   -0.03    0.46
   0   7  -9   -0.20    0.34
   0   7  10    0.00    0.41
   0   7  10   -0.22    0.36
   0   7  10    0.42    0.44
   0   7 -10   -0.07    0.33
   0   7  11    0.52    0.45
   0   7  11   -0.24    0.38
   0  -7 -11    0.12    0.42
   0   7  11    0.24    0.36
   0   7  12   -0.09    0.39
   0   7  12   -0.16    0.34
   0  -7 -12    0.33    0.39
   0   7  12    0.12    0.35
   0   7  13    0.26    0.38
   0   7  13   -0.06    0.32
   0  -7 -13   -0.21    0.37
   0   7  13    0.15    0.32
   0   7  14    0.11    0.32
   0  -7 -14    0.19    0.35
   0   7  14    0.23    0.28
   0  -7 -14   -0.27    0.33
   0   7  15   -0.11    0.27
   0  -7 -15   -0.33    0.29
   0   7  15    0.05    0.23
   0  -7 -15    0.32    0.29
   0  -7 -16   -0.05    0.21
   0  -7 -16    0.00    0.23
   0  -7 -17    0.11    0.15
   0   7 -17    0.05    0.13
   0  -8   0   55.23    0.99
   0   8   0   55.88    0.99
   0  -8  -1  253.86    3.64
   0   8   1  248.36    3.62
   0  -8   1  249.11    3.64
   0  -8   2   37.41    0.78
   0  -8  -2   37.02    0.76
   0  -8   3  104.55    1.67
   0  -8  -3  103.23    1.63
   0   8   4  142.96    2.24
   0   8  -4  142.86    2.24
   0   8  -4  146.11    2.18
   0  -8   4  140.92    2.20
   0   8  -5   51.68    0.98
   0   8   5   54.16    1.00
   0   8   5   53.01    1.04
   0   8  -6  161.80    2.45
   0   8   6  165.59    2.46
   0   8  -6  160.43    2.46
   0   8   6  163.21    2.47
   0   8   7   11.94    0.47
   0   8  -7   12.31    0.47
   0   8  -7   12.69    0.49
   0   8   7   12.64    0.50
   0   8  -8   54.53    0.96
   0   8  -8   55.77    1.02
   0   8   8   57.83    1.02
   0   8  -9    0.38    0.37
   0   8   9    0.71    0.35
   0  -8 -10  274.02    3.93
   0   8  10  271.77    3.92
   0  -8 -11    7.30    0.41
   0   8  11    6.74    0.36
   0   8 -12   80.22    1.27
   0  -8 -12   81.35    1.27
   0   8  12   77.78    1.25
   0   8 -13    4.09    0.29
   0   8  13    4.20    0.24
   0  -8 -13    4.61    0.31
   0  -8 -14   66.37    1.04
   0   8 -14   66.80    1.03
   0  -8 -15   21.70    0.37
   0   8 -15   20.21    0.35
   0  -9   0    0.08    0.33
   0   9   0    0.02    0.45
   0  -9   1   -0.06    0.34
   0  -9  -1    0.67    0.32
   0   9   1    0.22    0.47
   0  -9   2   -0.19    0.34
   0   9  -2    0.20    0.47
   0   9   2    0.30    0.45
   0  -9   3   -0.05    0.34
   0   9  -3   -0.31    0.41
   0   9   3    0.11    0.47
   0  -9   4    0.23    0.34
   0   9  -4   -0.26    0.43
   0   9   4    0.04    0.42
   0  -9   5   -0.07    0.33
   0   9   5   -0.52    0.41
   0   9  -5    0.29    0.38
   0   9   6   -0.47    0.37
   0   9  -6    0.56    0.35
   0  -9   6    0.16    0.32
   0   9  -6   -0.19    0.30
   0   9   7    0.02    0.32
   0   9  -7   -0.04    0.29
   0  -9   7    0.11    0.31
   0   9  -8    0.17    0.27
   0  -9   8    0.27    0.30
   0   9  -9   -0.11    0.25
   0  -9  -9    0.00    0.31
   0  -9   9    0.20    0.27
   0   9 -10   -0.03    0.22
   0  -9 -10    0.49    0.27
   0  -9  10   -0.20    0.24
   0   9 -11   -0.08    0.18
   0  -9 -11    0.05    0.22
   0  -9  11    0.15    0.20
   0  -9  12   -0.04    0.13
   0  -9 -12    0.05    0.17
   0  -9 -12   -0.22    0.21
   0   9 -12    0.01    0.12
   0  -9 -13    0.02    0.15
   0  10   0  202.26    2.98
   0  10   1    4.62    0.41
   0  10  -2   39.80    0.80
   0  10   2   40.18    0.81
   0  10   3   69.17    1.17
   0  10  -3   69.03    1.16
   0  10  -4  541.36    7.63
   0  10   4  551.79    7.63
   0  10  -5   11.10    0.38
   0  10   5   11.19    0.39
   0  10   6   32.95    0.60
   0 -10  -7   45.45    0.75
   0 -10  -8   51.47    0.80
   0 -10  -9    7.64    0.21
   0  11   0    0.12    0.22
   0  11   1   -0.06    0.22
   0  11  -2    0.13    0.20
   0  11   2    0.28    0.20
   0  11  -3    0.02    0.17
   0  11   3    0.22    0.18
   0  11   4    0.13    0.13
   1   0   0    0.01    0.06
  -1   0  -1   -0.01    0.07
   1   0   1    0.00    0.06
  -1   0  -1    0.02    0.05
  -1   0   1    0.01    0.06
   1   0   1    0.09    0.08
   1   0  -2   78.84    1.21
   1   0   2   83.18    1.24
  -1   0  -2   78.51    1.26
   1   0   2   76.48    1.28
  -1   0   2   76.86    1.20
  -1   0   2   82.76    1.23
   1   0   3    0.01    0.18
  -1   0  -3    0.15    0.20
   1   0  -3    0.09    0.16
  -1   0   3    0.16    0.15
   1   0   3    0.21    0.22
  -1   0   3    0.27    0.18
   1   0  -4  247.38    3.58
   1   0   4  256.31    3.62
  -1   0   4  241.90    3.55
   1   0   4  252.54    3.65
  -1   0   4  253.30    3.59
   1   0   5    0.08    0.29
   1   0  -5    0.01    0.26
  -1   0  -5    0.03    0.32
  -1   0   5    0.27    0.26
   1   0   5    0.49    0.31
  -1   0   5    0.19    0.26
  -1   0  -6  397.83    6.02
   1   0  -6  396.46    5.92
  -1   0  -6  399.84    6.02
   1   0   6  409.54    5.99
   1   0   6  389.37    5.98
  -1   0   6  403.36    5.91
  -1   0  -7   -0.02    0.44
  -1   0   7    0.38    0.34
   1   0   7   -0.19    0.41
  -1   0  -7    0.01    0.40
   1   0  -7    0.18    0.36
   1   0   7    0.07    0.38
  -1   0  -8  165.21    2.96
   1   0  -8  151.80    2.53
   1   0   8  167.83    2.93
  -1   0   8  163.14    2.81
   1   0  -8  159.60    2.81
  -1   0  -8  157.91    2.90
  -1   0   8  167.52    2.98
   1   0   8  170.90    2.93
  -1   0  -9    0.27    0.57
   1   0  -9    0.05    0.26
  -1   0  -9   -0.14    0.54
   1   0  -9   -0.36    0.48
  -1   0   9    0.03    0.46
   1   0   9    0.10    0.51
  -1   0   9    0.85    0.53
   1   0   9   -0.30    0.56
  -1   0  10  728.40    9.98
  -1   0 -10  740.90   10.89
  -1   0 -10  746.93   10.84
   1   0 -10  741.41   10.73
   1   0  10  739.75   10.83
  -1   0  10  745.55   10.70
   1   0  10  763.41   10.90
  -1   0  11    0.00    0.28
  -1   0  11    0.26    0.57
   1   0  11    0.15    0.63
  -1   0 -11   -0.46    0.73
   1   0  11    0.11    0.67
  -1   0  11   -0.08    0.67
   1   0 -11    0.16    0.58
  -1   0 -11   -0.36    0.68
  -1   0 -12  261.78    4.85
   1   0  12  253.13    4.60
  -1   0  12  247.67    4.48
  -1   0 -12  255.32    4.63
   1   0 -12  244.10    4.49
  -1   0  12  263.73    4.79
   1   0  12  260.67    4.72
  -1   0  12  252.69    3.67
  -1   0 -13    0.46    0.91
  -1   0  13    0.13    0.63
   1   0  13    0.79    0.76
  -1   0 -13    0.09    0.73
   1   0 -13    1.13    0.64
  -1   0  13   -0.25    0.81
   1   0  13   -0.03    0.79
  -1   0  13   -0.01    0.38
  -1   0 -14  220.61    3.29
  -1   0 -14  229.57    4.62
   1   0  14  211.43    4.35
  -1   0 -14  215.52    4.34
   1   0 -14  215.53    4.18
  -1   0  14  229.64    4.62
   1   0  14  220.21    4.49
  -1   0  14  233.28    3.32
  -1   0 -15    0.42    0.41
  -1   0 -15    0.24    1.00
  -1   0 -15   -0.58    0.83
  -1   0  15    1.41    0.93
   1   0  15   -0.66    0.93
   1   0  15    0.07    0.83
  -1   0  15   -0.20    0.45
  -1   0 -16  124.51    1.98
  -1   0  16  125.78    2.00
  -1   0 -17    0.08    0.41
  -1   0  17    0.35    0.42
  -1   0 -18   21.69    0.61
  -1   0  18   22.51    0.63
  -1   0 -19   -0.13    0.38
  -1   0  19    0.31    0.35
  -1   0 -20    0.08    0.31
  -1   0  20    0.14    0.29
  -1   0 -21    0.08    0.23
   1   0  21   -0.09    0.24
  -1   0  21    0.05    0.21
   1   0  21    0.48    0.21
  -1   0  22    0.46    0.13
  -1   0 -22    0.70    0.12
   1   0  22    0.65    0.13
  -1  -1   0 1912.10   28.68
   1  -1   0 2269.20   28.80
  -1   1   0 2094.15   28.77
  -1   1   0 2259.69   28.80
   1   1   0 2074.42   28.69
   1   1   0 2007.20   28.74
   1   1   0 2121.98   28.79
  -1   1   0 2185.83   28.67
  -1  -1   1   28.20    0.52
   1   1  -1   27.75    0.52
  -1   1  -1   28.03    0.55
  -1   1   1   25.31    0.54
   1   1   1   28.79    0.52
  -1  -1  -1   27.02    0.52
  -1   1  -1   26.88    0.54
   1   1  -1   27.12    0.55
   1   1   1   29.17    0.56
  -1  -1  -1   27.47    0.55
  -1  -1   2 1454.26   19.90
   1   1  -2 1419.68   19.84
   1   1  -2 1423.19   19.81
  -1   1  -2 1502.09   19.91
  -1  -1  -2 1409.29   19.86
  -1   1  -2 1420.55   19.88
   1   1   2 1475.52   19.92
  -1  -1  -2 1436.22   19.88
  -1  -1   3   87.54    1.49
   1   1  -3   82.32    1.41
   1   1  -3   85.40    1.33
  -1   1  -3   91.69    1.50
  -1  -1  -3   87.24    1.45
  -1   1  -3   87.87    1.46
   1   1   3   91.09    1.51
  -1  -1  -3   87.89    1.47
   1   1   4 1362.66   18.42
   1   1  -4 1351.91   18.44
   1   1  -4 1315.19   18.28
   1   1  -4 1357.80   18.31
  -1   1  -4 1364.11   18.56
   1   1   4 1382.08   18.31
  -1  -1  -4 1353.21   18.47
  -1   1   4 1404.81   18.48
   1   1   4 1379.05   18.55
  -1   1  -4 1391.67   18.50
  -1  -1  -4 1346.01   18.51
  -1  -1   5   83.58    1.62
   1   1   5   82.39    1.51
  -1   1  -5   81.70    1.60
   1   1  -5   86.13    1.54
   1   1  -5   82.32    1.32
  -1   1  -5   84.97    1.65
   1   1   5   85.70    1.32
   1   1  -5   83.23    1.32
   1  -1  -5   90.43    1.63
  -1   1   5   84.89    1.59
  -1  -1  -5   85.32    1.58
   1   1   5   85.77    1.61
  -1   1   5   88.13    1.56
  -1  -1  -5   82.59    1.59
  -1  -1   6  733.60    9.90
   1   1   6  707.63    9.75
  -1  -1  -6  705.10    9.87
  -1   1  -6  673.49    9.85
   1   1  -6  703.68    9.76
   1   1  -6  656.52    9.42
  -1   1  -6  662.15    9.86
   1   1   6  670.39    9.38
   1   1  -6  646.45    9.38
  -1   1   6  719.90    9.84
  -1  -1  -6  685.71    9.80
   1  -1  -6  685.98    9.86
  -1   1   6  699.15    9.76
  -1  -1   6  678.40    9.70
   1   1   6  690.29    9.85
  -1  -1  -6  692.21    9.84
   1   1   7  275.54    4.20
  -1  -1   7  266.46    4.34
  -1   1   7  266.77    4.25
  -1  -1  -7  276.16    4.31
   1  -1  -7  261.93    4.21
  -1   1  -7  270.27    4.30
   1   1  -7  266.30    4.20
   1   1  -7  251.81    3.79
   1  -1  -7  268.39    4.32
  -1   1   7  272.02    4.28
  -1  -1  -7  262.98    4.29
  -1   1  -7  259.86    4.33
   1  -1   7  262.79    4.25
  -1   1   7  267.14    4.21
  -1  -1   7  274.86    4.19
   1   1   7  271.55    4.30
   1  -1   8  949.28   13.58
  -1  -1   8  893.48   13.55
  -1   1   8  971.00   13.50
   1   1   8  962.47   13.43
  -1   1  -8  918.82   13.58
  -1   1   8  921.84   13.51
  -1  -1  -8  913.22   13.51
  -1  -1  -8  948.36   13.53
  -1   1  -8  937.30   13.52
   1   1  -8  917.68   13.38
   1  -1  -8  930.67   13.43
  -1   1   8  920.39   13.41
   1  -1   8  940.72   13.48
  -1  -1   8  911.69   13.35
   1   1   8  922.60   13.51
   1  -1   9  167.76    3.17
   1   1   9  169.85    3.07
  -1   1   9  173.76    3.12
  -1   1  -9  157.27    3.16
  -1  -1  -9  167.89    3.16
  -1  -1  -9  168.11    3.12
   1   1  -9  168.98    3.02
  -1   1  -9  167.41    3.12
   1  -1  -9  165.99    3.03
  -1  -1   9  165.96    2.96
   1   1   9  165.47    3.13
   1  -1   9  162.51    3.07
  -1   1   9  163.38    3.05
  -1   1  10  283.64    4.63
  -1  -1  10  279.19    4.54
   1   1  10  293.52    4.77
   1  -1  10  274.09    4.65
   1   1  10  281.93    4.67
  -1   1  10  289.95    4.76
   1  -1  10  281.01    4.81
  -1   1 -10  271.84    4.80
   1   1  10  253.11    3.88
  -1   1  10  277.74    3.89
  -1  -1 -10  280.05    4.77
  -1  -1 -10  271.67    4.69
   1   1 -10  282.43    4.60
  -1   1 -10  286.70    4.73
   1  -1 -10  267.53    4.57
   1  -1  11    2.58    0.69
  -1  -1  11    2.47    0.61
   1   1  11    2.17    0.72
  -1   1  11    2.33    0.66
  -1   1  11    2.18    0.70
   1   1  11    2.13    0.65
   1  -1  11    2.64    0.77
  -1   1 -11    2.09    0.76
  -1   1  11    2.31    0.32
  -1  -1  11    1.98    0.30
  -1  -1 -11    2.15    0.78
  -1   1 -11    3.11    0.71
   1   1 -11    2.38    0.64
   1  -1 -11    1.38    0.58
  -1  -1 -11    2.73    0.71
   1   1  12  676.36   10.68
  -1   1  12  675.62   10.52
   1  -1  12  690.06   10.60
  -1  -1  12  678.03   10.44
  -1  -1  12  694.06   10.87
   1   1  12  718.85   10.69
   1  -1  12  684.27   10.80
  -1   1  12  716.90   10.76
  -1   1 -12  670.19   10.81
  -1  -1  12  686.45    9.60
  -1   1  12  694.81    9.62
  -1  -1 -12  686.00   10.74
   1  -1 -12  687.23   10.52
   1   1 -12  676.11   10.47
  -1  -1 -12  681.24   10.65
  -1   1 -12  691.97   10.67
  -1  -1  13    0.92    0.70
   1  -1  13    1.76    0.82
   1   1  13    1.12    0.84
   1  -1  13    0.83    0.85
   1   1  13    0.76    0.81
  -1  -1  13    0.88    0.83
  -1   1  13    2.06    0.85
  -1  -1  13    0.92    0.37
  -1   1  13    2.35    0.40
  -1   1 -13    0.66    0.89
  -1  -1 -13    0.98    0.87
  -1   1 -13    0.71    0.74
   1   1 -13    1.01    0.66
  -1  -1 -13   -0.13    0.75
   1  -1 -13    0.79    0.72
  -1  -1 -14  321.75    5.81
   1  -1  14  304.63    5.56
   1   1  14  305.76    5.66
  -1   1  14  313.46    5.82
   1  -1  14  323.84    5.90
  -1  -1  14  298.09    5.84
   1   1  14  310.43    5.65
  -1  -1 -14  312.99    4.50
  -1   1 -14  310.25    4.51
  -1  -1 -14  311.61    4.51
  -1   1  14  311.70    4.52
  -1  -1 -14  306.78    5.64
   1   1 -14  297.32    5.43
  -1   1 -14  316.79    5.64
   1  -1 -14  299.52    5.47
  -1  -1 -14  326.18    5.91
  -1   1 -14  308.46    5.88
  -1  -1  14  318.86    4.52
  -1   1  14  317.36    4.54
   1  -1  15   35.19    1.69
  -1  -1  15   34.28    1.72
   1   1  15   31.41    1.53
  -1   1  15   36.40    1.67
  -1  -1  15   34.83    0.81
  -1   1  15   35.05    0.80
  -1  -1 -15   33.37    1.70
  -1   1 -15   32.74    1.72
  -1   1  15   34.84    0.80
  -1   1 -15   34.48    1.50
  -1  -1 -15   32.56    1.52
  -1   1 -15   35.93    0.79
  -1  -1 -15   34.32    0.79
   1  -1  15   34.47    1.53
  -1  -1  16   15.07    0.61
  -1   1  16   15.66    0.61
  -1   1 -16   16.89    0.59
  -1  -1 -16   16.97    0.60
  -1  -1  17   64.26    1.16
  -1   1  17   63.56    1.17
  -1   1 -17   61.50    1.14
  -1  -1 -17   62.07    1.14
  -1   1  18  101.93    1.66
  -1  -1  18  100.54    1.66
  -1   1 -18  104.01    1.66
  -1  -1 -18  104.81    1.66
  -1   1  19   62.88    1.12
  -1  -1  19   65.88    1.13
  -1   1 -19   65.90    1.13
  -1  -1 -19   66.25    1.12
  -1   1  20  128.17    1.92
  -1  -1  20  127.00    1.92
  -1  -1 -20  132.11    1.92
  -1   1 -20  133.08    1.92
   1  -1  21    9.54    0.31
  -1  -1 -21   10.11    0.30
  -1   1 -21   10.20    0.31
  -1  -1 -22   70.67    1.02
  -1   2   0    0.15    0.24
  -1  -2   0    0.06    0.15
  -1  -2   0    0.17    0.24
   1   2   0    0.23    0.14
  -1   2   0   -0.05    0.20
   1   2   0    0.10    0.20
  -1   2   0    0.24    0.15
   1   2   0    0.47    0.22
  -1   2   1 1347.17   18.15
  -1   2   1 1316.02   18.10
   1   2   1 1322.32   18.04
  -1  -2  -1 1311.32   18.12
   1   2  -1 1229.59   17.92
  -1   2  -1 1364.33   18.09
  -1  -2   1 1268.31   18.03
   1  -2   1 1366.98   18.13
   1   2  -1 1285.75   18.10
  -1   2  -1 1304.23   18.13
   1   2  -1 1281.55   18.09
   1   2   1 1330.69   18.10
  -1   2  -1 1316.25   17.99
   1   2  -2  754.98   10.13
  -1   2  -2  761.51   10.18
  -1   2   2  754.51   10.18
  -1   2   2  747.44   10.13
   1   2  -2  710.48    9.92
  -1  -2  -2  717.64   10.13
   1   2   2  736.02   10.09
  -1  -2   2  750.44   10.11
   1  -2   2  784.08   10.18
  -1   2  -2  746.62   10.15
   1   2  -2  735.19   10.13
   1   2  -3 1390.03   19.70
  -1   2   3 1457.35   19.78
  -1   2  -3 1394.39   19.77
  -1  -2  -3 1380.28   19.70
   1   2   3 1423.47   19.73
   1  -2   3 1471.10   19.79
  -1  -2   3 1452.31   19.75
  -1   2  -3 1376.99   19.73
  -1  -2  -3 1406.30   19.73
   1   2  -4 3188.26   44.39
  -1   2   4 3280.75   44.49
  -1   2  -4 3176.27   44.47
   1   2   4 3277.50   44.44
  -1  -2  -4 3221.64   44.39
   1  -2  -4 3253.44   44.43
  -1  -2   4 3181.86   44.45
   1  -2   4 3252.61   44.49
  -1   2  -4 3170.80   44.40
  -1  -2  -4 3173.40   44.41
   1   2  -5  321.23    4.89
  -1   2  -5  330.13    4.99
  -1   2  -5  313.46    4.98
  -1  -2  -5  323.53    4.91
   1  -2  -5  334.48    4.95
  -1   2   5  318.15    4.95
   1  -2   5  332.95    5.03
  -1  -2   5  327.78    5.00
  -1   2  -5  325.35    4.93
  -1  -2  -5  317.68    4.93
   1   2   5  303.03    4.95
   1  -2  -6   29.00    0.90
  -1   2   6   28.38    0.92
  -1  -2  -6   26.46    0.85
   1  -2   6   26.42    0.94
   1   2   6   27.81    0.75
  -1  -2   6   26.64    0.91
   1   2  -6   24.94    0.65
  -1   2  -6   24.88    0.91
   1   2   6   25.82    0.66
  -1  -2  -6   27.53    0.91
   1   2  -6   26.05    0.84
  -1   2  -6   25.07    0.91
   1   2  -7    6.61    0.54
  -1   2  -7    6.85    0.61
   1   2  -7    6.98    0.34
  -1   2  -7    7.29    0.64
   1   2   7    7.23    0.34
   1  -2  -7    6.63    0.65
  -1  -2  -7    6.66    0.58
  -1   2   7    6.26    0.59
   1  -2   7    7.00    0.65
   1   2   7    6.71    0.47
  -1  -2   7    6.55    0.63
   1   2   7    6.99    0.65
  -1  -2  -7    6.98    0.61
  -1   2  -8  250.65    4.27
  -1  -2  -8  249.89    4.28
   1   2  -8  243.79    4.15
  -1   2  -8  239.63    4.33
   1  -2  -8  256.60    4.29
  -1  -2  -8  247.42    4.23
  -1  -2   8  255.50    4.36
   1   2   8  259.91    4.11
   1   2   8  246.76    4.28
  -1   2   8  262.92    4.32
  -1  -2  -8  250.80    4.27
  -1   2  -9    4.58    0.69
   1   2  -9    4.71    0.60
   1  -2  -9    5.87    0.65
  -1   2  -9    6.32    0.77
  -1  -2  -9    6.47    0.71
   1  -2  -9    6.57    0.72
  -1   2   9    6.31    0.73
  -1  -2  -9    5.28    0.71
  -1  -2  -9    5.42    0.71
   1  -2   9    6.22    0.69
  -1  -2   9    5.61    0.58
   1   2   9    6.19    0.75
  -1   2   9    5.61    0.64
  -1  -2   9    5.04    0.73
   1   2   9    6.54    0.61
  -1  -2  10  410.06    6.47
   1  -2  10  418.29    6.59
  -1   2  10  417.71    6.62
   1   2  10  424.89    6.52
  -1  -2  10  420.56    6.80
  -1   2 -10  398.11    6.78
  -1   2  10  402.17    5.77
  -1  -2 -10  412.80    6.73
  -1   2 -10  415.52    6.69
  -1  -2 -10  410.77    6.68
   1  -2 -10  406.36    6.57
   1   2 -10  401.08    6.50
   1  -2  11   38.04    1.37
  -1  -2  11   35.82    1.27
  -1  -2  11   36.46    1.52
   1   2  11   35.25    1.29
  -1   2  11   38.18    1.37
  -1   2 -11   33.50    1.49
  -1   2  11   35.65    0.74
  -1  -2 -11   36.24    1.45
   1  -2 -11   35.80    1.32
   1   2 -11   34.74    1.32
  -1  -2 -11   35.90    1.43
  -1   2 -11   37.60    1.41
  -1  -2  12  167.18    3.30
   1  -2  12  167.99    3.41
   1  -2  12  167.03    3.68
  -1  -2  12  170.46    3.70
  -1   2  12  170.15    3.52
   1   2  12  169.68    3.39
  -1   2  12  173.11    2.56
  -1   2 -12  169.75    3.69
  -1  -2 -12  171.46    3.62
  -1  -2 -12  164.35    3.49
   1   2 -12  165.57    3.36
  -1   2 -12  177.35    3.58
   1  -2 -12  170.40    3.43
  -1  -2 -13   90.36    2.51
   1  -2  13   92.13    2.36
   1   2  13   89.69    2.32
  -1   2  13   86.25    2.40
   1  -2  13   85.71    2.55
  -1  -2 -13   88.40    1.47
  -1   2 -13   90.40    1.48
  -1  -2 -13   90.65    1.48
  -1   2 -13   90.08    2.62
   1   2  13   90.09    1.48
  -1   2  13   91.22    1.48
  -1   2  13   89.82    1.51
  -1  -2  13   92.51    1.48
  -1  -2 -13   90.87    2.41
   1  -2 -13   85.20    2.28
  -1   2 -13   87.15    2.37
   1   2 -13   84.84    2.25
  -1  -2 -14   57.05    2.06
   1  -2 -14   58.58    2.06
   1  -2  14   57.97    1.89
   1   2  14   53.02    1.81
   1  -2  14   56.33    2.11
  -1   2  14   62.31    2.01
  -1  -2 -14   60.37    1.08
  -1   2 -14   59.16    1.09
  -1  -2 -14   58.25    1.09
  -1   2  14   58.87    2.24
  -1   2 -14   57.09    2.16
  -1   2  14   57.33    1.10
  -1   2  14   61.27    1.13
  -1  -2  14   59.69    1.09
   1  -2 -14   56.95    1.82
  -1  -2 -14   51.49    1.90
  -1   2 -14   57.31    1.92
  -1   2 -15   11.42    0.52
  -1  -2 -15   10.83    0.52
  -1  -2  15   11.18    0.54
  -1   2  15   11.53    0.55
  -1   2  15   12.73    0.54
  -1  -2 -15   12.76    0.53
  -1   2 -16  184.97    2.80
  -1  -2 -16  184.61    2.79
  -1   2  16  183.95    2.81
  -1  -2  16  186.29    2.81
  -1   2  16  187.15    2.82
  -1   2 -17    4.11    0.46
  -1  -2 -17    3.75    0.46
  -1   2  17    4.80    0.48
  -1  -2  17    4.88    0.49
  -1   2 -18   16.64    0.55
  -1  -2 -18   16.78    0.54
  -1   2  18   15.96    0.54
  -1  -2  18   15.96    0.54
  -1   2 -19   25.54    0.61
  -1   2  19   24.38    0.59
  -1  -2  19   24.52    0.60
  -1  -2 -20    1.33    0.28
  -1   2 -20    1.58    0.31
  -1  -2  20    0.99    0.28
   1   2  20    1.06    0.27
   1  -2  20    0.84    0.27
  -1   2  20    1.18    0.27
   1  -2  21   18.68    0.36
  -1   2  21   16.14    0.36
  -1  -2 -21   19.69    0.38
  -1  -2  21   17.49    0.36
   1   2  21   17.31    0.36
  -1   3   0 1201.53   16.48
   1   3   0 1177.79   16.62
   1   3   0 1191.02   16.66
   1   3   0 1159.09   16.48
  -1  -3   0 1184.19   16.74
  -1   3   0 1190.81   16.60
  -1   3   0 1201.99   16.70
  -1   3   1  284.60    4.34
  -1  -3   1  280.49    4.20
   1  -3   1  283.55    4.28
  -1   3   1  288.67    4.26
  -1  -3  -1  278.54    4.35
   1   3  -1  266.78    4.06
  -1   3  -1  286.72    4.23
   1   3   1  288.30    4.19
   1  -3  -1  267.39    4.32
  -1   3  -1  280.70    4.33
   1   3  -1  288.54    4.31
   1   3  -1  285.34    4.26
   1   3   1  287.25    4.26
  -1   3  -1  277.46    4.13
  -1   3   2 1492.45   20.74
  -1  -3   2 1434.23   20.61
   1  -3   2 1519.41   20.71
   1   3   2 1493.80   20.61
  -1   3  -2 1513.68   20.61
  -1   3   2 1466.74   20.68
   1   3  -2 1397.78   20.40
  -1  -3  -2 1505.45   20.70
   1  -3  -2 1539.31   20.74
  -1   3  -2 1482.97   20.71
   1   3  -2 1461.57   20.71
   1   3  -2 1457.93   20.66
  -1  -3  -2 1525.19   20.76
  -1   3  -2 1505.41   20.53
  -1   3   3   66.74    1.42
  -1   3  -3   65.74    1.40
  -1   3   3   65.11    1.34
   1   3  -3   59.02    1.07
  -1  -3  -3   63.49    1.35
   1  -3  -3   62.81    1.36
   1   3   3   60.96    1.30
   1  -3   3   62.09    1.37
  -1  -3   3   61.16    1.31
  -1   3  -3   60.85    1.37
  -1  -3  -3   62.99    1.35
   1   3  -3   60.95    1.31
  -1   3  -3   63.79    1.24
  -1   3  -4 1885.99   25.36
   1   3  -4 1898.89   25.31
  -1   3  -4 1849.00   25.37
  -1   3   4 1799.09   25.35
   1   3   4 1817.76   25.25
   1  -3  -4 1827.42   25.28
  -1   3   4 1853.91   25.30
   1   3  -4 1669.24   24.91
  -1  -3  -4 1840.96   25.27
   1  -3   4 1873.84   25.33
  -1  -3   4 1844.05   25.29
  -1   3  -4 1760.57   25.26
  -1  -3  -4 1791.51   25.26
   1   3  -4 1790.53   25.26
  -1   3  -5   48.40    1.28
   1   3  -5   48.91    1.22
  -1   3   5   44.91    1.25
  -1   3  -5   48.00    1.29
  -1   3   5   50.19    1.26
   1   3   5   45.32    1.23
  -1  -3  -5   45.94    1.18
   1  -3  -5   48.04    1.25
   1  -3   5   46.24    1.27
  -1  -3   5   45.46    1.25
  -1   3  -5   47.37    1.22
  -1  -3  -5   44.62    1.23
  -1   3  -6 1490.94   21.36
   1   3  -6 1508.96   21.25
  -1   3   6 1471.22   21.34
  -1   3  -6 1514.94   21.39
  -1  -3  -6 1498.74   21.21
   1  -3  -6 1541.64   21.29
  -1  -3   6 1533.52   21.35
   1  -3   6 1517.34   21.36
   1   3  -6 1486.87   21.29
  -1   3  -6 1494.37   21.27
   1   3   6 1486.80   21.30
  -1  -3  -6 1450.03   21.26
   1   3  -7    8.51    0.69
  -1   3  -7    7.32    0.70
  -1   3  -7    8.84    0.78
   1   3  -7    8.51    0.50
  -1   3   7    7.95    0.76
   1   3   7    8.84    0.51
   1  -3  -7    7.69    0.68
  -1  -3  -7    9.02    0.70
   1  -3   7    8.56    0.73
  -1  -3   7    8.00    0.71
   1   3   7    8.39    0.51
  -1   3  -7    8.53    0.70
   1   3   7    7.93    0.70
  -1  -3  -7    7.61    0.73
   1  -3  -8   65.50    1.71
  -1  -3  -8   63.81    1.66
   1   3  -8   55.75    1.25
  -1   3  -8   61.12    1.77
  -1   3   8   59.75    1.74
   1   3   8   63.62    1.43
  -1  -3   8   60.21    1.73
   1  -3   8   65.23    1.76
  -1  -3  -8   62.87    1.70
  -1   3  -8   62.75    1.74
   1   3  -8   62.97    1.64
  -1   3   9   39.89    0.76
  -1  -3  -9   40.46    1.42
   1  -3  -9   42.55    1.46
  -1   3   9   41.13    1.31
   1  -3   9   40.45    1.49
  -1  -3   9   42.14    1.50
   1   3   9   41.33    1.20
  -1   3   9   40.54    1.51
  -1   3  -9   40.02    1.51
  -1  -3  -9   40.59    1.46
  -1   3   9   40.20    1.51
  -1   3  -9   41.75    1.46
   1   3  -9   41.25    1.33
  -1  -3 -10  281.65    5.06
  -1   3  10  290.79    5.13
  -1   3  10  268.09    4.04
   1  -3 -10  282.15    5.08
  -1  -3 -10  291.24    5.02
  -1   3 -10  272.67    5.17
  -1   3  10  277.14    5.18
  -1   3 -10  285.40    5.03
   1   3 -10  285.83    4.89
   1  -3 -10  290.16    4.98
  -1  -3 -10  295.77    5.08
   1  -3  10  287.83    4.93
  -1  -3  10  277.41    4.80
  -1  -3  10  284.84    5.16
  -1   3  10  297.69    4.88
   1   3  10  289.74    4.72
   1  -3  10  287.83    5.16
   1  -3  11   12.06    0.97
  -1  -3  11    9.92    0.88
   1  -3  11   12.61    1.11
   1   3  11   11.74    0.81
  -1   3  11   12.63    0.94
  -1  -3  11   11.02    1.10
  -1   3 -11   11.37    1.08
  -1   3  11   11.31    1.14
  -1   3  11   10.50    0.45
  -1  -3 -11   10.66    1.08
  -1  -3 -11   10.29    1.03
  -1   3 -11   12.63    1.04
   1   3 -11   11.03    0.91
   1  -3 -11   11.35    0.99
  -1  -3  12   34.97    1.39
   1  -3  12   36.77    1.50
  -1  -3  12   41.06    1.73
  -1   3  12   38.95    1.47
   1  -3  12   35.10    1.65
  -1   3  12   37.53    0.82
  -1   3  12   36.79    1.75
  -1   3 -12   39.14    1.76
  -1  -3 -12   37.83    1.63
   1  -3 -12   36.64    1.48
  -1  -3 -12   35.96    1.58
   1   3 -12   35.64    1.44
  -1   3 -12   35.50    1.54
   1  -3 -13   27.71    1.52
  -1  -3 -13   26.40    1.52
   1  -3  13   26.35    1.40
  -1   3  13   28.00    1.35
  -1  -3  13   27.51    1.59
  -1  -3 -13   29.88    0.69
  -1   3 -13   27.19    0.69
  -1  -3 -13   26.88    0.69
  -1   3 -13   27.35    1.61
  -1   3  13   26.48    1.57
   1   3  13   29.30    0.68
   1  -3 -13   28.10    0.68
  -1   3  13   29.82    0.74
   1   3 -13   27.26    1.27
  -1   3 -13   27.65    1.41
   1  -3 -13   28.02    1.35
  -1  -3 -13   24.65    1.40
   1  -3 -14   21.51    1.40
  -1  -3 -14   23.92    1.47
   1  -3  14   22.43    1.31
  -1  -3  14   22.48    1.55
  -1   3 -14   23.75    0.66
  -1  -3 -14   22.84    0.66
   1  -3 -14   23.71    0.66
  -1  -3 -14   22.33    0.65
  -1   3  14   22.77    1.53
  -1   3 -14   23.09    1.53
   1   3  14   23.82    0.65
  -1   3  14   22.43    0.69
  -1  -3  14   22.02    0.66
   1  -3 -14   22.84    1.24
  -1   3 -14   21.27    1.34
  -1  -3 -14   22.71    1.36
  -1  -3 -15   15.47    0.58
  -1   3 -15   15.03    0.59
  -1   3  15   14.96    0.62
  -1  -3  15   14.16    0.59
   1   3  15   15.26    0.60
   1  -3 -15   15.25    0.56
  -1  -3 -15   15.20    0.58
   1  -3 -16  596.28    8.33
  -1  -3 -16  591.06    8.32
  -1  -3  16  595.66    8.33
  -1   3  16  596.36    8.35
  -1  -3 -16  594.00    8.32
  -1   3 -16  577.37    8.33
  -1   3  17   13.73    0.56
  -1  -3  17   14.31    0.53
  -1   3 -17   14.03    0.57
  -1  -3 -17   13.80    0.52
  -1  -3  18   34.49    0.75
  -1   3  18   34.92    0.74
  -1  -3 -18   36.07    0.75
  -1   3 -18   35.92    0.76
  -1  -3  19   24.17    0.55
  -1   3  19   23.40    0.54
   1  -3  19   24.02    0.55
  -1  -3 -19   24.36    0.55
  -1   3 -19   24.44    0.57
  -1  -3  20   55.11    0.88
  -1  -3 -20   61.11    0.92
   1  -3  20   61.37    0.93
   1   3  20   58.59    0.92
  -1  -3  20   59.50    0.93
  -1   3  20   55.84    0.92
   1  -3  20   53.26    0.87
  -1  -3 -21   45.33    0.70
  -1  -4   0   -0.44    0.45
   1   4   0    0.17    0.34
  -1   4   0    0.14    0.26
   1   4   0    0.01    0.40
   1   4   0    0.16    0.26
  -1   4   0   -0.14    0.33
  -1   4   1  192.60    3.33
  -1  -4   1  188.87    3.14
   1   4   1  196.53    3.21
   1   4  -1  193.22    3.20
  -1   4  -1  194.12    3.06
   1   4  -1  199.65    3.31
   1   4   1  199.26    3.29
   1   4   1  199.70    3.14
   1   4  -1  186.94    3.00
  -1  -4  -1  195.36    3.33
  -1   4   1  197.76    3.21
  -1   4  -1  194.24    3.16
   1  -4  -1  197.67    3.34
  -1  -4   1  203.45    3.41
  -1   4   2    4.71    0.56
  -1  -4   2    4.08    0.40
   1  -4   2    4.01    0.48
  -1   4  -2    4.86    0.38
  -1  -4  -2    5.43    0.58
   1   4  -2    5.04    0.48
   1   4  -2    4.39    0.55
   1  -4  -2    4.86    0.59
  -1  -4  -2    4.86    0.56
   1   4   2    5.41    0.44
  -1   4  -2    5.38    0.43
  -1   4   2    4.91    0.50
   1   4  -2    4.75    0.31
  -1   4   3   14.72    0.79
  -1  -4   3   14.55    0.67
   1  -4   3   15.77    0.74
  -1  -4  -3   14.69    0.77
   1   4  -3   16.43    0.71
  -1   4  -3   15.89    0.61
  -1   4  -3   14.78    0.78
   1   4  -3   16.56    0.79
  -1   4  -3   15.09    0.61
  -1   4   3   15.78    0.72
   1  -4  -3   15.40    0.77
   1   4   3   15.25    0.68
  -1  -4  -3   16.11    0.76
   1   4  -3   13.40    0.44
  -1   4   4   59.32    1.54
  -1  -4   4   56.98    1.42
   1  -4   4   58.18    1.46
   1   4  -4   56.96    1.41
  -1  -4  -4   58.37    1.48
  -1   4  -4   57.31    1.30
  -1   4  -4   61.22    1.48
   1   4  -4   54.75    1.43
  -1   4  -4   55.86    1.26
   1   4   4   59.81    1.41
  -1  -4  -4   58.38    1.44
  -1   4   4   60.25    1.47
   1  -4  -4   59.78    1.49
   1   4  -4   51.94    1.04
  -1   4  -5  289.27    4.75
  -1   4   5  277.94    4.72
   1  -4   5  291.10    4.71
  -1  -4   5  255.92    4.59
   1   4  -5  277.99    4.60
  -1   4  -5  275.54    4.48
  -1  -4  -5  281.95    4.66
  -1   4  -5  275.59    4.64
  -1   4   5  285.82    4.66
  -1   4  -5  269.78    4.37
   1  -4  -5  287.05    4.65
   1   4   5  276.41    4.60
  -1  -4  -5  282.19    4.63
  -1   4  -6  122.73    2.63
  -1   4  -6  118.22    2.59
  -1   4   6  121.47    2.61
   1  -4   6  118.62    2.55
  -1  -4   6  118.02    2.48
  -1  -4  -6  123.02    2.53
   1   4  -6  118.22    2.47
   1   4   6  113.74    2.47
  -1   4  -6  115.43    2.36
  -1   4  -6  124.24    2.53
  -1   4   6  113.81    2.49
   1  -4  -6  120.21    2.47
  -1  -4  -6  124.53    2.47
   1  -4  -7   70.63    1.83
  -1  -4  -7   66.41    1.74
  -1   4   7   67.50    1.84
  -1   4   7   65.82    1.09
  -1   4   7   67.61    1.92
  -1   4  -7   67.66    1.91
  -1  -4   7   65.17    1.81
   1  -4   7   66.11    1.86
   1   4   7   67.35    1.79
   1   4  -7   66.48    1.80
  -1   4  -7   62.87    1.69
  -1  -4  -7   68.76    1.79
  -1   4  -7   67.64    1.82
   1   4  -7   69.85    1.79
  -1   4  -7   68.03    1.90
  -1   4   8    0.94    0.30
  -1   4  -8    0.50    0.73
  -1   4   8    2.43    0.80
   1   4  -8    0.89    0.45
   1  -4   8    0.67    0.74
  -1  -4  -8    0.30    0.68
  -1  -4   8    1.07    0.73
   1  -4  -8    0.88    0.68
   1   4  -8    0.60    0.72
  -1  -4  -8    0.55    0.73
   1   4   8    1.10    0.67
  -1   4   8    0.22    0.70
   1   4  -8    0.62    0.60
  -1   4  -8    0.06    0.67
  -1   4   9  201.45    2.94
  -1   4   9  198.71    4.08
  -1   4  -9  195.29    4.07
   1  -4   9  191.01    3.96
  -1  -4   9  182.41    3.88
   1   4  -9  199.45    3.95
  -1   4   9  193.15    3.94
  -1  -4  -9  198.78    3.92
  -1  -4  -9  210.47    3.93
   1  -4  -9  202.83    3.95
   1   4  -9  198.73    3.83
  -1   4  -9  203.00    3.97
  -1   4  10  105.50    1.67
  -1   4 -10  102.18    2.78
  -1   4  10  106.84    2.79
  -1   4  10  103.04    2.36
   1  -4  10   96.55    2.67
  -1  -4  10  104.83    2.67
  -1  -4 -10  105.76    2.66
   1   4 -10  106.90    2.68
  -1  -4 -10  102.39    2.58
   1  -4 -10  106.66    2.65
   1   4 -10  100.20    2.53
  -1   4 -10  102.52    2.60
  -1  -4 -11   22.94    1.32
   1  -4 -11   24.40    1.39
   1  -4  11   25.35    1.46
  -1  -4  11   24.14    1.42
  -1   4  11   24.03    1.16
  -1   4  11   25.86    0.65
  -1   4 -11   24.65    1.46
  -1   4  11   25.06    1.47
   1  -4  11   24.16    1.27
  -1  -4  11   25.30    1.26
  -1  -4 -11   25.83    1.41
   1   4 -11   25.99    1.29
   1  -4 -11   24.18    1.35
  -1   4 -11   24.72    1.38
  -1  -4 -11   25.30    1.41
   1   4 -11   22.49    1.38
   1  -4 -11   23.91    1.40
   1   4 -12   72.42    2.36
   1  -4 -12   72.29    2.33
  -1  -4 -12   78.92    2.39
  -1  -4  12   70.86    2.37
   1  -4  12   75.96    2.43
  -1   4 -12   72.46    1.32
  -1   4 -12   72.91    2.46
  -1   4  12   77.59    2.56
   1  -4  12   79.82    2.25
  -1  -4 -12   74.00    1.29
   1  -4 -12   74.94    1.29
  -1   4  12   76.23    1.29
   1   4  12   76.78    1.28
   1   4 -12   76.55    2.15
  -1  -4 -12   77.75    2.35
  -1   4 -12   72.94    2.28
   1  -4 -12   69.51    2.18
  -1   4  12   77.03    1.35
   1  -4 -13   40.33    1.81
  -1  -4 -13   42.78    1.84
   1   4 -13   41.96    1.85
   1  -4  13   41.98    1.71
  -1  -4  13   41.59    1.87
   1  -4  13   39.36    1.86
  -1   4 -13   44.23    0.93
  -1   4  13   41.40    1.98
  -1   4 -13   39.08    1.94
   1  -4 -13   43.31    0.90
   1   4  13   43.00    0.89
  -1   4  13   43.65    0.90
  -1  -4 -13   43.90    0.88
  -1   4  13   44.06    0.94
   1  -4 -13   39.37    1.65
  -1  -4 -13   39.39    1.75
  -1   4 -13   44.03    1.77
  -1  -4 -14   26.14    0.70
  -1   4 -14   24.87    0.72
  -1   4  14   25.68    0.74
   1   4  14   25.71    0.69
  -1   4  14   25.32    0.70
  -1  -4 -14   25.10    0.69
   1  -4 -14   24.80    0.69
  -1  -4 -15   51.40    1.01
  -1   4 -15   52.07    1.03
  -1   4  15   51.63    1.04
  -1  -4  15   51.67    1.02
   1   4  15   52.81    1.00
  -1   4  15   51.42    1.01
  -1  -4 -15   53.15    1.02
   1  -4 -15   52.84    1.02
  -1   4 -16   28.97    0.73
  -1  -4 -16   28.84    0.72
  -1  -4  16   28.34    0.72
  -1   4  16   29.00    0.72
  -1   4  16   26.63    0.72
  -1  -4 -16   27.51    0.70
   1  -4 -16   28.01    0.72
  -1   4  17    0.01    0.39
  -1  -4  17   -0.32    0.37
   1  -4 -17    0.44    0.40
  -1  -4 -17    0.50    0.39
  -1   4 -17    0.28    0.42
   1  -4  18   26.38    0.61
  -1   4  18   26.11    0.61
  -1  -4  18   27.06    0.61
  -1  -4 -19   13.27    0.38
   1  -4  19   13.03    0.37
  -1   4  19   12.94    0.36
  -1  -4  19   13.18    0.38
  -1  -4 -20    0.78    0.18
  -1   5   0 1918.52   27.10
   1   5   0 1925.14   27.03
   1   5   0 1891.66   26.80
   1  -5   0 1936.02   27.10
  -1   5   0 1903.76   26.82
   1   5   0 1873.12   26.65
  -1  -5   0 1970.34   27.11
   1   5   1   30.12    1.09
   1   5  -1   30.93    1.11
  -1   5   1   29.97    1.13
   1   5  -1   27.52    0.94
  -1   5  -1   28.94    0.92
   1  -5  -1   29.87    1.12
   1   5  -1   28.80    0.78
   1   5   1   27.74    0.86
  -1  -5  -1   31.35    1.14
  -1  -5   1   27.57    1.15
  -1   5   1   27.90    0.97
  -1   5   2   24.44    1.05
   1   5   2   21.78    0.82
  -1  -5   2   24.34    1.11
  -1   5  -2   22.25    0.79
   1  -5  -2   24.15    1.04
  -1   5   2   22.80    0.91
  -1  -5  -2   22.68    1.01
   1   5   2   23.16    0.98
   1   5  -2   24.68    1.02
  -1  -5  -2   23.53    1.03
  -1   5  -2   22.74    0.76
   1   5  -2   24.45    0.90
  -1  -5  -3    0.11    0.66
   1   5  -3    0.79    0.48
  -1   5  -3    0.25    0.38
  -1   5   3    0.33    0.23
  -1   5   3    0.12    0.62
   1  -5  -3    0.47    0.60
  -1  -5   3    0.16    0.47
  -1  -5   3    0.60    0.65
  -1  -5  -3    0.49    0.61
   1  -5   3    0.57    0.53
   1   5   3    0.05    0.46
  -1   5  -3    0.07    0.38
  -1   5   3    0.35    0.55
   1   5  -3    0.31    0.58
   1   5   3    0.13    0.23
   1   5  -4  275.94    4.63
  -1   5  -4  271.75    4.45
  -1  -5  -4  277.80    4.76
  -1   5   4  276.01    3.94
  -1   5   4  273.82    4.83
  -1  -5   4  260.27    4.62
   1  -5   4  289.32    4.77
   1   5   4  276.37    4.67
  -1   5   4  284.83    4.74
  -1   5  -4  264.86    4.38
  -1  -5  -4  277.58    4.77
   1  -5  -4  283.86    4.81
  -1   5  -4  283.81    4.82
   1   5  -4  279.54    4.80
   1   5   4  281.79    3.94
  -1   5   4  275.87    3.93
  -1   5   5   63.39    1.06
  -1   5   5   64.95    1.86
  -1  -5   5   63.44    1.71
   1  -5   5   64.55    1.80
   1   5   5   64.31    1.71
   1  -5  -5   65.77    1.83
  -1   5   5   64.90    1.75
  -1  -5  -5   65.86    1.77
   1   5  -5   63.70    1.81
  -1   5  -5   62.56    1.79
  -1  -5  -5   65.16    1.79
   1   5  -5   65.18    1.70
  -1   5  -5   62.55    1.55
  -1   5   6   36.35    0.71
  -1   5   6   35.96    1.47
   1  -5   6   36.03    1.42
  -1  -5   6   36.56    1.33
   1  -5  -6   37.13    1.38
  -1   5   6   33.08    1.38
  -1  -5  -6   37.80    1.40
  -1   5  -6   39.41    1.44
   1   5   6   36.44    1.33
  -1   5  -6   37.18    1.23
  -1  -5  -6   37.21    1.42
   1   5  -6   36.34    1.32
  -1   5   7    0.19    0.32
   1   5   7    0.47    0.63
  -1   5   7    0.46    0.83
   1   5  -7    0.68    0.62
   1  -5  -7    0.17    0.78
  -1  -5  -7    0.55    0.72
  -1  -5   7    0.23    0.69
   1  -5   7    0.28    0.70
   1   5   7    0.50    0.71
  -1   5   7    0.15    0.72
  -1   5  -7   -0.45    0.78
   1   5  -7    0.25    0.68
  -1   5  -7    0.05    0.57
  -1  -5  -7    1.01    0.72
  -1   5   8  276.26    5.20
   1   5  -8  268.08    4.67
  -1   5   8  280.03    3.98
  -1  -5  -8  278.55    4.98
   1  -5  -8  280.02    5.05
   1   5  -8  271.79    4.97
  -1   5  -8  258.54    4.80
  -1   5   8  281.21    5.12
  -1  -5  -8  277.71    5.02
  -1  -5   8  256.90    5.01
   1  -5   8  274.70    5.12
  -1   5   9    1.28    0.94
  -1   5   9    1.03    0.37
  -1   5   9    0.35    0.83
   1   5  -9    1.36    0.79
  -1  -5  -9    0.57    0.81
   1  -5  -9    0.40    0.88
  -1   5  -9    1.69    0.73
   1  -5  -9    1.18    0.88
  -1  -5   9    1.25    0.82
   1  -5   9    0.11    0.81
  -1  -5  -9    0.96    0.86
  -1  -5  10  127.63    3.20
   1  -5  10  121.13    3.22
  -1   5  10  138.45    2.11
  -1   5  10  138.06    3.37
   1  -5 -10  141.11    3.28
  -1  -5 -10  135.54    3.21
   1   5  10  130.11    2.04
   1   5 -10  131.19    3.17
  -1   5  10  137.76    3.25
   1  -5 -10  136.62    3.21
  -1  -5 -10  136.94    3.27
   1   5 -11   89.97    2.58
   1  -5 -11   97.15    2.68
  -1  -5 -11   90.56    2.67
   1  -5  11   83.16    2.64
  -1  -5  11   82.25    2.62
  -1   5  11   95.52    1.58
  -1   5  11   93.64    2.80
   1  -5 -11   91.34    2.59
  -1  -5 -11  102.06    2.72
  -1  -5 -11   97.83    1.56
   1   5  11   93.75    1.53
  -1   5  11   94.90    1.55
   1  -5 -11   92.41    2.65
  -1  -5 -11   92.97    2.60
   1  -5  11   99.05    2.56
   1   5 -12  152.61    3.64
  -1   5  12  163.23    2.52
  -1  -5 -12  159.85    2.47
  -1   5  12  163.16    2.47
   1  -5 -12  165.67    2.48
   1   5  12  163.97    2.46
  -1   5  12  155.61    3.89
   1  -5 -12  153.97    3.60
   1  -5  12  161.63    3.62
  -1  -5 -13    1.23    0.44
  -1   5  13    0.71    0.42
   1   5  13    0.95    0.41
   1  -5 -13    1.45    0.45
  -1   5  13    1.84    0.49
  -1   5 -14  186.93    2.84
  -1  -5 -14  193.45    2.88
  -1  -5 -14  196.21    2.88
  -1   5  14  194.72    2.88
   1  -5 -14  191.32    2.88
   1   5  14  190.46    2.86
  -1   5  14  190.65    2.90
  -1   5 -15   33.80    0.73
  -1  -5 -15   37.67    0.80
   1   5  15   36.54    0.77
  -1   5  15   35.73    0.79
  -1  -5 -15   35.92    0.78
   1  -5 -15   36.04    0.80
  -1  -5  15   36.94    0.80
  -1   5  15   35.90    0.81
   1   5 -15   34.83    0.73
  -1  -5 -16    7.89    0.45
  -1   5  16    7.47    0.46
  -1  -5 -16    6.97    0.45
   1  -5 -16    7.19    0.46
  -1  -5  16    7.55    0.44
  -1   5  16    6.31    0.43
   1   5 -16    6.81    0.36
   1   5 -17   -0.06    0.25
  -1  -5  17    0.09    0.33
  -1   5  17    0.57    0.33
   1  -5  17    0.04    0.33
  -1  -5 -17    0.04    0.34
   1  -5 -17    0.06    0.35
   1  -5  18  131.13    1.91
  -1   5  18  126.80    1.90
  -1  -5  18  131.88    1.91
  -1  -5 -18  132.70    1.90
  -1  -5 -19   11.44    0.30
  -1   6   0   -0.33    0.72
   1   6   0    0.03    0.64
  -1  -6   0   -0.06    0.71
   1  -6   0   -0.14    0.76
  -1   6   0    0.06    0.48
   1   6   0    0.26    0.27
  -1   6  -1  139.89    2.71
  -1   6   1  148.74    2.87
  -1  -6   1  149.94    3.16
   1  -6  -1  149.26    3.12
  -1  -6  -1  151.92    3.12
  -1   6   1  156.96    3.15
   1   6  -1  152.02    3.09
  -1   6  -1  150.22    3.13
   1   6   1  149.43    3.07
  -1   6   1  146.74    2.18
   1   6   1  147.53    2.19
  -1  -6  -1  147.43    3.11
  -1  -6   2   11.86    1.05
  -1  -6  -2   12.24    1.02
  -1   6   2   13.88    0.86
   1  -6  -2   11.75    0.98
  -1   6  -2   11.93    0.98
   1   6  -2   10.94    0.96
  -1   6   2   10.86    0.97
   1   6   2   12.90    0.95
  -1   6   2   11.59    0.38
   1   6   2   11.98    0.39
  -1  -6  -2   12.09    1.01
   1  -6  -3   79.95    2.17
  -1  -6  -3   81.42    2.15
   1   6   3   78.92    1.89
  -1  -6   3   85.70    2.36
  -1   6   3   80.65    2.00
   1   6  -3   79.70    1.92
  -1  -6  -3   79.86    2.13
   1   6  -3   80.25    2.15
  -1   6   3   84.22    2.21
   1   6   3   81.87    2.11
   1   6   3   81.28    1.30
  -1   6   3   80.27    1.28
  -1   6   4    2.83    0.67
   1   6   4    4.11    0.69
  -1   6   4    3.84    0.35
  -1   6   4    2.85    0.86
  -1  -6  -4    4.07    0.85
   1  -6  -4    4.63    0.85
  -1  -6   4    3.79    0.92
   1   6  -4    3.05    0.65
  -1  -6  -4    3.54    0.84
   1   6   4    3.96    0.82
   1   6  -4    3.29    0.82
   1   6   4    3.58    0.33
  -1   6   4    4.25    0.32
  -1  -6  -5   82.85    2.27
  -1   6   5   82.78    2.22
  -1  -6   5   86.00    2.44
   1  -6  -5   84.34    2.26
  -1   6   5   87.02    1.39
  -1   6   5   85.39    2.35
  -1  -6   5   78.47    2.09
   1   6  -5   78.08    2.02
  -1  -6  -5   87.06    2.34
   1  -6  -5   81.08    2.27
   1   6   5   83.28    2.12
  -1   6  -5   78.24    2.32
   1   6   5   88.59    2.24
   1   6  -5   86.58    2.34
   1   6   5   88.62    1.40
  -1   6   5   86.95    1.37
  -1  -6   6   22.08    1.36
  -1   6   6   20.38    1.21
  -1  -6  -6   20.41    1.23
   1  -6   6   23.43    1.40
   1  -6  -6   21.89    1.31
  -1   6   6   22.59    0.59
  -1   6   6   22.66    1.37
  -1  -6   6   19.40    1.14
   1  -6   6   20.42    1.21
  -1  -6  -6   23.94    1.29
   1   6   6   20.04    1.14
   1  -6  -6   20.95    1.26
   1   6  -6   22.12    1.32
  -1   6  -6   19.78    1.29
  -1   6   6   22.64    0.55
   1   6   6   22.07    0.57
  -1   6   7    2.09    0.82
   1  -6   7    0.60    0.78
   1  -6   7    1.49    0.91
   1  -6  -7    1.88    0.87
  -1  -6  -7    1.50    0.86
  -1  -6   7    2.54    0.79
  -1   6   7    1.98    0.39
  -1   6   7    1.71    0.91
   1   6  -7    1.35    0.70
   1  -6  -7    1.43    0.83
  -1  -6  -7    1.76    0.89
  -1   6   7    1.60    0.35
   1   6   7    2.01    0.40
   1   6  -7    1.43    0.92
  -1   6  -7    2.78    0.94
   1  -6   8   25.65    1.41
  -1   6  -8   25.39    0.61
  -1  -6   8   25.18    1.33
  -1   6   8   26.75    0.67
  -1   6   8   25.92    1.51
   1  -6  -8   23.53    1.43
   1  -6   8   22.57    1.47
  -1  -6  -8   25.19    1.40
  -1   6   8   26.88    0.63
   1   6  -8   24.15    0.61
  -1  -6  -8   25.21    1.42
  -1   6   8   23.89    1.41
   1  -6  -8   24.05    1.43
   1  -6   9  118.23    3.17
  -1   6  -9  133.02    2.06
  -1  -6   9  116.80    3.08
  -1   6   9  140.98    2.11
  -1   6   9  142.56    3.44
  -1  -6  -9  134.95    3.21
   1  -6  -9  130.58    3.19
   1   6   9  130.73    2.02
   1   6  -9  130.96    2.04
   1  -6  -9  130.17    3.16
  -1   6   9  134.73    3.23
  -1  -6  -9  133.61    3.22
  -1   6 -10   69.04    1.20
  -1  -6  10   58.30    2.14
   1  -6  10   58.98    2.19
  -1   6  10   71.56    1.25
  -1   6  10   67.75    2.37
   1   6 -10   66.57    1.18
   1   6  10   69.16    1.16
  -1   6  10   66.09    1.18
   1  -6 -10   66.97    2.22
  -1  -6 -10   67.66    2.25
  -1  -6 -10   71.38    2.26
   1  -6 -10   69.20    2.29
  -1  -6 -11   20.60    0.63
   1   6  11   21.29    0.57
  -1   6  11   21.87    0.61
   1   6 -11   20.22    0.58
  -1   6 -11   20.46    0.59
  -1   6  11   22.12    0.64
   1   6  12    4.60    0.41
  -1  -6 -12    4.11    0.46
  -1   6  12    5.20    0.42
   1  -6 -12    4.71    0.45
   1   6 -12    4.35    0.39
  -1   6 -12    4.28    0.41
  -1   6  12    3.84    0.49
   1   6  13   51.78    0.96
  -1  -6 -13   52.86    0.99
   1  -6 -13   53.27    1.01
  -1   6  13   52.48    0.99
   1   6 -13   49.87    0.94
  -1   6 -13   50.27    0.95
  -1   6  13   53.09    1.03
   1   6  14    3.23    0.38
   1  -6 -14    3.08    0.44
  -1  -6 -14    3.34    0.43
  -1   6  14    3.31    0.42
  -1   6  14    2.94    0.44
  -1  -6 -14    3.90    0.45
   1   6  15   10.53    0.45
  -1   6  15    9.98    0.43
  -1   6  15   10.00    0.40
   1   6  15    9.80    0.41
  -1  -6  15   11.25    0.47
  -1   6  15   10.88    0.46
   1  -6 -15   10.31    0.47
  -1  -6 -15   10.27    0.45
  -1  -6 -15   10.79    0.48
  -1   6  16   19.21    0.46
  -1   6  16   20.54    0.50
   1   6  16   20.23    0.49
  -1  -6  16   20.41    0.51
   1  -6  16   20.28    0.52
  -1   6  16   19.42    0.50
   1  -6 -16   20.79    0.52
  -1  -6 -16   20.21    0.51
  -1  -6 -16   20.50    0.52
   1   6  17   37.75    0.67
  -1  -6 -17   40.60    0.69
   1  -6  17   39.29    0.70
  -1  -6  17   39.30    0.70
  -1   6  17   37.88    0.68
  -1  -6 -18    0.70    0.19
  -1   7   0  105.12    2.68
   1   7   0  102.85    2.61
  -1  -7   0  100.48    2.67
   1  -7   0  100.83    2.64
   1  -7   0  100.06    2.64
  -1  -7   0  104.17    2.66
  -1   7   1   12.19    1.11
   1   7  -1   12.69    1.09
  -1   7  -1   12.14    1.12
   1   7   1   11.50    1.05
   1  -7  -1   11.57    1.14
  -1  -7   1   12.54    1.20
  -1  -7  -1   11.06    1.14
   1  -7   1    9.79    1.08
  -1  -7  -1   10.46    1.07
   1  -7   1   11.61    1.10
  -1  -7   1   11.59    1.12
   1  -7  -1   10.79    1.08
   1   7   2  407.81    5.70
  -1   7   2  402.76    5.68
  -1  -7   2  389.62    6.99
   1  -7  -2  389.49    6.86
  -1  -7  -2  397.08    6.87
  -1   7   2  405.68    6.95
   1   7  -2  401.47    6.89
  -1   7  -2  392.98    6.92
   1   7   2  403.89    6.84
   1  -7  -2  379.87    6.86
  -1  -7  -2  392.25    6.91
   1   7  -3  161.98    2.48
  -1   7   3  168.34    2.48
   1   7   3  173.57    2.51
  -1   7   3  164.88    2.49
   1  -7  -3  170.26    2.49
  -1  -7   3  161.86    3.73
  -1  -7  -3  160.57    3.59
   1  -7  -3  167.74    3.62
   1   7   3  164.19    3.55
   1   7  -3  164.30    3.61
  -1   7  -3  163.33    3.65
  -1   7   3  167.96    3.66
  -1  -7  -3  156.93    3.58
   1  -7  -3  158.00    3.54
   1  -7  -4   58.18    2.02
  -1  -7  -4   63.96    2.07
  -1  -7   4   63.11    2.17
   1  -7  -4   58.95    2.04
  -1  -7  -4   58.81    2.02
  -1   7  -4   62.56    1.09
   1  -7  -4   63.25    1.09
  -1   7  -4   62.21    1.07
  -1   7   4   63.97    1.08
   1   7   4   62.83    1.10
   1   7  -4   58.17    1.08
   1   7  -4   64.90    2.10
   1   7   4   61.62    1.97
  -1   7   4   65.76    2.08
  -1  -7  -5   23.18    1.40
   1  -7  -5   24.97    1.41
  -1  -7  -5   24.94    1.40
  -1   7   5   22.84    1.26
   1  -7  -5   22.47    1.40
  -1  -7   5   23.45    1.50
  -1   7  -5   24.65    0.60
   1  -7  -5   24.66    0.60
  -1   7  -5   22.79    0.56
   1   7  -5   21.96    0.61
   1   7   5   21.81    0.63
   1   7  -5   23.72    1.45
   1   7   5   22.18    1.30
  -1   7   5   23.56    1.39
   1   7   5   24.60    0.62
  -1   7   5   24.20    0.59
   1   7   5   21.77    1.44
   1   7  -5   22.33    1.42
  -1   7  -6  544.58    7.61
   1   7   6  532.51    8.91
   1   7  -6  524.05    8.87
  -1   7   6  550.27    7.60
   1   7   6  550.53    7.62
   1   7   6  535.10    7.60
   1   7  -6  532.84    7.59
  -1  -7  -6  538.74    8.90
  -1  -7   6  537.07    9.27
   1  -7   6  528.67    9.14
   1  -7  -6  538.45    8.92
  -1   7   6  543.41    9.01
   1   7   6  530.12    8.80
   1   7  -6  557.05    9.06
   1  -7  -6  522.49    8.86
  -1  -7  -6  532.57    8.94
  -1   7   6  510.46    8.75
   1  -7  -7    8.75    1.10
  -1  -7  -7    6.82    1.07
  -1   7   7    7.34    0.99
  -1  -7  -7    6.38    1.01
   1  -7  -7    7.97    1.08
   1  -7   7    7.41    1.23
  -1   7  -7    8.45    0.43
  -1  -7   7    8.26    1.22
  -1   7  -7    7.67    1.15
   1   7   7    7.27    0.94
  -1   7   7    8.29    1.08
   1   7  -7    8.11    0.42
  -1   7   7    7.79    0.44
   1   7   7    8.86    0.49
  -1   7   7    8.33    1.15
  -1   7   7    8.23    0.47
  -1   7   8   87.06    1.48
  -1   7  -8   86.12    1.45
   1   7   8   88.71    1.48
  -1   7   8   87.19    1.45
  -1   7   9    2.67    0.47
  -1   7  -9    2.02    0.39
  -1   7   9    2.27    0.38
   1   7   9    2.35    0.34
   1   7   9    1.89    0.42
  -1   7  10  184.21    2.69
  -1   7 -10  174.48    2.62
  -1   7  10  176.29    2.64
   1   7  10  176.35    2.67
  -1   7  10  173.76    2.62
   1   7  10  172.17    2.60
  -1   7  11    3.40    0.45
  -1   7 -11    3.55    0.37
   1   7  11    3.29    0.35
  -1   7  11    3.74    0.38
  -1   7  11    3.20    0.38
   1   7  11    3.08    0.42
  -1  -7 -11    2.93    0.42
   1  -7 -11    3.72    0.43
   1  -7 -12   92.94    1.52
  -1   7  12   92.00    1.48
  -1  -7 -12   95.23    1.51
   1   7  12   91.55    1.51
   1   7  12   90.64    1.45
  -1   7  12   92.56    1.48
  -1   7  12   93.33    1.53
  -1   7  13   28.29    0.63
  -1  -7 -13   29.66    0.65
   1   7  13   28.65    0.66
  -1   7  13   28.28    0.62
   1  -7 -13   29.92    0.66
  -1   7  13   29.18    0.67
  -1   7  14    8.17    0.39
   1   7  14    8.37    0.37
  -1   7  14    7.94    0.33
  -1   7  14    8.18    0.36
  -1  -7 -14    8.94    0.42
  -1  -7 -14    8.68    0.39
   1  -7 -14    8.54    0.40
  -1   7  15    9.86    0.35
  -1  -7  15    9.54    0.37
   1  -7  15    9.31    0.36
  -1   7  15    9.49    0.32
  -1   7  15    9.09    0.28
   1   7  15    9.27    0.33
  -1  -7 -15   10.31    0.37
   1  -7 -15   10.06    0.36
  -1  -7 -15    9.83    0.35
  -1  -7  16  126.42    1.86
   1  -7  16  128.61    1.86
  -1  -7 -16  128.17    1.85
   1  -7 -16  125.99    1.85
   1   7 -17    2.26    0.15
  -1   7 -17    2.17    0.13
  -1   8   0   -0.11    0.33
   1  -8   0    0.27    0.37
   1   8   0    0.14    0.44
   1   8   1   30.11    0.79
   1  -8   1   32.14    0.71
  -1   8   1   31.21    0.70
  -1   8  -1   32.61    0.70
   1  -8  -1   33.12    0.71
   1   8  -1   30.54    0.69
   1   8  -2    0.66    0.47
   1   8   2    0.55    0.44
  -1   8  -2    0.62    0.34
   1  -8   2    0.71    0.40
   1  -8  -2    0.42    0.36
  -1   8   2    0.24    0.37
   1   8  -2    0.81    0.35
   1   8  -3    1.69    0.46
   1   8   3    2.33    0.47
   1   8  -3    1.69    0.37
   1  -8  -3    2.38    0.38
   1  -8   3    1.73    0.39
  -1   8  -3    2.23    0.36
  -1  -8   3    2.01    0.35
  -1  -8   4   34.77    0.75
   1  -8   4   34.80    0.77
  -1   8  -4   35.31    0.72
   1   8   4   36.26    0.77
   1   8  -4   35.84    0.80
   1   8   4   34.41    0.82
   1   8  -4   34.20    0.76
   1  -8  -4   35.21    0.76
   1   8  -5    0.47    0.38
  -1   8   5    0.49    0.36
   1   8   5    0.76    0.39
   1   8  -5    0.69    0.43
  -1   8   5    0.62    0.44
   1   8   5    0.42    0.43
   1   8  -6    2.11    0.41
  -1   8   6    1.96    0.37
   1   8   6    2.31    0.41
   1   8   6    2.58    0.40
  -1   8  -6    1.89    0.41
  -1   8   6    2.88    0.43
   1   8  -6    2.52    0.40
  -1   8  -7   75.16    1.26
  -1   8   7   72.64    1.26
   1   8  -7   74.05    1.29
  -1   8  -7   73.46    1.25
  -1   8   7   77.85    1.27
   1   8   7   76.08    1.30
   1   8   7   74.92    1.26
   1   8  -7   77.05    1.26
  -1   8   8    0.69    0.32
   1   8   8    0.74    0.39
  -1   8   8    0.38    0.34
  -1   8  -8    0.68    0.32
   1   8  -8    0.92    0.32
   1   8  -8    0.85    0.41
  -1   8  -8    0.38    0.36
   1   8  -9    8.34    0.47
  -1   8  -9    8.53    0.42
  -1   8   9    8.65    0.40
   1   8   9    8.84    0.46
  -1   8   9    7.68    0.38
  -1   8 -10   25.68    0.59
   1   8 -10   26.88    0.65
  -1  -8 -10   26.64    0.63
   1   8  10   25.09    0.62
  -1   8  10   26.04    0.58
   1   8 -11   83.98    1.37
  -1   8 -11   82.31    1.33
  -1   8  11   84.28    1.32
   1   8  11   84.27    1.36
  -1  -8 -11   85.19    1.35
   1  -8 -11   85.60    1.37
   1   8 -12    0.32    0.32
  -1   8 -12    0.42    0.29
   1   8  12    0.09    0.28
  -1   8  12    0.52    0.23
  -1  -8 -12    0.11    0.30
   1  -8 -12    0.09    0.32
   1   8  13    2.72    0.26
   1   8 -13    2.87    0.30
  -1   8 -13    2.80    0.26
   1  -8 -13    3.16    0.30
  -1  -8 -13    2.76    0.28
  -1  -8 -13    3.35    0.31
   1  -8 -14   21.08    0.43
  -1  -8 -14   20.16    0.41
   1   8 -14   20.07    0.42
  -1  -8 -14   20.68    0.44
   1  -8  14   19.84    0.44
  -1  -8  14   21.09    0.44
   1  -8 -15   13.86    0.31
   1   8 -15   14.39    0.30
  -1   9   0  211.44    3.20
   1   9   0  216.44    3.20
   1  -9   0  213.04    3.12
   1   9   1    9.22    0.54
  -1   9   1    9.25    0.55
   1  -9  -1    8.88    0.43
   1  -9   1    9.15    0.43
   1  -9  -2   41.04    0.80
   1  -9   2   41.41    0.82
   1   9   2   40.05    0.90
   1   9  -2   41.35    0.90
  -1   9   2   38.80    0.89
  -1   9  -2   41.11    0.90
   1  -9   3   83.25    1.41
   1   9   3   88.81    1.47
   1   9  -3   87.94    1.47
   1   9  -3   84.41    1.38
  -1   9   3   89.31    1.48
  -1   9  -3   88.33    1.48
   1  -9   4  358.12    5.23
   1   9   4  369.46    5.26
   1   9  -4  375.33    5.26
   1   9  -4  357.83    5.21
  -1   9   4  374.81    5.27
  -1   9  -4  378.06    5.26
   1  -9   5    1.25    0.36
   1   9  -5    1.88    0.33
  -1   9  -5    1.87    0.40
   1   9  -5    2.39    0.41
  -1   9   5    2.36    0.42
   1   9   5    2.00    0.42
   1  -9   6    9.33    0.43
  -1  -9   6    7.89    0.37
   1   9  -6    8.81    0.40
  -1   9   6    8.06    0.43
  -1   9  -6    9.11    0.42
   1   9   6    8.79    0.44
   1   9  -6    8.67    0.43
  -1  -9   7    8.17    0.36
   1  -9   7    8.85    0.42
   1   9  -7    8.75    0.39
  -1   9   7    9.07    0.39
   1   9   7    8.81    0.39
   1  -9   8  201.51    2.91
   1   9  -8  210.86    2.90
  -1  -9   9   97.19    1.53
   1  -9   9   98.86    1.57
   1   9  -9  106.36    1.57
  -1  -9  -9  111.60    1.57
  -1  -9  10   69.20    1.13
   1  -9  10   72.56    1.18
   1   9 -10   76.94    1.17
  -1  -9 -10   79.90    1.17
   1  -9 -10   82.31    1.20
   1  -9  11   -0.08    0.21
   1   9 -11   -0.16    0.21
   1  -9 -11    0.10    0.24
  -1  -9 -11    0.00    0.20
  -1  -9 -12   14.26    0.31
   1  -9 -12   17.40    0.35
   1  -9  12   14.49    0.32
   1   9 -12   14.99    0.31
  -1  -9 -12   17.59    0.37
  -1  -9 -13   20.62    0.35
   1  -9 -13   17.36    0.33
   1  10   0   -0.06    0.40
  -1  10   0    0.14    0.40
   1 -10   1    2.87    0.27
  -1  10   1    3.97    0.42
   1  10   1    3.31    0.40
   1  10  -2    2.41    0.39
  -1  10   2    2.31    0.38
  -1  10  -2    2.42    0.39
   1  10   2    2.37    0.40
   1 -10   2    2.22    0.27
  -1  10  -3    8.39    0.42
   1  10   3    8.55    0.43
  -1  10   3    8.02    0.42
   1  10  -3    9.23    0.42
   1 -10   3    7.59    0.32
  -1  10  -4   35.02    0.67
   1  10  -4   35.08    0.67
   1  10   4   34.19    0.68
  -1  10   4   33.26    0.68
  -1  10   5   33.01    0.63
   1  10  -5   32.26    0.62
  -1  10  -5   31.95    0.62
   1  10   5   33.12    0.63
   1  10   6    0.44    0.23
  -1  10   6    0.37    0.25
   1 -10   6    0.91    0.21
   1 -10   7    0.27    0.18
  -1 -10  -7    0.29    0.19
   1 -10   8   34.87    0.61
  -1 -10  -8   40.52    0.63
   1 -10  -9    9.29    0.24
  -1  11   0   34.55    0.61
   1  11   0   34.74    0.61
  -1  11   1   67.93    1.04
   1  11   1   66.64    1.04
  -1  11  -2  145.96    2.05
  -1  11   2  140.71    2.05
   1  11  -2  139.52    2.04
   1  11   2  143.06    2.05
   1  11  -3    7.37    0.23
  -1  11  -3    6.32    0.23
  -1  11   3    7.08    0.23
   1  11   3    6.25    0.23
   1  11   4   10.20    0.22
  -1  11   4    9.41    0.22
   2   0   0 3280.49   45.47
   2   0   0 3361.09   45.43
  -2   0   0 3302.88   45.40
   2   0   1    0.14    0.10
   2   0   1    0.06    0.14
   2   0   1    0.40    0.12
   2   0  -1    0.10    0.08
  -2   0  -1    0.05    0.12
  -2   0  -1    0.06    0.08
   2   0   1    0.06    0.13
  -2   0   1    0.13    0.11
   2   0  -1    0.03    0.10
  -2   0   2  139.24    2.01
   2   0   2  141.35    2.03
   2   0   2  134.86    2.04
  -2   0  -2  134.39    2.09
   2   0  -2  132.35    1.93
  -2   0  -2  129.75    2.02
   2   0  -2  135.25    2.03
   2   0  -2  135.31    2.04
   2   0   2  141.89    2.00
   2   0  -2  124.78    2.04
  -2   0   2  136.98    1.92
  -2   0   3    0.39    0.18
  -2   0  -3   -0.02    0.20
   2   0  -3   -0.02    0.20
   2   0  -3   -0.07    0.14
  -2   0   3    0.06    0.13
   2   0   3    0.14    0.19
  -2   0   4  869.91   12.18
   2   0  -4  886.32   12.26
  -2   0  -4  848.12   12.24
   2   0  -4  851.18   12.13
  -2   0   4  851.56   12.11
   2   0   4  862.14   12.29
  -2   0   5    1.06    0.27
  -2   0   5    0.13    0.23
   2   0   5   -0.13    0.34
   2   0   5    0.13    0.28
  -2   0  -5    0.31    0.33
   2   0  -5    0.16    0.22
   2   0  -5    0.28    0.32
   2   0  -6  250.22    3.80
  -2   0   6  245.38    3.86
  -2   0  -6  246.22    3.94
   2   0  -6  252.83    3.97
   2   0   6  248.38    3.96
  -2   0   6  245.21    3.78
   2   0   6  247.33    3.90
  -2   0   7    0.10    0.36
   2   0  -7    0.03    0.32
   2   0  -7   -0.12    0.27
  -2   0  -7    0.20    0.45
   2   0  -7   -0.14    0.43
   2   0   7    0.13    0.39
  -2   0   7   -0.12    0.33
   2   0   7    0.51    0.46
  -2   0  -8  504.20    7.72
   2   0  -8  508.01    7.53
   2   0  -8  482.62    7.32
   2   0  -8  517.68    7.71
  -2   0  -8  522.84    7.73
   2   0   8  536.88    7.70
   2   0   8  499.07    7.69
  -2   0   8  503.31    7.50
   2   0  -9    0.18    0.42
  -2   0  -9    0.15    0.57
   2   0  -9    0.04    0.28
   2   0  -9   -0.46    0.60
  -2   0  -9   -0.04    0.55
  -2   0   9    0.31    0.46
   2   0   9   -0.45    0.61
   2   0   9    0.77    0.51
   2   0 -10  974.56   14.01
  -2   0 -10 1001.05   14.26
   2   0  10 1026.76   14.23
  -2   0  10  993.68   14.32
  -2   0 -10  974.64   14.23
   2   0 -10  978.12   14.25
   2   0  10  948.41   13.32
  -2   0  10  951.44   13.32
  -2   0  10  968.46   13.96
   2   0  10  993.48   14.23
  -2   0 -11   -0.08    0.70
   2   0 -11   -0.21    0.54
   2   0  11    0.21    0.64
  -2   0  11    0.29    0.70
  -2   0 -11   -0.19    0.70
   2   0 -11   -0.19    0.71
   2   0  11    0.16    0.71
  -2   0  11   -0.04    0.55
   2   0  11    0.18    0.28
  -2   0  11    0.16    0.27
  -2   0 -12  706.53   10.92
   2   0 -12  683.24   10.58
   2   0  12  716.04    9.81
  -2   0  12  692.97    9.80
   2   0 -12  716.45   11.03
  -2   0 -12  706.58   11.01
   2   0  12  686.00   10.85
  -2   0  12  688.13   10.59
  -2   0  12  722.16   11.03
   2   0  12  708.32   10.88
  -2   0 -13    0.39    0.80
   2   0 -13    0.42    0.59
  -2   0  13   -0.12    0.37
   2   0  13    0.10    0.37
  -2   0 -13   -0.78    0.91
   2   0 -13   -0.25    0.87
   2   0  13   -0.10    0.83
   2   0  13    0.17    0.76
  -2   0  13    0.47    0.87
  -2   0  14  390.18    6.80
   2   0  14  363.77    6.57
  -2   0 -14  358.09    6.53
  -2   0 -14  369.93    5.34
   2   0 -14  374.75    5.35
   2   0 -14  370.43    6.74
  -2   0 -14  375.90    6.74
   2   0  14  360.26    6.52
  -2   0  14  382.63    5.37
   2   0  14  377.36    5.37
   2   0  15   -0.19    0.84
  -2   0  15    1.17    0.96
  -2   0 -15   -0.36    0.84
  -2   0 -15    0.04    0.39
   2   0 -15   -0.42    0.41
   2   0  15   -0.11    0.90
   2   0  15   -0.17    0.44
  -2   0  15   -0.23    0.44
  -2   0 -15   -0.93    1.01
   2   0 -15   -0.24    0.96
   2   0  16  148.70    2.31
  -2   0  16  149.56    2.31
  -2   0 -16  147.93    2.29
   2   0 -16  148.05    2.29
  -2   0  17   -0.19    0.44
   2   0  17    0.06    0.43
   2   0 -17    0.33    0.43
  -2   0 -17    0.22    0.44
   2   0  18  108.59    1.74
  -2   0  18  107.43    1.74
  -2   0 -18  108.18    1.73
   2   0 -18  110.55    1.73
  -2   0  19    0.27    0.35
   2   0  19    0.26    0.35
   2   0 -19    0.24    0.37
  -2   0 -19    0.02    0.37
   2   0  20  238.53    3.44
  -2   0  20  237.79    3.44
  -2   0 -20  243.69    3.44
   2   0 -20  242.26    3.44
  -2   0 -21    0.01    0.23
   2   0  21    0.02    0.23
   2   0 -21   -0.10    0.22
   2   0  22   68.31    0.99
  -2   0 -22   70.60    0.98
  -2   1   0    0.06    0.14
  -2   1   0   -0.03    0.13
   2   1   0   -0.05    0.12
  -2  -1   0    0.23    0.06
   2  -1   0    0.05    0.14
  -2  -1   1   59.86    0.98
   2   1  -1   61.30    1.02
  -2   1  -1   63.96    1.01
   2   1   1   61.07    1.01
  -2   1   1   62.58    1.02
   2   1   1   61.32    1.06
  -2   1  -1   63.10    1.05
   2   1  -1   57.97    1.03
  -2  -1  -1   59.49    0.98
   2  -1  -1   61.52    1.03
   2   1  -1   60.44    1.01
   2   1   1   58.23    1.04
   2  -1  -1   64.71    1.00
  -2  -1  -1   58.46    1.00
   2   1   2   23.10    0.39
  -2  -1   2   21.56    0.52
   2   1  -2   22.15    0.53
   2   1   2   23.13    0.53
   2   1  -2   21.31    0.51
  -2   1  -2   23.94    0.52
  -2   1  -2   22.35    0.56
   2   1  -2   22.61    0.45
   2  -1   2   21.83    0.43
   2   1  -2   21.77    0.50
   2  -1  -2   22.95    0.53
  -2  -1  -2   22.33    0.48
  -2   1   2   20.43    0.51
  -2   1  -2   22.94    0.51
  -2  -1  -2   21.76    0.50
   2  -1  -2   23.24    0.51
  -2  -1   3 2159.48   28.88
   2   1   3 2218.87   28.72
  -2   1  -3 2205.82   28.87
   2   1  -3 2237.10   28.88
   2   1  -3 2207.18   28.79
   2   1   3 2272.91   28.80
   2   1  -3 2179.70   28.75
   2   1  -3 2154.16   28.79
   2  -1   3 2193.71   28.62
  -2  -1  -3 2199.68   28.80
  -2   1  -3 2260.37   28.82
  -2  -1  -3 2093.46   28.82
   2  -1  -3 2272.36   28.84
  -2  -1   4  496.30    7.14
   2   1   4  503.04    6.98
   2   1  -4  492.15    6.96
   2   1   4  495.74    6.96
  -2   1  -4  492.19    7.12
   2   1  -4  473.49    7.12
   2   1  -4  486.42    6.98
   2   1  -4  472.94    6.96
  -2  -1  -4  479.16    7.04
  -2   1   4  498.07    7.12
   2   1   4  502.15    7.16
  -2   1  -4  508.15    7.07
   2  -1  -4  497.06    7.10
  -2  -1  -4  490.43    7.10
   2  -1   5  388.82    5.54
   2   1   5  372.50    5.36
  -2  -1   5  372.10    5.53
   2   1  -5  355.97    5.23
   2   1  -5  367.16    5.54
   2   1   5  371.31    5.24
  -2   1  -5  362.33    5.52
   2   1  -5  355.65    5.34
   2   1  -5  347.95    5.26
  -2   1   5  374.02    5.49
  -2  -1  -5  364.42    5.44
  -2   1   5  387.82    5.41
   2   1   5  358.88    5.53
   2  -1  -5  379.90    5.49
  -2  -1  -5  360.74    5.47
   2   1   6   50.39    1.07
  -2  -1   6   51.28    1.20
   2  -1   6   51.98    1.20
   2   1  -6   42.29    0.83
   2   1   6   46.46    0.84
   2   1  -6   46.70    1.19
  -2   1  -6   44.67    1.17
   2   1  -6   47.37    1.03
   2   1  -6   45.00    0.90
  -2  -1  -6   47.11    1.11
  -2   1   6   50.67    1.17
  -2  -1   6   48.89    1.03
  -2   1   6   47.58    1.07
   2   1   6   46.45    1.19
   2  -1  -6   49.63    1.17
  -2  -1  -6   48.82    1.16
   2  -1   7  171.48    2.95
   2   1   7  169.55    2.79
  -2  -1   7  168.21    2.96
  -2   1  -7  166.55    2.96
   2   1  -7  166.83    2.97
   2   1  -7  160.62    2.73
  -2   1  -7  161.17    2.94
   2  -1  -7  165.31    2.79
   2   1  -7  155.18    2.52
  -2   1   7  166.24    2.90
   2  -1  -7  161.28    2.92
  -2  -1   7  166.81    2.73
   2  -1   7  171.39    2.93
  -2   1   7  162.60    2.78
   2   1   7  165.75    2.95
  -2  -1  -7  164.75    2.92
   2  -1  -7  163.75    2.92
  -2  -1  -8   66.97    1.65
  -2   1   8   70.87    1.63
   2  -1  -8   68.51    1.64
   2   1  -8   68.41    1.49
  -2  -1  -8   66.56    1.65
   2  -1  -8   68.24    1.51
  -2   1  -8   66.67    1.68
   2   1  -8   66.23    1.22
   2   1  -8   69.29    1.71
  -2   1  -8   70.55    1.69
   2  -1   8   65.20    1.64
  -2  -1   8   70.05    1.47
   2   1   8   67.63    1.68
  -2   1   8   67.14    1.50
  -2  -1   8   71.55    1.71
   2  -1   8   69.46    1.66
   2   1   8   69.77    1.54
  -2   1   8   71.56    1.65
   2   1   9  153.26    2.79
  -2   1   9  146.54    2.89
   2  -1   9  150.60    2.93
  -2  -1   9  155.02    2.98
  -2  -1  -9  151.89    2.91
   2   1  -9  147.39    2.69
   2  -1  -9  146.67    2.73
  -2   1  -9  147.36    2.92
  -2  -1  -9  143.90    2.90
  -2   1   9  148.95    2.86
   2  -1  -9  149.47    2.90
  -2   1  -9  149.07    2.95
   2   1  -9  146.59    2.97
  -2   1   9  147.35    2.74
   2   1   9  144.50    2.93
   2  -1   9  149.36    2.89
  -2  -1   9  147.47    2.66
  -2  -1  10  126.00    2.40
  -2   1  10  122.98    2.47
   2  -1  10  126.18    2.60
   2   1  10  125.28    2.68
  -2  -1  10  120.70    2.70
   2  -1  10  125.49    2.68
   2   1  10  127.64    2.53
  -2   1  10  129.38    2.67
   2  -1 -10  121.05    2.44
  -2  -1 -10  125.03    2.64
   2   1 -10  120.44    2.41
  -2   1 -10  124.59    2.64
   2   1  10  119.12    1.84
  -2   1  10  120.72    1.84
   2  -1 -10  125.71    2.65
  -2  -1 -10  125.18    2.66
  -2   1 -10  126.22    2.72
   2   1 -10  127.99    2.76
  -2  -1  11  272.09    4.56
   2  -1  11  265.36    4.79
   2   1  11  268.67    4.87
   2   1  11  275.49    4.74
   2  -1  11  282.88    4.94
  -2   1  11  275.97    4.89
   2   1 -11  261.55    4.57
  -2   1 -11  271.95    4.85
   2  -1 -11  266.78    4.60
  -2  -1 -11  259.90    4.82
  -2  -1  11  266.04    3.89
  -2   1  11  276.26    3.91
   2   1  11  274.31    3.91
   2  -1  11  271.87    3.89
   2  -1 -11  280.38    4.88
  -2  -1 -11  267.98    4.84
   2   1 -11  283.72    4.99
  -2   1 -11  275.66    4.95
   2  -1  12    0.78    0.78
  -2  -1  12    1.00    0.62
   2   1  12    0.19    0.81
  -2   1  12    1.25    0.78
   2   1  12    0.91    0.66
   2  -1  12    0.97    0.77
   2   1 -12    0.93    0.58
  -2  -1 -12   -0.39    0.80
  -2   1 -12    0.70    0.78
   2  -1 -12    0.36    0.61
  -2  -1  12    1.29    0.33
  -2   1  12    0.76    0.33
   2  -1  12    0.68    0.31
   2   1  12    0.94    0.34
  -2  -1 -12    1.54    0.83
   2  -1 -12    1.52    0.83
   2   1 -12    0.47    0.79
  -2   1 -12    0.23    0.83
   2  -1  13   67.83    2.01
   2   1  13   63.40    2.04
  -2   1  13   62.67    2.10
   2   1  13   58.99    1.90
   2  -1  13   66.24    2.11
   2   1  13   66.98    1.17
  -2  -1  13   64.92    1.15
   2  -1  13   67.85    1.16
  -2   1  13   64.63    1.17
   2   1 -13   61.51    1.74
   2  -1 -13   63.54    1.80
  -2  -1 -13   63.92    2.03
  -2   1 -13   65.74    2.04
   2  -1 -13   64.35    2.04
  -2  -1 -13   62.95    2.05
   2   1 -13   69.79    2.17
  -2   1 -13   68.34    2.14
   2   1  14    3.14    0.93
   2  -1  14    3.43    0.95
  -2  -1  14    3.95    1.06
  -2   1  14    5.26    1.03
   2   1  14    2.67    0.83
   2  -1  14    3.22    0.97
   2  -1 -14    3.57    0.40
   2   1 -14    3.48    0.40
  -2   1 -14    3.47    0.40
  -2  -1 -14    3.59    0.41
   2  -1 -14    3.97    0.41
  -2   1  14    3.67    0.41
   2   1 -14    4.12    1.03
   2  -1 -14    2.64    1.00
  -2   1 -14    3.33    1.03
  -2  -1 -14    4.43    1.10
  -2  -1 -14    3.25    0.95
  -2   1 -14    3.18    0.91
  -2   1  14    3.48    0.45
   2   1  14    3.18    0.45
  -2  -1  14    3.17    0.40
   2  -1  14    3.35    0.43
   2  -1  15   82.46    2.58
  -2  -1  15   91.02    2.74
  -2   1  15   86.70    2.63
   2  -1  15   94.17    1.58
  -2  -1  15   95.74    1.57
  -2   1  15   96.69    1.59
   2   1  15   96.10    1.58
  -2  -1 -15   88.71    2.53
  -2   1 -15   88.10    2.51
   2  -1  15   81.54    2.48
   2  -1 -15   90.94    2.69
   2   1 -15   88.76    2.74
  -2  -1 -15   97.83    2.75
  -2   1 -15   89.29    2.71
  -2   1  15   97.17    1.57
  -2  -1 -15   94.54    1.55
  -2   1 -15   93.75    1.56
   2  -1 -15   94.46    1.55
   2   1 -15   95.62    1.57
   2  -1  16   65.45    1.22
  -2   1  16   66.18    1.22
  -2  -1  16   66.09    1.22
   2   1  16   68.22    1.22
  -2  -1 -16   67.07    1.19
   2  -1 -16   66.32    1.19
  -2   1 -16   65.46    1.20
   2   1 -16   66.95    1.21
  -2   1  17    7.78    0.49
   2   1  17    7.38    0.50
  -2  -1  17    7.59    0.48
   2  -1  17    7.16    0.50
  -2  -1 -17    7.41    0.48
   2  -1 -17    7.43    0.48
   2   1 -17    7.50    0.49
  -2   1 -17    7.37    0.49
  -2  -1  18    7.88    0.47
   2  -1  18    7.34    0.47
  -2   1  18    7.67    0.47
   2   1  18    7.93    0.47
  -2   1 -18    8.21    0.48
   2   1 -18    8.24    0.48
   2  -1 -18    8.73    0.46
  -2  -1 -18    7.98    0.46
   2  -1  19    6.64    0.40
   2   1  19    6.28    0.39
  -2  -1  19    6.56    0.40
  -2   1  19    6.06    0.39
   2  -1 -19    5.96    0.40
  -2   1 -19    7.40    0.42
  -2  -1 -19    6.70    0.41
   2   1 -19    6.56    0.41
   2   1  20   42.82    0.78
  -2   1  20   43.24    0.78
   2  -1  20   44.49    0.79
  -2  -1  20   44.18    0.79
  -2  -1 -20   45.88    0.79
   2  -1 -20   44.28    0.78
   2   1 -20   44.96    0.79
  -2   1 -20   44.74    0.79
   2   1 -21   25.89    0.50
   2   1  21   26.81    0.50
   2  -1  21   26.96    0.50
   2  -1 -21   25.91    0.49
  -2   1 -21   25.57    0.50
  -2  -1 -21   26.48    0.49
  -2  -2   0  119.68    1.88
   2  -2   0  133.53    2.09
  -2   2   0  135.72    2.09
  -2  -2   0  127.49    2.06
   2   2   0  126.44    1.89
   2   2   0  123.53    1.99
   2   2   0  124.05    2.04
  -2   2   0  130.29    2.06
   2   2   0  134.12    2.09
  -2   2   0  129.89    1.83
   2  -2   1  361.05    5.29
  -2  -2   1  361.17    5.13
   2   2   1  359.13    5.14
   2  -2  -1  375.90    5.27
  -2  -2  -1  370.89    5.24
   2   2  -1  348.54    4.98
   2   2  -1  364.04    5.22
  -2   2   1  371.07    5.26
   2   2   1  344.56    5.23
   2   2  -1  370.68    5.29
   2   2   1  367.95    5.27
  -2   2  -1  364.62    5.05
  -2  -2   2  267.54    3.90
  -2   2   2  266.55    3.98
   2   2  -2  259.00    3.99
  -2   2  -2  268.17    3.97
   2   2   2  251.79    3.95
  -2  -2  -2  255.10    3.92
  -2   2  -2  271.77    3.96
   2   2  -2  251.84    3.93
   2  -2  -2  272.96    3.95
   2   2  -2  264.69    3.99
   2   2   2  265.52    3.90
  -2  -2  -2  265.28    3.95
  -2  -2   3  128.69    2.18
   2  -2   3  136.67    2.26
  -2   2   3  133.87    2.22
  -2   2  -3  134.68    2.22
   2   2   3  126.09    2.22
   2   2  -3  132.89    2.23
   2   2  -3  130.81    2.13
  -2   2  -3  138.15    2.27
  -2  -2  -3  127.83    2.14
  -2   2  -3  130.18    2.18
   2   2  -3  130.72    2.21
   2   2   3  132.62    2.18
   2  -2  -3  135.08    2.19
  -2  -2  -3  129.51    2.18
   2   2  -3  132.65    2.24
  -2  -2   4  502.56    6.99
   2   2   4  489.02    6.72
   2  -2   4  496.04    7.04
  -2   2  -4  490.28    7.01
   2   2  -4  486.74    6.87
  -2   2   4  513.78    7.02
   2   2   4  473.10    6.98
   2   2   4  490.57    6.87
   2   2  -4  485.10    7.01
   2   2  -4  495.11    6.87
  -2   2   4  515.56    7.01
  -2  -2  -4  483.44    6.89
  -2   2  -4  494.65    6.94
  -2  -2  -4  502.71    6.97
   2   2   4  491.69    6.96
   2  -2  -4  492.68    6.94
   2   2   5    2.00    0.31
   2   2  -5    1.89    0.43
   2   2  -5    1.85    0.29
  -2   2  -5    2.38    0.44
  -2   2   5    2.05    0.43
   2   2   5    2.31    0.42
  -2   2   5    2.64    0.43
   2   2  -5    1.77    0.32
   2   2   5    2.79    0.28
   2  -2   5    2.44    0.44
  -2  -2   5    2.49    0.42
  -2  -2  -5    2.52    0.39
   2   2   5    1.92    0.44
  -2   2  -5    3.74    0.39
  -2  -2  -5    2.77    0.43
   2  -2  -5    1.87    0.37
   2   2  -6  620.51    9.23
   2   2   6  608.42    8.87
  -2   2  -6  618.17    9.22
   2   2  -6  583.26    8.85
  -2  -2  -6  648.31    9.11
  -2   2   6  645.87    9.21
   2   2  -6  629.01    9.04
   2   2   6  640.08    8.94
  -2  -2   6  602.46    9.21
  -2   2  -6  627.65    9.12
   2   2   6  629.52    9.24
   2  -2  -6  627.34    9.13
  -2  -2  -6  637.31    9.16
   2   2  -7    1.24    0.27
   2   2   7    1.47    0.27
   2   2  -7    1.52    0.53
  -2   2  -7    1.78    0.51
  -2   2   7    1.44    0.52
  -2  -2  -7    1.46    0.46
   2  -2  -7    1.36    0.52
   2   2  -7    1.50    0.40
  -2   2  -7    1.66    0.53
   2   2   7    1.48    0.35
  -2  -2   7    1.54    0.53
   2   2   7    1.35    0.52
   2  -2  -7    1.66    0.49
  -2  -2  -7    1.28    0.54
   2   2  -8  643.78   10.20
  -2   2  -8  659.30   10.18
  -2  -2  -8  661.69   10.04
  -2   2   8  709.25   10.18
   2  -2  -8  680.96   10.17
   2   2  -8  671.64    9.93
  -2   2  -8  669.50   10.16
   2   2   8  697.22    9.89
  -2  -2   8  718.22   10.25
   2   2   8  661.27   10.17
  -2  -2   8  660.16    9.87
   2  -2  -8  671.57   10.11
  -2  -2  -8  684.66   10.14
   2   2  -9    0.28    0.63
  -2   2  -9    0.68    0.63
   2  -2  -9    0.49    0.62
  -2   2   9    0.45    0.59
   2   2  -9    0.55    0.49
  -2   2  -9    0.48    0.62
  -2  -2  -9    1.54    0.65
   2  -2  -9    0.90    0.54
   2  -2  -9    1.01    0.60
  -2  -2  -9    0.65    0.64
  -2  -2   9    0.56    0.46
   2   2   9    1.28    0.67
   2  -2   9    0.15    0.59
  -2   2   9    0.48    0.56
   2   2   9    0.87    0.44
  -2  -2   9    1.40    0.65
   2   2  10  289.68    5.08
   2  -2  10  279.69    4.95
  -2  -2  10  287.98    4.69
   2   2  10  288.21    4.74
  -2  -2  10  285.62    5.12
   2  -2  10  286.26    5.08
  -2   2  10  293.20    4.96
  -2  -2 -10  294.14    5.04
  -2   2 -10  293.10    5.05
   2   2 -10  286.30    4.77
   2  -2 -10  290.48    4.83
  -2   2  10  282.12    4.08
   2   2  10  280.89    4.08
   2  -2 -10  290.80    5.03
  -2  -2 -10  283.99    4.99
  -2   2  10  295.85    5.04
  -2   2 -10  278.39    5.07
   2   2 -10  290.08    5.12
   2  -2  11   69.95    1.92
  -2  -2  11   66.37    1.70
   2  -2  11   70.14    2.06
  -2  -2  11   72.40    2.10
   2   2  11   68.21    1.78
  -2   2  11   70.92    1.97
   2  -2 -11   64.38    1.80
  -2   2 -11   69.28    1.97
  -2  -2 -11   66.12    1.96
   2   2 -11   66.80    1.76
   2   2  11   68.91    1.16
  -2   2  11   68.33    1.17
   2  -2 -11   68.31    1.97
  -2  -2 -11   69.83    2.00
  -2   2 -11   66.09    2.01
   2   2 -11   65.49    2.02
   2  -2  12   73.53    2.12
   2  -2  12   75.79    2.27
   2   2  12   76.75    1.97
  -2  -2  12   75.52    2.28
  -2   2  12   80.72    2.19
  -2   2  12   74.26    1.27
   2   2  12   76.13    1.28
   2  -2 -12   69.85    1.96
   2   2 -12   72.14    1.90
  -2   2 -12   74.87    2.17
  -2  -2 -12   75.49    2.15
  -2  -2 -12   75.03    2.21
   2  -2 -12   74.37    2.17
  -2   2 -12   71.30    2.24
   2   2 -12   74.72    2.29
   2  -2 -13   12.90    1.17
  -2  -2 -13   11.25    1.13
   2  -2  13   11.91    1.05
   2  -2  13   10.44    1.13
  -2  -2  13   13.07    1.21
  -2   2  13    9.97    1.08
  -2  -2 -13   11.93    0.46
  -2   2 -13   10.98    0.46
   2  -2 -13   11.11    0.46
   2   2 -13   10.89    0.48
  -2  -2 -13   11.51    0.48
   2  -2 -13   11.81    0.47
  -2  -2 -13   12.88    1.11
   2  -2 -13   10.57    0.91
  -2   2 -13   11.08    1.10
   2   2  13   12.42    0.49
  -2   2  13   12.23    0.48
   2   2  13   10.84    0.51
  -2   2  13   11.22    0.53
   2  -2  13   11.33    0.48
  -2  -2  13   12.27    0.47
   2   2 -13    9.67    1.13
  -2   2 -13   10.74    1.17
  -2  -2 -14   68.76    2.22
   2  -2 -14   67.46    2.18
   2  -2  14   61.75    2.06
  -2  -2  14   68.02    2.34
   2  -2  14   62.68    2.21
  -2   2  14   73.15    2.21
   2  -2 -14   67.29    1.19
  -2  -2 -14   65.99    1.19
  -2   2 -14   66.21    1.20
   2   2 -14   67.73    1.20
  -2  -2 -14   66.77    1.20
   2  -2 -14   67.44    1.20
  -2   2  14   69.55    1.21
   2   2  14   68.71    1.21
  -2  -2 -14   67.31    2.14
  -2   2 -14   65.41    2.15
  -2  -2  14   65.86    1.21
  -2   2  14   66.51    1.23
   2  -2  14   66.57    1.20
   2   2  14   68.40    1.23
  -2   2  14   63.88    2.31
   2   2  14   64.35    2.37
  -2   2 -14   65.77    2.26
   2   2 -14   64.68    2.29
   2   2 -15    0.48    0.44
  -2  -2 -15    0.33    0.42
  -2   2 -15    0.39    0.43
   2  -2 -15    0.65    0.40
   2  -2  15    0.18    0.44
  -2   2  15    0.04    0.43
   2   2  15    0.22    0.45
  -2  -2  15    0.45    0.42
  -2  -2 -15    0.44    0.44
  -2   2  15    0.66    0.45
   2  -2 -15    0.23    0.44
   2  -2 -16  261.97    3.87
  -2   2  16  266.15    3.89
   2  -2  16  262.83    3.88
  -2  -2  16  265.36    3.87
  -2   2  16  266.43    3.89
   2   2  16  264.55    3.89
   2  -2 -16  265.26    3.86
  -2   2 -16  258.36    3.88
   2   2 -16  266.17    3.88
  -2  -2 -16  271.50    3.86
  -2  -2  17   31.63    0.75
  -2   2  17   32.18    0.77
   2  -2  17   31.66    0.76
   2   2  17   31.83    0.76
  -2   2 -17   31.21    0.76
  -2  -2 -17   32.00    0.73
   2  -2 -17   31.07    0.72
   2   2 -17   31.51    0.76
   2   2  18  178.32    2.69
   2  -2  18  178.00    2.69
  -2  -2  18  177.78    2.69
  -2   2  18  179.84    2.70
   2   2 -18  184.58    2.70
   2  -2 -18  182.31    2.68
  -2  -2 -18  182.92    2.68
  -2   2 -18  180.55    2.70
  -2  -2  19   11.54    0.43
   2  -2  19   11.13    0.42
   2   2  19   11.53    0.43
  -2   2  19   11.10    0.43
  -2  -2 -19   12.00    0.44
   2   2 -19   11.11    0.45
  -2   2 -19   11.70    0.46
   2  -2 -19   11.36    0.43
  -2   2  20   51.59    0.89
  -2  -2  20   52.17    0.90
   2  -2  20   53.16    0.89
   2   2  20   52.45    0.89
   2  -2  20   52.74    0.88
   2   2 -20   56.69    0.90
   2  -2 -20   54.60    0.89
   2   2  20   52.64    0.89
  -2   2 -20   55.71    0.90
  -2  -2 -20   55.27    0.89
   2   2  21    0.58    0.16
   2  -2  21    0.39    0.16
   2  -2 -21    0.82    0.18
  -2  -2 -21    0.50    0.18
   2  -3   0    0.13    0.37
  -2  -3   0    0.16    0.34
  -2   3   0    0.11    0.29
   2   3   0    0.18    0.18
   2   3   0    0.42    0.30
   2   3   0    0.30    0.32
  -2   3   0    0.14    0.16
  -2   3   1   29.25    0.83
   2   3   1   28.66    0.82
   2  -3   1   30.48    0.88
   2   3   1   30.74    0.70
  -2   3  -1   31.83    0.82
   2   3  -1   30.21    0.58
  -2   3   1   29.29    0.82
  -2  -3  -1   30.61    0.83
  -2  -3   1   28.03    0.68
   2  -3   1   30.52    0.85
   2   3   1   29.64    0.77
  -2   3  -1   30.12    0.87
   2   3  -1   29.73    0.80
   2   3   1   31.54    0.84
   2   3  -1   30.43    0.83
  -2   3  -1   29.95    0.62
  -2   3   2   34.48    0.92
   2   3   2   33.17    0.92
  -2   3  -2   34.65    0.86
   2   3  -2   30.80    0.56
  -2   3   2   34.39    0.90
  -2  -3  -2   32.21    0.86
   2   3   2   33.42    0.81
  -2   3  -2   37.65    0.98
   2  -3   2   34.84    0.94
  -2  -3   2   32.54    0.79
  -2   3  -2   32.26    0.93
   2   3  -2   36.65    0.90
  -2  -3  -2   32.72    0.91
   2   3  -2   33.84    0.91
   2  -3  -2   33.43    0.90
  -2   3  -2   34.02    0.72
   2   3   3  210.78    3.35
  -2   3   3  217.35    3.36
  -2  -3  -3  208.84    3.27
  -2   3   3  218.68    3.34
   2   3   3  215.81    3.25
  -2   3  -3  218.47    3.41
  -2  -3   3  218.73    3.25
   2  -3   3  215.58    3.37
   2   3  -3  214.56    3.31
  -2   3  -3  216.33    3.33
  -2  -3  -3  220.54    3.33
   2   3  -3  215.17    3.35
  -2   3  -3  215.50    3.13
   2  -3  -3  220.52    3.31
  -2   3   4  335.63    5.09
   2   3   4  328.54    5.06
   2   3  -4  329.43    5.08
  -2   3  -4  344.56    5.09
  -2   3   4  331.79    5.03
  -2  -3  -4  346.24    4.98
  -2  -3   4  343.37    5.00
   2  -3   4  357.03    5.12
  -2   3  -4  346.44    5.03
   2   3  -4  340.98    5.04
  -2  -3  -4  344.53    5.02
   2   3  -4  342.62    5.07
   2   3   4  329.12    4.99
   2  -3  -4  343.02    5.00
  -2   3   5  984.21   14.39
  -2   3  -5 1026.95   14.43
   2   3  -5  988.90   14.43
   2   3   5  990.59   14.40
  -2  -3  -5 1033.35   14.29
   2   3  -5  983.08   14.24
   2  -3   5 1010.23   14.43
  -2  -3   5  997.22   14.35
  -2   3  -5  966.98   14.30
   2   3  -5  944.41   14.32
  -2  -3  -5 1031.47   14.36
   2   3  -5 1002.04   14.38
   2   3   5 1016.40   14.32
   2  -3  -5  994.11   14.31
  -2   3   6  174.33    3.23
   2   3   6  173.36    3.22
   2   3  -6  177.30    3.28
  -2   3  -6  178.54    3.27
   2   3   6  180.04    3.00
   2   3  -6  176.60    2.99
   2  -3  -6  182.19    3.20
  -2  -3  -6  178.57    3.11
   2   3  -6  175.29    3.10
  -2   3  -6  181.73    3.27
   2   3   6  178.24    2.84
   2  -3   6  180.48    3.26
  -2  -3   6  175.31    3.23
   2   3   6  182.21    3.19
   2  -3  -6  177.05    3.15
  -2  -3  -6  177.82    3.15
  -2   3  -6  182.04    3.17
  -2   3  -7    3.05    0.68
   2   3  -7    2.81    0.51
   2  -3   7    2.68    0.62
   2   3   7    3.34    0.37
  -2  -3  -7    2.98    0.57
  -2  -3   7    2.94    0.61
   2  -3  -7    2.24    0.60
   2  -3  -7    2.41    0.58
  -2  -3  -7    3.39    0.59
  -2   3  -7    3.25    0.67
   2   3  -7    3.25    0.67
   2   3   7    3.01    0.62
   2   3   7    3.35    0.43
   2   3  -7    3.61    0.43
  -2   3   7    3.08    0.65
  -2   3   8  301.76    5.03
  -2  -3  -8  301.64    4.91
   2  -3  -8  304.05    5.00
   2   3  -8  288.36    4.76
  -2   3  -8  293.79    5.04
  -2  -3   8  293.43    5.01
   2  -3   8  293.55    5.01
   2   3   8  291.29    4.55
  -2  -3  -8  289.87    4.93
   2  -3  -8  288.17    4.89
   2   3   8  288.56    5.01
   2   3  -8  293.12    5.08
  -2   3   8  288.33    5.01
  -2   3  -8  294.30    5.07
  -2   3   9  384.85    5.42
   2   3   9  383.13    5.42
  -2  -3  -9  386.88    6.27
   2  -3  -9  398.78    6.41
  -2   3   9  399.43    6.45
   2  -3   9  390.63    6.45
   2   3   9  372.31    5.92
  -2  -3   9  397.05    6.47
  -2  -3  -9  398.44    6.44
  -2   3  -9  370.34    6.42
   2   3  -9  382.73    6.16
  -2  -3  -9  381.71    6.37
   2  -3  -9  380.87    6.35
   2   3  -9  379.19    6.52
  -2   3  -9  378.56    6.48
   2   3   9  375.55    6.47
  -2   3   9  375.20    6.46
  -2   3  10  177.05    3.62
  -2  -3 -10  169.12    3.54
   2  -3 -10  175.67    3.53
  -2   3  10  175.46    2.61
   2   3  10  177.41    2.61
   2  -3 -10  175.48    3.57
  -2  -3 -10  171.38    3.44
  -2  -3 -10  181.17    3.63
  -2   3 -10  175.74    3.59
   2   3 -10  170.78    3.31
   2  -3 -10  172.39    3.43
   2   3  10  173.99    3.68
  -2   3 -10  180.31    3.70
   2   3 -10  174.88    3.69
  -2   3  10  179.52    3.70
   2  -3  10  178.38    3.49
  -2  -3  10  172.13    3.25
  -2  -3  10  179.97    3.69
   2  -3  10  163.19    3.56
  -2   3  10  172.42    3.45
   2  -3  11  164.61    3.45
  -2  -3  11  154.75    3.55
  -2   3  11  162.35    3.36
  -2   3 -11  158.14    3.50
   2  -3 -11  159.48    3.32
  -2  -3 -11  160.02    3.48
   2   3 -11  156.09    3.17
  -2   3  11  162.19    2.44
   2   3  11  166.85    2.45
  -2  -3 -11  161.34    3.48
   2  -3 -11  161.38    3.46
  -2   3  11  157.44    3.59
   2   3 -11  166.91    3.67
  -2   3 -11  157.30    3.59
   2   3  11  154.61    3.58
   2  -3  12  157.43    3.37
  -2  -3  12  161.44    3.63
  -2   3  12  157.87    3.34
  -2   3  12  153.95    2.38
   2   3  12  154.84    2.38
  -2  -3 -12  150.85    3.43
  -2   3 -12  154.67    3.45
   2  -3 -12  147.89    3.20
   2  -3 -12  150.94    3.45
  -2  -3 -12  153.03    3.47
   2   3  12  152.99    3.60
   2   3 -12  157.02    3.63
  -2   3  12  153.34    3.56
  -2   3 -12  163.89    3.66
   2  -3 -13   32.94    1.62
  -2  -3 -13   33.66    1.66
   2  -3  13   32.92    1.52
  -2  -3  13   33.18    1.71
  -2   3  13   30.89    1.47
   2  -3 -13   34.40    0.77
   2   3 -13   34.67    0.77
  -2  -3 -13   34.55    0.77
  -2   3 -13   34.98    0.76
  -2  -3 -13   32.46    0.75
  -2  -3 -13   33.46    1.59
  -2   3 -13   37.01    1.63
   2  -3 -13   32.00    1.39
   2   3  13   32.82    0.75
  -2   3  13   33.16    0.76
   2   3  13   33.96    0.81
  -2   3  13   35.17    0.80
  -2   3  13   32.73    1.69
  -2   3 -13   36.33    1.80
   2   3  13   34.80    1.73
   2   3 -13   37.05    1.76
   2  -3 -14   48.71    1.90
  -2  -3 -14   48.67    1.91
   2  -3  14   43.90    1.79
   2  -3  14   42.67    1.91
  -2  -3  14   45.81    2.02
  -2   3  14   43.97    1.75
  -2   3 -14   49.95    0.98
  -2  -3 -14   50.24    0.98
   2   3 -14   49.62    0.99
   2  -3 -14   50.21    0.97
  -2  -3 -14   48.93    0.97
  -2   3 -14   42.88    1.80
  -2  -3 -14   46.55    1.88
  -2   3  14   50.06    0.97
   2   3  14   48.19    0.97
  -2   3  14   51.09    1.00
  -2  -3  14   48.79    0.98
   2   3  14   49.54    1.02
   2  -3  14   48.45    0.97
   2   3  14   46.62    2.02
  -2   3 -14   43.91    2.01
  -2   3  14   52.44    2.09
   2   3 -14   46.04    2.00
   2   3  15   37.10    0.83
  -2   3  15   37.12    0.83
  -2  -3 -15   36.18    0.83
   2   3  15   35.05    0.86
  -2  -3  15   35.16    0.81
  -2   3  15   36.32    0.85
   2  -3  15   35.85    0.84
  -2  -3 -15   37.14    0.81
  -2   3 -15   35.66    0.81
   2   3 -15   37.77    0.83
   2  -3 -15   36.59    0.80
  -2   3  16   63.36    1.19
   2   3  16   64.11    1.20
  -2  -3  16   64.83    1.18
   2  -3  16   63.79    1.16
  -2   3  16   65.78    1.21
   2   3 -16   63.95    1.18
  -2   3 -16   63.15    1.19
   2  -3 -16   63.97    1.17
  -2  -3 -16   66.33    1.17
  -2   3  17    1.19    0.46
  -2   3 -17    1.84    0.44
   2  -3 -17    1.90    0.43
  -2  -3 -17    1.55    0.43
   2   3 -17    2.33    0.44
   2   3  17    1.60    0.43
   2  -3  17    1.76    0.40
  -2   3  17    1.62    0.42
  -2  -3  17    1.82    0.42
   2  -3 -18    1.85    0.38
  -2  -3 -18    1.49    0.38
  -2   3 -18    2.22    0.40
   2   3 -18    2.03    0.40
   2   3  18    2.26    0.38
  -2  -3  18    1.62    0.38
   2  -3  18    1.78    0.37
  -2   3  18    2.06    0.37
   2   3 -19    2.75    0.34
   2  -3  19    2.44    0.28
   2  -3 -19    3.13    0.32
  -2   3 -19    2.64    0.34
  -2  -3 -19    3.00    0.33
  -2   3  19    3.04    0.31
   2   3  19    2.94    0.32
  -2  -3  19    3.14    0.32
   2  -3  19    2.87    0.31
  -2  -3  20    5.97    0.27
  -2   3  20    5.62    0.26
   2   3  20    6.06    0.26
   2  -3  20    5.95    0.27
   2  -3 -20    6.38    0.28
  -2  -3 -20    6.68    0.28
   2  -3  20    5.48    0.22
   2  -3 -21    2.06    0.14
  -2  -3 -21    2.16    0.14
   2   4   0   36.96    1.01
   2   4   0   36.48    1.01
  -2  -4   0   33.28    1.05
   2   4   0   33.55    0.78
  -2   4   0   33.40    0.97
   2   4   1   60.57    1.48
  -2   4   1   64.42    1.51
  -2   4  -1   63.32    1.17
   2   4   1   66.80    1.44
   2   4  -1   64.06    1.45
   2   4   1   64.67    1.42
  -2   4  -1   65.04    1.54
   2   4  -1   64.18    1.48
  -2  -4   1   61.85    1.26
   2   4   1   63.02    1.26
   2  -4   1   68.56    1.61
   2   4  -1   61.33    1.12
  -2   4   1   63.49    1.44
  -2  -4  -1   66.72    1.51
  -2   4  -1   65.11    1.40
  -2  -4   1   67.09    1.56
   2   4   2  157.19    2.85
  -2   4   2  160.09    2.87
   2  -4  -2  166.68    2.89
  -2   4  -2  158.22    2.52
   2   4  -2  159.69    2.81
  -2  -4  -2  169.00    2.89
  -2   4  -2  161.46    2.90
   2   4  -2  159.14    2.84
   2   4   2  157.03    2.76
  -2  -4   2  153.23    2.66
   2  -4   2  167.25    2.87
  -2   4   2  166.65    2.83
   2  -4   2  166.46    2.92
  -2   4  -2  163.24    2.74
   2   4   2  158.95    2.67
  -2  -4  -2  165.28    2.86
   2   4  -2  147.78    2.35
  -2   4   3  239.49    4.06
   2   4   3  220.09    4.02
   2  -4  -3  242.77    4.02
   2   4  -3  239.67    3.97
  -2   4  -3  235.16    3.70
  -2  -4  -3  246.17    4.03
  -2   4  -3  240.56    4.03
   2   4  -3  238.81    3.99
   2  -4   3  248.82    4.05
  -2  -4   3  232.56    3.85
  -2   4   3  247.94    4.01
  -2  -4  -3  250.18    4.00
  -2   4  -3  244.26    3.92
   2   4   3  238.69    3.87
   2   4   4 1201.41   17.61
  -2   4   4 1216.88   17.64
   2   4  -4 1190.30   17.54
   2   4   4 1212.65   17.47
  -2   4  -4 1204.60   17.28
  -2  -4  -4 1251.84   17.58
   2  -4  -4 1248.84   17.55
   2   4  -4 1252.58   17.58
  -2   4  -4 1270.17   17.61
   2  -4   4 1246.11   17.66
  -2  -4   4 1180.26   17.44
  -2   4  -4 1229.71   17.42
  -2  -4  -4 1224.58   17.53
  -2   4   4 1259.86   17.60
  -2   4   5   67.38    1.75
   2   4   5   69.87    1.78
  -2  -4   5   64.34    1.62
   2  -4   5   70.50    1.75
   2   4  -5   68.45    1.68
   2   4   5   69.53    1.64
  -2   4  -5   69.32    1.51
  -2  -4  -5   70.92    1.71
   2  -4  -5   72.93    1.71
  -2   4  -5   66.21    1.71
   2   4  -5   70.47    1.75
  -2   4   5   70.08    1.76
  -2  -4  -5   73.25    1.70
  -2   4  -5   68.62    1.56
   2  -4  -5   67.96    1.74
   2   4  -6  992.60   14.71
   2   4   6  999.39   14.68
  -2   4  -6 1007.92   14.70
   2   4  -6  966.25   14.39
   2   4   6 1006.96   14.42
  -2   4   6 1002.03   14.69
  -2   4  -6  997.85   14.76
  -2  -4   6  979.84   14.52
   2  -4   6 1038.99   14.70
  -2  -4  -6  997.18   14.55
   2   4  -6 1002.96   14.60
  -2   4  -6  961.94   14.34
   2  -4  -6  998.00   14.52
   2   4   6  999.77   14.52
   2   4  -6  971.80   14.58
  -2   4  -6  987.77   14.57
  -2  -4  -6 1002.73   14.50
   2  -4  -6 1021.73   14.58
  -2   4   6  985.70   14.60
   2  -4  -7   91.26    2.16
  -2  -4  -7   91.14    2.11
  -2   4   7   91.27    2.24
  -2   4   7   92.72    1.43
   2   4   7   90.50    1.43
  -2   4  -7   95.35    2.29
  -2  -4   7   84.80    2.14
   2  -4   7   93.60    2.25
   2  -4  -7   92.39    2.14
   2   4  -7   87.99    2.23
  -2  -4  -7   94.45    2.17
  -2   4  -7   91.31    2.19
  -2   4   7   97.74    2.31
   2   4  -7   90.23    1.94
   2   4   7   89.10    1.95
  -2   4  -7   96.76    2.35
   2   4   7   91.90    2.27
   2   4  -7   90.32    2.28
   2   4   8  650.64    9.01
  -2   4   8  644.45    9.01
  -2   4  -8  673.36   10.18
  -2  -4   8  635.25   10.03
   2  -4   8  655.45   10.14
   2  -4  -8  646.36    9.98
  -2  -4  -8  659.69   10.01
   2   4  -8  632.76   10.06
  -2  -4  -8  648.26    9.90
   2  -4  -8  653.45   10.02
  -2   4   8  659.31   10.18
   2   4  -8  609.78    9.54
  -2   4  -8  635.99   10.14
   2   4   8  653.38   10.18
   2   4  -8  651.09   10.20
  -2   4   9   50.19    0.92
   2   4   9   49.25    0.91
  -2   4  -9   53.19    1.77
   2  -4   9   47.14    1.76
  -2  -4   9   42.64    1.65
  -2  -4  -9   49.00    1.70
   2   4  -9   52.10    1.78
   2  -4  -9   47.75    1.67
  -2  -4  -9   52.06    1.67
   2  -4  -9   51.65    1.74
   2   4   9   53.32    1.85
  -2   4  -9   48.93    1.79
   2   4  -9   43.57    1.72
  -2   4   9   50.74    1.80
   2  -4 -10  217.47    4.31
  -2  -4 -10  213.94    4.17
   2  -4  10  210.23    4.34
  -2  -4  10  215.25    4.31
  -2   4  10  219.28    4.01
  -2   4  10  213.61    3.15
   2   4  10  212.42    3.15
  -2   4 -10  214.68    4.32
  -2  -4 -10  219.99    4.33
   2   4 -10  218.02    4.32
   2  -4 -10  215.26    4.21
  -2  -4 -10  220.27    4.26
   2   4 -10  203.87    4.39
  -2   4 -10  206.79    4.33
   2   4  10  208.71    4.41
  -2   4  10  216.79    4.43
  -2  -4  10  207.27    3.89
   2   4  11  108.15    2.94
   2   4 -11  104.29    2.88
  -2   4 -11  101.72    2.85
  -2   4  11  105.80    2.90
  -2  -4 -11  105.81    2.66
   2  -4 -11  105.64    2.77
   2  -4  11   96.71    2.78
  -2   4  11  104.95    2.52
  -2  -4  11   97.74    2.74
  -2   4 -11  104.34    1.69
   2   4 -11  102.59    1.69
   2  -4 -11  100.28    2.58
  -2   4 -11  106.72    2.80
  -2  -4 -11  105.05    2.78
  -2   4  11  105.70    1.66
   2  -4 -11  102.22    1.67
   2  -4  11  106.70    2.66
  -2   4  11  107.99    1.70
   2   4  11  106.28    1.70
   2  -4 -11   98.63    2.70
   2   4 -11  103.14    2.78
  -2  -4 -11  108.94    2.79
  -2   4  11  103.06    2.79
   2   4 -12   19.47    1.38
  -2  -4 -12   18.95    1.37
   2  -4 -12   18.13    1.35
   2  -4  12   21.26    1.36
  -2  -4  12   20.61    1.40
   2  -4  12   19.75    1.44
  -2   4  12   18.81    1.16
  -2   4 -12   18.84    0.59
   2   4 -12   19.77    0.60
  -2   4 -12   20.10    1.35
  -2  -4 -12   20.49    1.37
   2  -4 -12   17.70    1.19
  -2  -4 -12   18.75    0.57
   2   4  12   18.78    0.56
   2  -4 -12   18.37    0.58
  -2   4  12   19.35    0.60
   2   4  12   19.14    0.63
  -2   4  12   19.37    0.62
  -2   4  12   19.05    1.46
  -2   4 -12   18.33    1.43
   2   4 -12   19.48    1.44
   2   4  12   19.56    1.48
   2   4 -13   33.93    1.70
   2  -4 -13   38.65    1.71
  -2  -4 -13   38.38    1.74
   2  -4  13   34.60    1.62
   2  -4  13   33.50    1.73
  -2  -4  13   32.14    1.71
  -2   4 -13   35.18    0.83
   2   4 -13   36.95    0.84
  -2  -4 -13   36.40    0.79
   2  -4 -13   32.36    1.47
  -2  -4 -13   36.10    1.67
  -2   4 -13   31.08    1.59
   2  -4 -13   34.86    0.80
   2   4  13   35.08    0.79
  -2   4  13   36.77    0.85
   2   4  13   36.49    0.83
   2   4  13   34.55    1.85
   2   4 -13   36.46    1.85
  -2   4 -13   38.49    1.82
  -2   4  13   35.47    1.83
  -2  -4 -14   79.18    1.39
   2  -4 -14   77.30    1.38
   2  -4 -14   83.22    1.40
  -2   4 -14   82.29    1.41
   2   4 -14   82.91    1.42
  -2  -4 -14   82.07    1.40
   2   4  14   78.39    1.43
  -2   4  14   82.41    1.43
   2   4  14   81.91    1.38
  -2  -4 -15    0.64    0.44
   2   4 -15    0.53    0.48
   2  -4 -15    0.39    0.45
  -2   4 -15    1.04    0.47
   2   4  15    0.77    0.46
  -2  -4  15    0.59    0.45
   2  -4  15    0.39    0.44
  -2   4  15    0.50    0.44
   2   4  15    0.76    0.44
  -2  -4 -15    0.58    0.43
  -2  -4 -16  202.15    2.99
   2  -4 -16  201.96    2.99
   2   4 -16  204.29    3.03
  -2   4 -16  199.04    3.02
  -2  -4 -16  204.02    3.00
  -2   4  16  199.46    3.02
  -2  -4  16  204.87    3.01
   2   4  16  199.59    3.02
   2  -4  16  204.86    3.01
  -2  -4 -17    2.53    0.41
   2  -4 -17    2.22    0.40
   2   4  17    2.32    0.39
  -2   4  17    2.71    0.39
  -2  -4  17    2.63    0.39
   2  -4  17    2.38    0.37
   2  -4 -18  155.94    2.28
  -2  -4 -18  157.84    2.29
  -2   4  18  151.07    2.29
   2  -4  18  157.00    2.30
   2   4  18  149.25    2.29
  -2  -4  18  158.47    2.31
  -2  -4  19    2.89    0.27
   2  -4  19    3.09    0.26
  -2   4  19    2.90    0.25
   2   4  19    3.11    0.26
  -2  -4 -19    3.09    0.28
   2  -4 -19    2.86    0.27
   2   4 -19    3.04    0.22
  -2  -4 -20   41.58    0.67
   2  -4 -20   41.51    0.66
  -2  -5   0    0.37    0.59
  -2   5   0    0.38    0.46
   2   5   0    0.12    0.48
   2   5   0   -0.06    0.52
  -2  -5  -1   86.60    1.99
  -2   5  -1   86.16    1.85
   2   5   1   83.31    1.67
  -2   5   1   85.51    1.89
   2  -5   1   86.74    2.04
  -2  -5   1   89.45    2.06
   2   5   1   85.83    1.92
  -2   5  -1   82.87    2.00
   2   5  -1   90.65    1.98
   2   5  -1   85.12    1.89
  -2  -5  -1   88.53    2.06
   2  -5  -1   87.22    2.02
   2  -5  -2    0.65    0.58
   2   5  -2    0.54    0.53
  -2  -5  -2    0.88    0.63
   2   5   2    0.30    0.21
  -2   5   2    0.43    0.23
   2   5   2    0.34    0.21
  -2  -5  -2    0.75    0.58
   2  -5   2    0.47    0.63
  -2  -5   2    0.17    0.68
   2   5   2    0.12    0.39
  -2   5   2    0.02    0.51
  -2   5  -2   -0.13    0.44
  -2   5  -2    0.05    0.62
   2   5   2    0.02    0.49
   2   5  -2    0.46    0.57
   2   5   2    0.56    0.62
  -2   5   2    0.84    0.61
  -2  -5  -3   30.54    1.17
   2   5  -3   29.40    1.07
   2   5   3   29.12    0.99
   2  -5  -3   29.68    1.17
  -2   5   3   29.33    0.56
   2   5   3   26.79    0.56
   2   5   3   28.72    0.57
  -2  -5   3   27.92    0.94
  -2   5   3   28.01    1.11
  -2  -5  -3   32.77    1.16
  -2   5  -3   29.07    0.96
  -2  -5   3   30.42    1.23
   2  -5   3   31.74    1.24
  -2   5  -3   29.79    1.18
   2   5  -3   30.79    1.15
   2   5   3   28.59    1.05
   2   5   3   29.11    1.17
  -2   5   3   29.29    1.18
  -2  -5  -4  281.57    4.74
   2   5   4  267.00    4.53
   2   5  -4  272.01    4.64
   2  -5  -4  276.90    4.68
  -2   5   4  269.77    3.87
   2   5   4  271.75    3.87
   2   5   4  274.62    3.88
  -2   5  -4  259.91    4.42
  -2   5   4  285.09    4.72
  -2  -5  -4  272.25    4.65
   2  -5   4  283.33    4.87
   2   5  -4  274.69    4.73
  -2   5  -4  280.20    4.76
   2   5   4  273.83    4.81
  -2   5   4  269.92    4.79
  -2  -5   4  257.55    4.51
   2  -5   4  268.46    4.73
  -2  -5  -5   62.15    1.78
   2   5  -5   61.35    1.69
   2   5   5   57.58    1.63
   2  -5  -5   66.24    1.75
  -2  -5   5   58.47    1.63
   2  -5   5   61.80    1.77
  -2   5   5   64.77    1.77
  -2   5  -5   56.40    1.46
   2  -5  -5   65.04    1.81
  -2  -5  -5   61.93    1.69
  -2   5  -5   60.06    1.77
   2   5  -5   63.28    1.79
  -2   5   5   61.72    1.01
   2   5   5   61.18    1.02
  -2   5   5   63.12    1.81
   2   5   5   57.45    1.75
   2  -5  -6  297.58    5.22
   2   5  -6  303.01    5.25
   2   5   6  297.64    5.16
  -2  -5  -6  302.82    5.27
   2  -5   6  310.35    5.39
  -2  -5   6  288.23    5.15
  -2   5  -6  280.98    4.93
  -2   5   6  304.80    5.30
   2  -5  -6  308.61    5.30
  -2  -5  -6  310.61    5.26
   2   5  -6  303.22    5.33
  -2   5  -6  304.06    5.34
   2   5   6  310.42    4.35
  -2   5   6  308.21    4.34
   2   5  -6  296.84    5.18
   2   5   6  306.69    5.20
   2   5   6  306.60    5.38
  -2   5   6  300.24    5.36
   2   5  -7  173.65    3.53
   2  -5  -7  170.33    3.46
  -2  -5  -7  170.04    3.49
   2  -5   7  171.50    3.59
  -2  -5   7  161.02    3.43
   2  -5  -7  175.42    3.54
  -2  -5  -7  174.17    3.46
  -2   5   7  172.75    3.54
  -2   5  -7  172.09    3.54
  -2   5   7  173.09    2.55
   2   5   7  174.42    2.56
   2   5  -7  172.61    3.32
   2   5   7  170.77    3.61
  -2   5   7  174.75    3.65
   2   5   7  164.33    3.31
   2  -5  -8   35.61    1.51
  -2  -5  -8   33.83    1.50
   2   5  -8   33.66    1.48
   2  -5   8   34.37    1.54
  -2  -5   8   33.66    1.46
  -2   5   8   33.52    1.52
  -2  -5  -8   32.87    1.42
   2  -5  -8   36.32    1.50
  -2   5  -8   35.99    1.53
   2   5   8   36.62    0.75
  -2   5   8   36.10    0.74
   2   5   8   35.45    1.62
  -2   5   8   35.70    1.64
   2   5  -8   33.62    1.23
  -2  -5   9   36.27    1.59
   2  -5   9   41.04    1.72
  -2   5   9   39.57    0.84
   2   5   9   39.68    0.83
  -2  -5  -9   42.52    1.63
   2  -5  -9   39.60    1.70
   2  -5  -9   40.52    1.59
   2   5  -9   37.66    1.64
  -2   5   9   40.28    1.68
  -2  -5  -9   42.79    1.67
  -2   5   9   41.68    1.75
   2   5   9   41.45    1.76
   2  -5  10  887.36   14.23
   2   5  10  949.24   12.79
  -2   5  10  930.84   12.78
  -2   5 -10  918.82   14.25
   2   5  10  909.87   12.72
   2  -5 -10  933.08   14.19
  -2  -5 -10  907.91   14.02
   2   5  10  911.17   14.30
  -2   5  10  921.31   14.32
  -2   5  10  882.14   14.12
  -2  -5 -10  918.31   14.18
   2   5 -10  874.04   14.07
   2  -5 -10  895.77   14.10
  -2  -5 -11   12.86    1.25
   2  -5 -11   15.03    1.25
   2   5 -11   15.41    1.28
  -2  -5 -11   14.10    1.20
   2  -5 -11   16.05    1.30
  -2  -5  11   14.10    1.25
   2  -5  11   13.91    1.30
   2   5  11   13.13    1.35
  -2   5  11   13.49    1.38
  -2  -5 -11   13.53    1.30
   2  -5 -11   12.33    1.13
   2   5  11   14.29    0.50
  -2  -5 -11   14.22    0.52
  -2   5  11   14.73    0.54
  -2   5  11   14.45    0.58
   2   5  11   15.41    0.56
   2  -5  11   13.19    1.17
   2   5  12  132.56    2.06
  -2   5  12  130.19    2.06
   2  -5 -12  127.33    2.02
   2   5  12  124.31    1.99
  -2  -5 -12  128.34    2.01
  -2   5  12  127.99    2.01
  -2   5  13   10.22    0.54
   2   5  13    9.61    0.56
  -2  -5 -13   10.96    0.49
  -2   5  13   10.26    0.52
   2  -5 -13   10.48    0.50
   2   5  13   11.42    0.48
   2   5  14  250.62    3.73
   2  -5 -14  255.81    3.75
  -2   5  14  258.76    3.75
  -2  -5 -14  255.50    3.74
  -2   5  14  256.23    3.77
   2   5  14  248.69    3.78
  -2  -5 -14  263.68    3.75
   2  -5 -14  262.90    3.75
   2  -5 -15   41.14    0.84
  -2  -5 -15   41.03    0.85
  -2  -5 -15   40.80    0.83
   2  -5 -15   38.82    0.85
  -2   5  15   40.03    0.85
   2   5  15   38.75    0.80
  -2   5 -15   39.57    0.81
  -2  -5  15   40.35    0.85
   2   5  15   38.19    0.85
  -2   5  15   40.68    0.85
   2  -5  15   40.92    0.83
  -2  -5 -16   49.56    0.90
   2  -5 -16   49.64    0.89
  -2  -5 -16   45.68    0.88
   2  -5 -16   47.97    0.91
   2   5 -16   44.16    0.84
  -2   5  16   45.77    0.90
  -2   5 -16   45.01    0.84
   2  -5  16   46.78    0.89
  -2  -5  16   46.89    0.89
  -2   5  16   46.28    0.89
   2   5  16   45.26    0.89
   2  -5 -17   45.58    0.84
  -2   5  17   46.44    0.85
   2  -5 -17   47.69    0.83
  -2  -5 -17   47.57    0.84
  -2   5  17   45.08    0.84
   2  -5  17   47.65    0.84
  -2  -5  17   46.42    0.85
   2   5  17   45.52    0.84
  -2  -5 -18    3.36    0.29
   2  -5 -18    3.29    0.28
   2  -5  18    2.99    0.28
  -2   5  18    3.15    0.26
   2   5  18    2.54    0.26
   2   5 -18    2.77    0.21
   2  -5 -19    0.28    0.18
  -2  -5 -19   -0.01    0.18
   2   5  19    0.14    0.16
  -2  -6   0 1079.08   15.86
  -2   6   0 1055.40   15.55
   2   6   0 1082.06   15.78
   2   6   0 1068.72   14.78
   2   6   1    3.19    0.31
  -2   6   1    2.88    0.26
  -2  -6  -1    3.84    0.79
  -2  -6   1    2.68    0.75
   2   6   1    2.84    0.67
  -2   6   1    3.06    0.84
   2   6  -1    3.53    0.73
  -2  -6  -1    2.87    0.83
   2   6  -1    2.99    0.64
   2  -6  -1    3.02    0.78
  -2   6   1    2.68    0.60
  -2   6  -1    2.69    0.57
   2   6   2  702.24    9.74
  -2   6   2  696.50    9.71
  -2   6   2  726.56   10.92
   2   6  -2  718.31   10.76
   2   6   2  702.56   10.66
   2   6  -2  681.28   10.53
  -2  -6  -2  713.58   10.85
   2  -6  -2  718.76   10.78
  -2   6  -2  663.95   10.38
  -2  -6   2  706.90   10.88
  -2  -6  -2  692.48   10.78
   2  -6   2  697.10   10.86
  -2   6   2  708.91   10.65
  -2   6   3   30.91    0.62
   2   6   3   31.77    0.66
  -2  -6   3   33.18    1.49
   2  -6   3   33.67    1.43
  -2   6   3   33.61    1.32
  -2  -6  -3   30.71    1.30
   2   6   3   30.95    1.25
   2   6  -3   33.08    1.35
  -2   6   3   34.25    1.44
  -2   6  -3   29.54    1.37
   2  -6  -3   29.65    1.31
  -2  -6  -3   31.61    1.38
   2   6  -3   30.13    1.22
  -2   6   4   84.77    1.35
   2   6   4   85.92    1.36
   2   6   4   84.01    1.35
  -2   6   4   81.28    1.32
   2   6   4   84.05    2.26
  -2   6   4   85.65    2.26
  -2  -6  -4   80.61    2.17
  -2  -6   4   90.07    2.43
   2  -6   4   89.10    2.39
  -2   6   4   84.60    2.17
   2  -6  -4   78.51    2.25
   2   6  -4   85.61    2.25
  -2   6  -4   83.79    2.28
   2   6   4   85.05    2.11
   2   6  -4   82.83    2.10
   2   6   4   74.13    1.91
  -2  -6  -4   86.31    2.23
   2  -6  -4   85.10    2.25
   2   6   5   18.97    0.52
  -2   6   5   18.62    0.53
   2   6   5   19.49    0.54
  -2   6   5   19.03    0.48
   2   6  -5   18.40    1.08
   2  -6  -5   19.05    1.20
  -2  -6  -5   20.19    1.27
   2  -6  -5   19.92    1.20
  -2  -6  -5   19.50    1.18
   2  -6   5   17.95    1.23
  -2  -6   5   19.88    1.33
  -2   6   5   19.23    1.13
   2   6   5   18.47    1.05
  -2   6  -5   19.31    1.25
   2   6  -5   16.97    1.18
   2   6   5   19.55    1.20
  -2   6   5   18.86    1.26
   2   6   5   16.97    1.26
   2   6  -5   19.20    1.19
   2   6  -6   53.62    1.76
   2  -6  -6   59.49    1.87
  -2  -6  -6   55.66    1.89
   2   6   6   54.58    1.02
  -2   6   6   57.27    1.01
   2   6   6   58.94    1.03
  -2   6   6   55.35    0.97
   2  -6   6   54.38    1.87
   2  -6   6   56.56    1.98
   2  -6  -6   55.79    1.89
  -2   6   6   54.73    1.84
  -2  -6   6   53.00    1.97
  -2  -6  -6   57.17    1.82
  -2   6  -6   55.85    1.93
   2   6  -6   59.88    1.96
   2   6   6   56.50    1.75
   2   6   6   55.75    1.92
   2   6  -6   52.47    1.82
  -2   6   6   55.06    1.92
   2   6   6   54.30    1.83
   2  -6  -7    5.73    0.96
  -2  -6  -7    5.24    0.95
   2   6  -7    5.67    0.88
   2  -6   7    7.30    1.09
   2  -6  -7    6.14    1.04
  -2  -6  -7    7.59    0.97
   2  -6   7    5.20    0.95
   2   6   7    5.67    0.41
  -2   6   7    6.18    0.44
   2   6   7    6.57    0.44
  -2   6   7    6.50    0.38
  -2   6   7    5.81    0.96
  -2   6  -7    4.72    0.98
   2   6   7    6.14    0.84
   2   6  -7    5.84    0.87
   2   6   7    6.96    1.07
  -2   6   7    5.83    1.04
  -2  -6  -8  198.62    4.13
   2   6  -8  187.53    3.99
   2  -6  -8  194.29    4.07
  -2   6  -8  200.25    2.96
   2  -6   8  190.21    4.16
  -2   6   8  203.93    2.97
   2   6   8  203.95    2.98
   2   6  -8  189.52    2.94
  -2   6   8  201.75    2.93
  -2  -6  -8  195.51    4.03
   2  -6  -8  193.69    4.08
   2  -6   8  192.77    4.27
  -2   6   8  192.19    4.14
  -2   6  -8  201.14    4.21
   2   6   8  202.25    4.26
  -2   6   8  203.17    4.27
   2  -6  -9   77.60    2.36
   2  -6   9   72.79    2.41
  -2  -6  -9   80.19    2.36
   2   6   9   77.46    1.32
  -2   6   9   75.54    1.33
  -2  -6  -9   75.07    2.35
   2   6  -9   72.98    2.23
   2  -6  -9   73.39    2.31
  -2   6   9   76.68    2.37
  -2   6   9   75.55    1.28
   2   6   9   72.59    2.45
  -2   6   9   75.55    2.46
   2  -6   9   69.50    2.35
  -2   6  -9   77.04    1.32
   2   6  -9   74.29    1.30
  -2   6  10  178.53    2.66
   2   6  10  181.96    2.67
   2   6  10  169.00    2.58
  -2   6 -10  175.23    2.64
   2   6 -10  169.46    2.62
  -2  -6 -10  169.23    3.78
  -2   6  11   -0.11    0.44
   2   6  11   -0.27    0.45
   2   6 -11   -0.01    0.40
  -2   6  11    0.18    0.40
   2   6  11    0.02    0.35
  -2  -6 -11    0.72    0.41
  -2   6 -11    0.47    0.40
  -2   6  12  557.26    7.87
   2   6  12  554.70    7.86
   2   6 -12  544.35    7.83
  -2  -6 -12  564.22    7.83
  -2   6  12  565.61    7.83
   2  -6 -12  551.35    7.85
   2   6  12  557.10    7.80
  -2   6 -12  556.75    7.84
  -2   6  13   30.88    0.75
   2   6  13   30.74    0.74
  -2  -6 -13   30.58    0.71
   2  -6 -13   29.63    0.73
  -2   6  13   29.98    0.70
   2   6  13   28.48    0.66
   2   6 -13   29.02    0.67
  -2   6 -13   29.62    0.69
  -2   6 -14  240.00    3.49
   2  -6 -14  247.52    3.52
  -2  -6 -14  251.28    3.52
   2   6  14  239.13    3.47
  -2   6  14  241.34    3.50
   2  -6 -14  244.43    3.52
  -2   6  14  232.68    3.48
  -2  -6 -14  243.40    3.50
  -2   6  14  240.39    3.53
   2   6  14  239.17    3.53
   2   6 -14  236.19    3.48
   2  -6 -15    1.95    0.38
  -2  -6 -15    2.04    0.39
   2   6  15    1.66    0.36
  -2   6  15    1.63    0.29
  -2  -6 -15    1.70    0.36
   2  -6 -15    2.54    0.41
  -2   6  15    1.93    0.38
  -2   6  15    2.55    0.36
   2  -6  15    1.99    0.38
  -2  -6  15    1.93    0.38
   2   6  15    2.18    0.36
   2   6 -15    2.03    0.29
   2  -6 -16    8.66    0.38
  -2  -6 -16    9.00    0.39
  -2   6  16    7.21    0.36
   2   6  16    6.86    0.35
  -2  -6 -16    7.06    0.35
   2  -6 -16    7.25    0.38
  -2   6  16    7.28    0.36
   2   6  16    7.43    0.36
   2  -6  16    7.99    0.37
  -2  -6  16    7.78    0.38
   2   6 -16    6.70    0.29
   2  -6 -17    2.70    0.25
  -2  -6 -17    3.05    0.27
   2   6  17    2.23    0.25
  -2   6  17    2.67    0.25
  -2  -6  17    2.85    0.27
   2  -6  17    2.84    0.26
   2  -6 -17    2.79    0.28
   2   6  17    2.62    0.24
  -2  -6 -18   10.29    0.26
   2  -6 -18    9.49    0.25
   2  -7   0    0.04    0.36
   2   7   0   -0.53    0.39
  -2  -7   0   -0.03    0.84
   2  -7   0    0.45    0.89
  -2  -7   0   -0.21    0.90
  -2   7   0    0.81    0.87
   2   7   0    0.44    0.75
   2   7   1   42.42    0.91
  -2  -7  -1   44.68    1.76
   2  -7   1   43.56    1.71
  -2  -7   1   45.02    1.77
   2  -7  -1   45.80    1.72
   2  -7  -1   45.50    0.87
   2  -7   1   45.80    0.87
  -2   7   1   45.39    0.85
  -2   7  -1   46.92    1.80
   2   7  -1   45.88    1.68
   2   7   1   48.73    1.67
  -2   7   1   49.78    1.81
  -2  -7   1   40.89    1.69
  -2  -7  -1   43.60    1.69
   2  -7   2   52.98    1.96
  -2  -7  -2   51.95    1.87
  -2  -7   2   54.24    1.94
   2   7  -2   53.67    0.98
   2   7   2   57.38    1.02
   2   7  -2   51.45    1.04
   2   7   2   54.72    1.04
   2   7   2   57.94    2.10
   2   7  -2   56.17    2.06
  -2   7   2   56.05    0.99
   2  -7  -2   55.88    0.99
  -2   7  -2   57.05    1.00
   2  -7  -2   55.85    1.89
  -2  -7  -2   54.21    1.93
  -2   7   2   55.03    1.93
   2   7   2   55.80    1.84
   2   7  -2   57.06    1.87
  -2  -7  -3   -0.35    0.88
   2  -7  -3    0.47    0.86
  -2   7   3   -0.59    0.64
  -2  -7  -3   -0.10    0.84
  -2   7  -3    0.44    0.37
   2  -7   3    0.60    0.89
  -2  -7   3   -0.11    0.91
   2   7  -3   -0.47    0.98
   2   7   3    0.40    1.00
  -2   7  -3    0.09    0.32
  -2   7   3    0.14    0.35
   2  -7  -3   -0.06    0.36
   2   7  -3   -0.01    0.38
   2   7   3    0.08    0.40
   2   7   3    0.32    0.38
  -2   7   3    0.51    0.31
   2   7  -3   -0.15    0.36
   2   7  -3   -0.21    0.85
   2   7   3   -0.09    0.76
  -2   7   3    0.52    0.85
   2   7  -4  301.69    4.40
   2   7  -4  299.41    4.41
   2   7   4  318.54    4.42
  -2   7   4  311.07    4.38
   2   7  -4  307.33    4.42
   2   7   4  303.68    4.42
   2  -7  -4  304.97    5.59
  -2  -7  -4  302.46    5.64
  -2   7   4  293.63    5.45
  -2  -7   4  286.79    5.70
   2  -7  -4  297.67    5.61
  -2  -7  -4  301.64    5.54
   2  -7   4  295.15    5.71
  -2   7  -4  311.31    4.42
   2  -7  -4  306.45    4.40
  -2   7   4  305.45    4.40
  -2   7  -4  303.51    4.39
   2   7   4  301.12    5.74
   2   7  -4  302.31    5.72
   2   7   4  298.91    5.45
  -2   7   4  322.76    5.78
   2   7  -4  313.59    5.67
  -2  -7  -5   18.79    1.30
   2  -7  -5   19.55    1.30
   2  -7   5   17.55    1.38
  -2  -7   5   17.69    1.42
   2  -7  -5   18.60    1.29
  -2  -7  -5   19.88    1.29
  -2   7   5   18.86    1.18
  -2   7  -5   18.01    0.56
   2  -7  -5   17.97    0.55
   2   7   5   17.63    0.57
   2   7  -5   16.65    0.56
   2   7  -5   16.70    0.54
  -2   7   5   18.22    0.50
   2   7   5   17.52    0.57
   2   7  -5   15.22    1.29
   2   7   5   17.20    1.33
   2   7  -5   17.97    1.30
   2   7   5   16.79    1.10
  -2   7  -5   17.22    1.33
  -2   7   5   18.20    1.31
   2  -7  -6  195.08    4.18
  -2  -7  -6  196.76    4.21
  -2   7   6  188.38    4.11
  -2  -7  -6  203.81    4.21
  -2  -7   6  200.60    4.49
   2  -7   6  197.66    4.37
   2  -7  -6  201.57    4.27
  -2   7  -6  207.03    3.05
   2   7   6  204.02    3.03
   2   7  -6  206.62    3.03
   2   7  -6  200.51    3.03
   2   7   6  211.29    3.06
  -2   7   6  208.00    3.01
   2   7  -6  204.08    4.22
   2   7   6  207.34    4.27
  -2   7  -6  207.68    4.37
  -2   7   6  208.82    4.34
   2   7  -7   44.37    0.89
  -2   7   7   44.99    0.86
   2   7   7   46.33    0.92
  -2   7  -7   45.64    0.90
   2   7  -7   41.94    0.85
  -2   7   7   38.74    1.72
   2  -7  -7   43.97    1.78
  -2  -7  -7   43.10    1.78
  -2   7   7   46.16    1.86
  -2   7  -7   46.21    1.90
  -2  -7   7   42.15    1.95
   2  -7  -7   47.34    1.84
   2  -7   7   42.29    1.94
  -2  -7  -7   44.04    1.75
  -2   7   7   44.39    0.91
   2   7   7   44.24    0.92
  -2   7   8  124.28    1.97
   2   7   8  125.62    1.97
   2   7  -8  119.34    1.93
  -2   7   8  123.72    1.91
   2   7   8  125.08    1.97
  -2   7  -8  122.63    1.95
  -2   7   9    5.97    0.47
   2   7   9    6.47    0.50
   2   7  -9    5.36    0.43
   2   7   9    5.17    0.48
  -2   7   9    5.81    0.40
  -2   7  -9    4.89    0.44
   2   7  10  230.40    3.31
  -2   7  10  229.98    3.31
   2   7 -10  212.37    3.26
  -2   7  10  219.47    3.24
   2   7  10  225.57    3.31
  -2   7  10  218.80    3.25
  -2  -7 -10  221.89    3.27
  -2   7 -10  221.86    3.27
  -2   7  11    2.57    0.43
   2   7  11    1.62    0.44
   2   7 -11    1.28    0.36
  -2   7  11    1.21    0.34
  -2   7  11    1.76    0.39
  -2  -7 -11    1.79    0.39
   2   7  11    1.61    0.43
  -2   7 -11    1.47    0.38
  -2   7  12  199.69    2.94
   2   7  12  197.94    2.94
  -2   7  12  193.29    2.87
   2  -7 -12  197.91    2.92
  -2   7  12  198.49    2.90
   2   7  12  195.11    2.93
  -2  -7 -12  201.00    2.90
   2   7 -12  190.72    2.88
  -2   7 -12  201.30    2.89
   2  -7 -13  100.61    1.57
  -2   7  13   98.77    1.54
  -2   7  13   96.22    1.50
   2   7  13   98.36    1.57
  -2  -7 -13  100.22    1.54
  -2   7  13  101.87    1.57
   2   7  13   97.06    1.57
   2   7  14   31.85    0.66
  -2   7  14   31.21    0.65
   2   7  14   31.26    0.65
  -2   7  14   31.75    0.64
  -2  -7 -14   33.30    0.67
   2  -7 -14   33.38    0.67
  -2  -7 -14   31.72    0.64
   2  -7 -14   31.35    0.67
  -2  -7  15   15.78    0.42
   2  -7  15   14.96    0.41
  -2  -7 -15   14.64    0.39
   2  -7 -15   14.87    0.42
  -2  -7 -15   16.24    0.42
   2  -7 -15   16.21    0.42
  -2   7  15   14.85    0.39
   2   7  15   14.26    0.40
   2  -7 -16   63.09    0.98
   2  -7 -16   61.54    0.99
   2   7 -17    0.61    0.14
  -2  -7 -17    0.46    0.13
   2  -7 -17    0.48    0.12
   2   8   0   37.39    0.77
   2   8   0   36.42    0.85
  -2   8   0   37.48    0.77
   2  -8   0   36.23    0.80
   2   8   1    0.28    0.36
   2   8  -1    0.24    0.37
   2   8   1   -0.07    0.47
  -2   8   1    0.18    0.37
   2  -8  -1    0.37    0.40
  -2   8  -1    0.68    0.38
   2  -8   1   -0.04    0.40
   2   8  -2  176.84    2.67
   2   8  -2  178.20    2.73
   2   8   2  178.24    2.74
   2  -8   2  181.04    2.70
  -2   8   2  178.36    2.68
   2  -8  -2  179.85    2.68
  -2   8  -2  180.41    2.67
   2  -8   3   83.73    1.45
  -2   8  -3   87.13    1.41
   2   8   3   85.17    1.46
   2   8  -3   84.28    1.47
   2   8  -3   82.63    1.41
   2  -8  -3   87.46    1.41
   2  -8  -4  530.00    7.43
  -2   8  -4  526.45    7.43
   2   8  -4  538.21    7.47
   2   8  -4  523.00    7.45
   2   8   4  524.81    7.45
   2   8   4  526.20    7.47
  -2   8  -5   11.06    0.45
   2   8  -5   10.66    0.51
   2   8   5   11.18    0.51
   2   8  -5   11.06    0.52
   2   8   5   11.20    0.52
  -2   8  -6  338.42    4.94
   2   8   6  349.92    4.99
  -2   8   6  351.18    4.93
   2   8  -6  341.98    4.98
   2   8   6  346.72    4.96
   2   8  -6  352.57    4.96
  -2   8  -7   26.08    0.62
  -2   8   7   26.48    0.64
  -2   8  -7   26.60    0.63
   2   8   7   27.94    0.69
  -2   8   7   27.44    0.61
   2   8  -7   27.32    0.70
   2   8   7   26.37    0.65
   2   8  -7   28.60    0.65
   2   8  -8  126.62    1.98
  -2   8   8  125.30    1.90
   2   8   8  129.92    1.98
   2   8  -9   17.74    0.57
   2   8   9   17.84    0.56
  -2   8   9   17.58    0.50
   2   8 -10   71.58    1.19
  -2   8  10   69.28    1.13
   2   8  10   69.46    1.18
  -2  -8 -10   69.06    1.15
  -2   8 -11    8.54    0.36
   2   8 -11    9.63    0.44
  -2  -8 -11   10.19    0.39
   2   8  11    9.44    0.41
  -2   8  11    9.20    0.37
   2  -8 -11    9.39    0.44
   2   8 -12    9.09    0.40
  -2   8 -12    8.17    0.33
   2  -8 -12    9.18    0.40
   2   8  12    8.88    0.37
  -2  -8 -12    8.38    0.34
  -2  -8 -13    0.04    0.23
   2  -8 -13    0.01    0.28
   2   8  13    0.14    0.25
  -2   8 -13    0.17    0.21
   2   8 -13    0.25    0.28
  -2  -8 -13    0.33    0.29
   2  -8 -13   -0.01    0.28
  -2  -8  14    8.07    0.28
   2  -8  14    7.81    0.27
  -2  -8 -14    6.31    0.23
   2  -8 -14    7.02    0.28
   2   8 -14    8.02    0.29
  -2  -8 -14    7.80    0.29
   2  -8 -14    8.11    0.28
   2  -8 -15    0.92    0.16
  -2  -8 -15    1.12    0.15
   2  -8 -15    0.91    0.15
   2   8 -15    0.73    0.15
   2   9   0    0.16    0.45
   2  -9   0    0.02    0.38
  -2   9  -1    8.58    0.42
   2  -9   1    8.73    0.46
   2   9   1    9.07    0.54
   2  -9  -1    7.99    0.44
   2  -9   2    1.89    0.40
  -2   9  -2    1.67    0.35
   2  -9  -2    2.24    0.39
   2   9  -2    1.80    0.36
   2   9   2    2.00    0.48
   2   9  -2    2.20    0.48
  -2   9  -3   15.63    0.48
   2  -9   3   15.66    0.53
   2   9  -3   17.19    0.58
   2   9   3   16.77    0.60
   2   9  -3   16.20    0.51
  -2   9  -3   16.68    0.57
  -2   9   3   15.75    0.60
   2   9   4  145.71    2.20
   2   9  -4  145.00    2.19
   2   9  -4  139.72    2.15
  -2   9  -4  143.09    2.20
  -2   9   4  145.44    2.20
   2  -9   5   13.70    0.50
   2   9   5   14.88    0.53
   2   9  -5   14.23    0.51
   2   9  -5   13.64    0.48
  -2   9   5   14.44    0.52
  -2   9  -5   14.46    0.51
   2  -9   6   88.08    1.49
   2   9   6   92.83    1.48
   2   9  -6   96.38    1.48
   2   9  -6   90.00    1.47
  -2   9  -6   94.18    1.47
  -2   9   6   93.33    1.48
   2  -9   7    5.50    0.40
  -2   9   7    5.87    0.35
   2   9   7    6.10    0.35
   2   9  -7    5.78    0.38
   2  -9   8  172.46    2.58
   2   9  -8  177.41    2.57
  -2  -9  -8  175.64    2.55
   2  -9   9    8.42    0.38
   2   9  -9    8.55    0.36
  -2  -9  -9    8.92    0.33
   2  -9  10   38.37    0.73
   2   9 -10   39.96    0.72
  -2  -9 -10   40.15    0.69
  -2  -9 -11   26.24    0.47
   2  -9  11   26.37    0.52
   2   9 -11   27.71    0.51
   2  -9 -11   28.47    0.53
   2  -9  12   67.65    1.10
   2  -9 -12   79.85    1.12
  -2  -9 -12   80.11    1.12
   2  -9 -12   77.94    1.12
   2   9 -12   68.88    1.10
   2  -9 -13    0.23    0.13
   2  -9 -13    0.18    0.12
  -2  -9 -13    0.31    0.13
   2  10   0   18.20    0.55
  -2  10   0   18.96    0.56
   2  10   1    1.22    0.39
  -2  10   1    1.32    0.39
   2 -10   1    0.63    0.28
  -2  10  -2   56.82    1.01
  -2  10   2   56.66    1.01
   2  10   2   59.26    1.02
   2  10  -2   58.06    1.01
   2 -10   3    1.05    0.27
   2  10  -3    1.00    0.35
  -2  10  -3    0.90    0.35
  -2  10   3    1.19    0.35
   2  10   3    0.93    0.35
  -2  10   4  142.01    2.12
   2  10   4  147.73    2.13
   2  10  -4  146.73    2.12
  -2  10  -4  147.94    2.12
   2  10  -5   11.03    0.36
  -2  10   5   10.31    0.37
   2  10   5   10.67    0.37
  -2  10  -5   10.17    0.36
   2  10   6   57.92    0.88
  -2  10   6   55.65    0.88
   2 -10   7    2.55    0.23
   2 -10   8   20.43    0.39
   2 -10  -8   22.22    0.44
   2 -10   9    1.77    0.13
   2 -10  -9    2.59    0.18
   2 -10 -10   51.53    0.76
   2 -10 -10   47.66    0.76
  -2  11   0    0.10    0.20
   2  11   0    0.13    0.21
  -2  11   1    6.84    0.26
   2  11   1    7.10    0.26
   2  11  -2    8.41    0.27
   2  11   2    8.69    0.28
  -2  11   2    9.17    0.27
  -2  11  -2    9.29    0.27
   2  11  -3    1.05    0.16
  -2  11   3    1.16    0.16
  -2  11  -3    0.93    0.17
   2  11   3    0.81    0.17
   3   0   0    0.19    0.18
   3   0   0    0.21    0.14
  -3   0   0    0.47    0.11
   3   0   0    0.07    0.11
   3   0   1    0.08    0.20
  -3   0  -1    0.22    0.16
   3   0  -1    0.08    0.20
   3   0   1    0.15    0.16
   3   0  -1    0.09    0.16
  -3   0  -1    0.19    0.09
   3   0   1    0.40    0.16
  -3   0  -1    0.58    0.07
   3   0   2  207.11    3.01
   3   0  -2  194.56    3.07
   3   0   2  204.79    3.09
  -3   0  -2  205.47    3.08
   3   0  -2  208.54    2.98
  -3   0  -2  202.80    2.98
   3   0   2  200.23    3.08
  -3   0   2  212.47    3.01
   3   0   2  206.50    3.01
   3   0  -3    0.19    0.11
  -3   0  -3   -0.01    0.27
   3   0  -3   -0.01    0.20
   3   0  -3   -0.01    0.25
  -3   0   3    0.54    0.20
   3   0   3    0.04    0.20
  -3   0   4    0.61    0.23
   3   0  -4    0.66    0.26
   3   0  -4    0.27    0.16
  -3   0  -4    0.63    0.27
   3   0  -4    0.61    0.28
  -3   0   4    1.37    0.17
   3   0   4    0.46    0.26
  -3   0   5    0.25    0.27
   3   0  -5    0.49    0.21
   3   0  -5    0.21    0.26
  -3   0  -5    0.01    0.35
   3   0  -5   -0.14    0.31
  -3   0  -5    0.06    0.30
  -3   0   5    0.87    0.21
   3   0   5    0.95    0.30
  -3   0   6    3.22    0.38
   3   0  -6    1.80    0.29
  -3   0  -6    2.31    0.45
   3   0  -6    1.92    0.33
  -3   0  -6    1.47    0.40
   3   0  -6    2.74    0.44
   3   0   6    2.27    0.46
  -3   0   6    2.01    0.28
   3   0   6    1.99    0.37
  -3   0   7    0.07    0.35
   3   0  -7    0.11    0.30
   3   0  -7   -0.02    0.31
   3   0  -7   -0.12    0.45
  -3   0  -7   -0.02    0.43
   3   0   7    0.65    0.37
  -3   0   7    0.07    0.44
  -3   0   7    0.85    0.31
   3   0   7    0.02    0.49
   3   0  -8  512.28    7.43
   3   0  -8  485.91    7.37
  -3   0   8  499.17    7.55
  -3   0  -8  496.90    7.66
   3   0  -8  513.92    7.68
   3   0   8  513.27    7.63
  -3   0   8  497.26    7.72
  -3   0   8  509.28    7.42
   3   0   8  507.64    7.76
   3   0  -9   -0.01    0.39
   3   0  -9    0.24    0.33
   3   0  -9    0.46    0.56
  -3   0  -9    0.17    0.58
   3   0   9    0.33    0.47
  -3   0   9    1.15    0.42
   3   0   9    0.31    0.64
  -3   0  10  184.45    2.62
   3   0  10  176.67    2.62
  -3   0 -10  184.48    3.54
   3   0 -10  182.04    3.16
   3   0 -10  173.06    2.98
   3   0 -10  179.98    3.43
  -3   0 -10  176.34    3.43
  -3   0  10  182.80    3.16
   3   0  10  185.69    3.50
   3   0  10  176.04    3.39
   3   0  11    0.45    0.63
  -3   0 -11    0.03    0.72
   3   0 -11    0.45    0.49
   3   0  11    0.18    0.30
  -3   0  11    0.35    0.29
  -3   0 -11    0.19    0.72
   3   0 -11    0.76    0.70
  -3   0 -11   -0.20    0.74
   3   0  11   -0.50    0.70
   3   0  12  622.89    8.74
  -3   0  12  633.06    8.74
   3   0  12  621.91    9.89
  -3   0 -12  636.35    9.93
   3   0 -12  637.83    9.99
  -3   0 -12  633.67    9.96
  -3   0  12  623.63    9.99
   3   0  12  622.42    9.79
  -3   0  13   -0.03    0.35
   3   0  13    0.20    0.35
  -3   0 -13    1.43    0.83
   3   0  13   -0.37    0.88
   3   0 -13   -0.04    0.91
  -3   0 -13    1.42    0.92
  -3   0  13    0.89    0.87
   3   0  13    0.71    0.74
   3   0  14  144.25    3.39
  -3   0  14  153.34    3.62
   3   0 -14  154.51    2.35
  -3   0 -14  150.74    2.35
  -3   0 -14  144.65    3.44
  -3   0  14  151.74    2.34
   3   0  14  156.06    3.50
  -3   0 -14  156.85    3.59
   3   0 -14  156.51    3.61
   3   0  14  161.97    2.38
  -3   0  14  156.84    2.37
   3   0  15    0.14    0.77
  -3   0  15   -0.69    0.91
  -3   0 -15    0.51    0.39
   3   0 -15   -0.03    0.38
   3   0  15    0.56    0.96
   3   0  15    0.72    0.42
  -3   0  15    0.15    0.44
   3   0 -15   -0.40    0.94
  -3   0 -15   -0.28    0.96
  -3   0 -15   -0.07    0.87
   3   0  16  346.78    4.97
  -3   0  16  342.21    4.97
  -3   0 -16  342.01    4.95
   3   0 -16  348.00    4.95
   3   0  17    0.44    0.44
  -3   0  17   -0.22    0.43
   3   0 -17   -0.06    0.42
  -3   0 -17    0.21    0.42
   3   0  18   16.30    0.55
  -3   0  18   15.97    0.55
   3   0 -18   16.18    0.53
  -3   0 -18   15.55    0.52
  -3   0  19   -0.07    0.34
   3   0  19   -0.14    0.33
   3   0 -19   -0.24    0.34
  -3   0 -19    0.20    0.35
  -3   0  20   64.73    1.06
   3   0  20   64.05    1.06
  -3   0 -20   66.87    1.07
   3   0  20   67.12    1.09
   3   0 -20   66.29    1.06
   3   0 -21   -0.14    0.20
  -3   0 -21    0.05    0.20
   3   0  21    0.21    0.23
   3   1   0   90.06    1.54
   3  -1   0   93.48    1.43
   3   1   0   90.30    1.38
  -3   1   0   94.34    1.46
  -3   1   1  610.24    8.00
   3   1   1  550.03    7.98
   3   1   1  581.28    8.12
   3   1  -1  577.22    8.00
  -3   1  -1  614.06    8.00
  -3   1  -1  601.76    8.07
   3  -1   1  605.45    8.05
   3  -1  -1  596.25    8.02
   3  -1   1  605.44    8.00
  -3  -1   1  550.52    7.88
  -3  -1  -1  543.60    7.94
   3   1   1  554.47    7.88
   3   1   1  572.45    8.04
  -3  -1  -1  535.67    7.98
   3  -1  -1  596.14    7.97
   3  -1  -1  601.43    7.89
   3   1   2  600.65    8.80
   3   1  -2  656.73    9.05
   3   1  -2  649.39    8.99
   3   1   2  663.12    9.05
   3   1   2  646.71    8.97
  -3   1   2  659.36    8.97
  -3   1  -2  687.92    8.98
  -3   1  -2  671.10    9.07
   3   1  -2  651.64    9.05
   3  -1   2  647.12    8.93
  -3   1   2  681.39    9.06
   3  -1  -2  672.73    9.02
  -3  -1   2  601.54    8.80
  -3  -1  -2  613.70    8.89
  -3   1  -2  660.59    8.96
   3   1   2  657.65    9.04
   3  -1  -2  674.07    8.95
  -3  -1  -2  630.45    8.96
   3   1   3  551.62    7.71
   3  -1   3  581.08    7.95
  -3  -1   3  540.89    7.89
   3   1   3  569.64    7.87
   3   1  -3  549.23    7.86
   3   1  -3  547.83    7.86
  -3   1  -3  556.22    7.85
   3   1  -3  548.28    7.70
  -3   1  -3  573.87    7.96
   3  -1   3  552.55    7.70
   3   1  -3  541.67    7.86
  -3   1   3  567.65    7.91
  -3  -1   3  536.33    7.68
   3  -1  -3  575.77    7.90
  -3  -1  -3  533.02    7.76
  -3   1  -3  559.08    7.81
   3   1   3  533.96    7.93
   3  -1  -3  571.42    7.84
  -3  -1  -3  539.42    7.83
  -3  -1   4   39.89    0.94
   3  -1   4   45.84    0.98
   3   1   4   40.75    0.79
   3   1  -4   39.74    0.85
   3   1   4   40.30    0.85
  -3   1  -4   40.39    0.92
   3   1  -4   40.25    0.95
   3   1  -4   41.68    0.77
  -3   1  -4   43.61    1.00
   3  -1   4   40.17    0.68
   3   1  -4   39.54    0.86
  -3   1   4   40.28    0.94
   3  -1  -4   42.85    0.98
  -3  -1  -4   40.33    0.85
  -3   1  -4   42.11    0.88
   3  -1  -4   41.54    0.91
  -3  -1  -4   40.43    0.91
  -3  -1   4   40.87    0.76
   3  -1   5  339.34    4.91
   3   1   5  333.41    4.71
  -3  -1   5  319.62    4.90
   3   1  -5  312.15    4.67
  -3   1  -5  320.25    4.86
   3   1   5  324.99    4.69
   3   1  -5  322.19    4.88
   3   1  -5  308.58    4.62
  -3  -1  -5  317.06    4.94
  -3   1  -5  328.90    4.94
   3   1  -5  295.66    4.69
   3  -1  -5  335.49    4.91
  -3   1   5  330.14    4.86
  -3  -1  -5  303.23    4.74
  -3  -1   5  309.83    4.63
   3  -1  -5  325.56    4.85
  -3  -1  -5  314.93    4.83
   3  -1   6  154.41    2.55
   3   1   6  146.63    2.35
  -3  -1   6  146.35    2.54
   3   1  -6  131.37    2.19
  -3   1  -6  145.64    2.52
   3   1  -6  149.20    2.55
   3   1   6  137.93    2.20
   3   1  -6  137.67    2.26
  -3   1  -6  138.23    2.54
  -3  -1  -6  142.71    2.58
   3   1  -6  128.63    2.25
  -3   1   6  144.14    2.48
   3  -1  -6  138.43    2.51
   3  -1   6  137.11    2.51
   3   1   6  133.50    2.53
  -3  -1   6  137.38    2.25
   3  -1  -6  138.07    2.48
  -3  -1  -6  141.17    2.47
   3  -1   7  121.84    2.30
   3   1   7  118.80    2.11
  -3  -1   7  119.67    2.32
  -3   1  -7  117.57    2.27
   3   1  -7  115.59    2.29
   3   1  -7  113.80    2.02
  -3  -1  -7  111.84    2.31
   3  -1  -7  117.20    2.09
   3   1  -7  113.47    1.97
  -3   1   7  116.49    2.23
   3   1   7  116.91    2.33
   3  -1   7  119.78    2.32
  -3  -1   7  116.77    2.01
  -3  -1  -7  116.76    2.25
   3  -1  -7  118.24    2.27
   3  -1   8   94.07    1.98
   3   1   8   92.69    1.81
  -3  -1   8   86.72    2.00
   3   1  -8   87.28    1.98
  -3   1  -8   79.14    1.91
   3  -1  -8   87.84    1.75
   3   1  -8   84.73    1.68
   3   1  -8   81.36    1.56
  -3   1   8   86.50    1.91
  -3  -1   8   86.28    1.66
   3   1   8   88.08    1.98
   3  -1   8   88.69    1.96
   3  -1  -8   86.89    1.92
  -3  -1  -8   89.57    1.95
  -3   1   9  181.06    3.35
   3  -1  -9  182.64    3.40
  -3  -1  -9  187.67    3.41
   3  -1  -9  181.98    3.15
  -3   1  -9  184.95    3.45
   3   1  -9  182.95    3.10
  -3   1   9  185.31    3.43
   3  -1   9  190.45    3.43
  -3  -1   9  180.24    3.47
   3   1   9  184.72    3.24
  -3  -1   9  174.46    3.06
   3   1   9  174.58    3.43
   3  -1   9  182.68    3.43
  -3   1  -9  181.28    3.43
   3   1  -9  181.12    3.45
   3   1  10  318.59    5.37
  -3  -1  10  307.31    4.91
   3  -1  10  319.09    5.31
  -3  -1  10  309.63    4.38
   3   1  10  299.82    4.39
  -3   1  10  313.06    4.40
   3  -1  10  302.68    4.38
  -3  -1 -10  319.72    5.33
   3   1 -10  308.16    4.94
   3  -1 -10  316.10    4.99
  -3   1 -10  323.32    5.37
   3  -1 -10  293.58    4.90
  -3   1  10  325.28    5.36
   3  -1  10  326.69    5.34
   3   1  10  310.01    5.10
  -3  -1  10  327.35    5.45
   3   1 -10  321.87    5.40
  -3   1 -10  314.67    5.34
  -3  -1 -10  313.95    5.31
   3  -1 -10  316.62    5.27
   3   1  11   98.01    2.46
   3  -1  11   96.25    2.39
  -3  -1  11   96.13    1.52
   3   1  11   99.15    1.54
  -3   1  11   96.70    1.53
   3  -1  11   97.93    1.52
  -3  -1 -11   97.23    2.44
  -3   1 -11  102.25    2.44
   3  -1 -11   95.55    2.09
   3   1 -11   96.63    2.06
   3  -1 -11   92.34    1.97
   3  -1 -11   96.53    2.35
  -3  -1 -11   97.27    2.38
   3   1 -11  100.45    2.47
  -3   1 -11   99.27    2.43
   3   1  11   99.03    2.24
   3  -1  11   99.11    2.41
  -3  -1  11   99.33    2.49
  -3   1  11   97.66    2.45
   3   1  12  530.53    8.75
   3  -1  12  533.82    8.67
   3  -1  12  541.27    8.74
   3   1  12  536.31    8.50
  -3  -1  12  545.89    8.87
  -3   1  12  567.98    8.83
  -3  -1 -12  541.70    8.72
  -3   1 -12  537.43    8.72
   3  -1 -12  518.04    8.29
  -3  -1  12  535.56    7.56
  -3   1  12  528.64    7.57
   3   1  12  548.08    7.57
   3  -1  12  545.12    7.56
  -3  -1 -12  539.03    8.69
   3  -1 -12  542.84    8.68
  -3   1 -12  534.18    8.74
   3   1 -12  529.48    8.79
   3   1  13    8.98    1.09
   3  -1  13    8.19    1.01
   3  -1  13    8.76    1.06
   3   1  13    8.12    0.92
  -3   1  13    8.44    1.06
  -3   1  13    8.56    0.47
   3  -1  13    8.76    0.43
   3   1  13    9.23    0.45
  -3  -1  13    8.47    0.45
  -3   1 -13   10.81    1.08
  -3  -1 -13   10.87    1.12
   3  -1 -13    8.16    1.06
  -3  -1 -13    8.99    1.05
   3   1 -13    9.36    1.08
  -3   1 -13    7.02    1.06
   3  -1  14  212.31    4.35
   3   1  14  209.59    4.39
   3  -1  14  206.42    4.36
   3   1  14  201.03    4.13
  -3   1  14  215.40    4.49
   3   1 -14  215.13    3.17
  -3   1 -14  215.17    3.17
   3  -1 -14  211.86    3.17
  -3  -1 -14  209.32    3.17
   3  -1 -14  219.14    3.18
  -3   1  14  214.11    3.18
   3  -1 -14  214.73    4.45
  -3  -1 -14  213.30    4.47
   3   1 -14  215.33    4.50
  -3   1 -14  210.07    4.47
  -3   1 -14  205.74    4.33
  -3  -1 -14  212.78    4.39
   3  -1  14  219.11    3.19
  -3  -1  14  215.96    3.18
  -3   1  14  219.13    3.20
   3   1  14  217.73    3.19
   3  -1  15  113.52    3.13
  -3   1  15  124.51    3.30
  -3  -1 -15  134.55    2.08
   3   1 -15  132.55    2.08
  -3   1 -15  132.68    2.08
   3  -1 -15  135.26    2.07
  -3   1 -15  126.12    3.16
  -3  -1 -15  126.55    3.18
  -3   1 -15  131.24    3.32
  -3  -1 -15  126.46    3.29
   3  -1 -15  123.88    3.26
   3   1 -15  128.49    3.32
   3  -1  15  121.04    3.12
  -3   1  15  130.21    2.09
  -3  -1  15  135.45    2.09
  -3   1  15  137.30    2.11
   3  -1  15  136.94    2.09
   3   1  15  138.48    2.12
  -3   1 -16   90.43    1.53
   3   1 -16   92.51    1.54
   3  -1 -16   94.17    1.53
  -3  -1 -16   93.68    1.54
  -3   1  16   95.30    1.57
  -3  -1  16   92.70    1.56
   3  -1  16   92.88    1.55
   3   1  16   92.82    1.57
   3   1 -17   28.52    0.70
  -3   1 -17   27.69    0.71
  -3  -1 -17   27.76    0.70
   3  -1 -17   27.79    0.69
  -3  -1  17   27.81    0.70
   3  -1  17   27.07    0.70
  -3   1  17   27.52    0.70
   3   1  17   27.89    0.71
   3   1 -18   64.63    1.11
  -3   1 -18   63.61    1.11
  -3  -1 -18   62.83    1.11
   3  -1 -18   63.36    1.10
   3   1  18   62.32    1.11
  -3  -1  18   61.37    1.11
   3  -1  18   62.83    1.11
  -3   1  18   60.27    1.11
   3   1 -19   97.77    1.53
  -3  -1 -19   99.24    1.53
   3  -1 -19   98.23    1.53
  -3   1 -19   97.99    1.54
  -3   1  19   98.00    1.54
  -3  -1  19   96.30    1.53
   3  -1  19   97.77    1.54
   3   1  19   97.61    1.54
   3  -1 -20  220.33    3.13
  -3   1 -20  222.47    3.14
  -3  -1 -20  220.06    3.14
   3   1 -20  223.41    3.14
   3  -1  20  223.46    3.16
   3   1  20  221.87    3.16
  -3   1  20  215.81    3.14
   3   1  20  216.54    3.14
   3  -1  20  212.45    3.14
  -3  -1  20  220.46    3.14
   3   1 -21   21.66    0.42
  -3  -1 -21   22.48    0.41
   3  -1 -21   21.13    0.41
  -3   1 -21   21.44    0.42
   3  -1  21   20.16    0.43
   3   1  21   21.07    0.42
   3   2   0    0.08    0.19
   3   2   0    0.14    0.27
  -3  -2   0    0.08    0.10
  -3  -2   0    0.22    0.22
   3  -2   0    0.14    0.24
  -3  -2   1  456.68    6.72
  -3   2  -1  497.08    6.93
   3   2   1  479.03    6.97
  -3   2   1  486.32    6.87
   3   2   1  456.55    6.85
   3  -2  -1  503.94    6.89
  -3  -2  -1  469.61    6.83
   3  -2   1  502.25    6.89
   3   2   1  460.99    6.75
   3   2  -1  476.17    6.83
   3   2   1  490.57    6.95
  -3   2  -1  476.38    6.60
   3   2  -1  497.47    6.96
  -3  -2   2  637.81    9.28
   3  -2   2  672.19    9.44
  -3   2  -2  694.17    9.44
   3   2  -2  641.56    9.35
   3   2  -2  653.62    9.41
   3   2   2  650.43    9.42
  -3   2  -2  671.21    9.36
  -3   2   2  676.22    9.37
   3   2   2  627.88    9.33
  -3   2   2  643.48    9.40
   3  -2  -2  668.95    9.36
  -3  -2  -2  649.51    9.29
  -3   2  -2  658.22    9.36
   3   2  -2  645.63    9.33
   3  -2  -2  676.56    9.32
   3   2  -2  656.21    9.43
  -3  -2  -2  651.66    9.34
   3  -2   3   14.32    0.58
   3   2   3   12.44    0.25
  -3  -2   3   14.00    0.51
  -3   2   3   14.91    0.54
   3   2  -3   14.00    0.54
   3   2   3   15.28    0.55
  -3   2  -3   16.15    0.57
   3   2  -3   14.95    0.57
   3   2   3   13.85    0.54
  -3   2  -3   15.48    0.60
  -3   2   3   13.95    0.56
   3  -2  -3   14.98    0.55
  -3  -2  -3   13.82    0.48
  -3   2  -3   14.39    0.52
   3   2  -3   16.61    0.59
   3   2  -3   14.99    0.60
  -3  -2  -3   13.56    0.51
   3  -2  -3   15.59    0.52
   3  -2  -4    0.29    0.35
   3   2   4    0.43    0.15
  -3  -2   4    0.34    0.32
  -3  -2  -4    0.22    0.29
   3   2   4    0.48    0.31
   3   2  -4    0.15    0.36
  -3   2   4    0.86    0.33
   3   2  -4    0.57    0.30
  -3   2  -4    0.60    0.37
   3   2   4    0.24    0.32
  -3   2  -4    0.65    0.39
   3   2  -4    0.17    0.23
  -3   2   4    0.32    0.36
  -3   2  -4    0.61    0.31
   3  -2  -4    0.35    0.30
  -3  -2  -4    0.26    0.32
   3   2  -4    0.21    0.38
   3   2   5   47.56    0.92
  -3  -2   5   50.04    1.19
   3   2  -5   47.96    1.20
   3   2  -5   46.16    1.04
   3   2   5   49.10    1.07
   3   2   5   48.74    1.20
  -3   2   5   48.42    1.22
  -3   2  -5   49.38    1.19
  -3   2  -5   48.55    1.24
   3   2  -5   50.51    1.04
   3   2  -5   46.70    1.01
   3  -2  -5   47.45    1.20
  -3   2   5   53.07    1.23
  -3  -2  -5   48.64    1.08
  -3   2  -5   46.21    1.13
   3  -2  -5   49.04    1.15
  -3  -2  -5   49.87    1.16
   3   2   6  273.08    4.13
   3   2  -6  264.29    4.12
  -3   2  -6  277.99    4.42
   3   2  -6  262.92    4.40
  -3  -2  -6  278.27    4.29
  -3   2   6  291.54    4.44
   3   2  -6  259.78    4.14
   3   2   6  264.63    4.07
  -3  -2   6  272.44    4.41
  -3   2  -6  285.10    4.33
   3  -2  -6  271.15    4.32
  -3  -2  -6  266.32    4.33
   3   2  -7    9.01    0.45
   3   2  -7    8.26    0.68
  -3   2  -7    9.06    0.70
   3   2   7    8.27    0.45
  -3  -2  -7    8.69    0.61
  -3   2   7    9.31    0.70
   3   2  -7   10.09    0.54
   3   2   7    9.75    0.48
  -3  -2   7    8.67    0.69
   3   2   7   10.44    0.77
   3  -2  -7    8.56    0.67
  -3  -2  -7    9.55    0.69
  -3   2  -8    6.61    0.69
   3   2  -8    6.10    0.70
  -3  -2  -8    4.62    0.60
  -3   2   8    4.65    0.66
   3   2  -8    4.93    0.48
   3  -2   8    5.88    0.72
   3   2   8    5.62    0.48
  -3  -2   8    5.79    0.69
   3   2   8    6.31    0.76
  -3  -2   8    5.18    0.49
   3  -2  -8    4.69    0.66
  -3  -2  -8    5.69    0.68
   3  -2  -9    2.12    0.62
  -3  -2  -9    1.03    0.61
   3  -2  -9    1.81    0.53
  -3   2   9    1.16    0.25
  -3   2   9    1.15    0.63
  -3   2  -9    1.39    0.66
   3   2  -9    1.72    0.47
  -3   2  -9    1.71    0.66
   3   2  -9    1.35    0.62
   3  -2   9    1.11    0.64
  -3  -2   9    1.38    0.44
   3   2   9    0.99    0.68
   3  -2   9    1.75    0.66
   3   2   9    1.41    0.45
  -3  -2   9    1.70    0.67
   3   2  10  439.87    7.32
   3  -2  10  455.60    7.24
  -3   2  10  475.26    7.28
   3  -2  10  441.83    7.30
   3   2  10  439.43    6.89
  -3  -2  10  472.92    7.39
  -3  -2 -10  444.82    7.28
   3   2 -10  431.22    6.85
  -3   2 -10  445.90    7.32
   3  -2 -10  440.85    6.96
  -3   2  10  437.73    6.26
   3   2  10  448.04    6.27
   3  -2 -10  449.76    7.22
  -3   2  10  445.54    7.26
  -3  -2 -10  458.91    7.26
  -3   2 -10  442.75    7.28
   3   2 -10  443.26    7.36
   3   2  11  127.48    2.95
   3  -2  11  129.46    2.86
   3  -2  11  130.92    2.96
   3   2  11  121.03    2.55
  -3  -2  11  125.42    3.00
  -3   2  11  131.85    2.88
   3  -2 -11  121.01    2.59
  -3  -2 -11  121.44    2.87
  -3   2 -11  129.02    2.93
   3   2 -11  118.63    2.50
  -3   2  11  128.79    1.95
   3   2  11  128.31    1.95
   3  -2 -11  127.36    2.86
  -3  -2 -11  124.96    2.88
   3   2 -11  129.46    2.99
  -3   2 -11  125.62    2.93
   3  -2  12   69.37    2.09
   3  -2  12   70.61    2.19
  -3  -2  12   68.77    2.25
  -3   2  12   77.54    2.19
   3  -2  12   73.13    1.22
  -3  -2  12   71.81    1.22
  -3   2  12   73.27    1.25
   3   2  12   75.51    1.25
  -3   2 -12   73.23    2.20
  -3  -2 -12   68.29    2.12
   3  -2 -12   67.52    1.83
   3  -2 -12   69.77    2.13
  -3  -2 -12   69.86    2.14
   3   2 -12   70.03    2.20
  -3   2 -12   74.79    2.22
   3  -2 -13  143.50    3.27
  -3  -2 -13  146.14    3.33
   3  -2  13  139.01    3.26
   3  -2  13  130.10    3.30
  -3  -2  13  148.78    3.48
  -3   2  13  142.57    3.34
  -3  -2 -13  140.89    2.20
  -3   2 -13  146.21    2.20
   3   2 -13  145.62    2.20
   3  -2 -13  145.05    2.20
   3  -2 -13  138.81    2.20
  -3  -2 -13  143.92    2.21
  -3   2 -13  136.79    3.32
  -3  -2 -13  140.47    3.31
   3   2  13  142.59    2.21
  -3   2  13  142.26    2.21
  -3  -2  13  142.46    2.20
  -3   2  13  145.34    2.23
   3  -2  13  145.89    2.20
   3   2  13  146.83    2.23
  -3   2 -13  149.72    3.47
  -3   2  13  148.06    3.47
   3   2  13  144.99    3.47
   3   2 -13  149.36    3.46
   3  -2 -14  232.48    4.72
  -3  -2 -14  233.75    4.76
   3  -2  14  231.97    4.69
   3  -2  14  215.34    4.75
  -3  -2  14  218.00    4.90
  -3   2  14  233.65    4.79
   3   2 -14  242.23    3.54
  -3  -2 -14  248.23    3.54
   3  -2 -14  242.39    3.53
  -3   2 -14  236.60    3.53
   3  -2 -14  235.11    3.54
  -3  -2 -14  240.99    3.54
  -3   2 -14  231.13    4.75
  -3  -2 -14  223.43    4.74
  -3   2  14  240.64    3.55
   3  -2  14  246.65    3.55
  -3  -2  14  242.52    3.54
  -3   2  14  248.97    3.57
   3   2  14  247.31    3.57
  -3   2  14  241.66    4.93
   3   2  14  236.86    4.94
  -3   2 -14  236.94    4.92
   3   2 -14  237.58    4.91
  -3   2  15  230.62    3.37
   3  -2 -15  224.52    3.36
  -3  -2  15  224.75    3.35
   3  -2  15  229.61    3.36
  -3   2  15  225.26    3.37
   3   2  15  230.20    3.38
  -3   2 -15  220.38    3.36
  -3  -2 -15  230.02    3.35
   3  -2 -15  229.61    3.35
   3   2 -15  225.40    3.36
  -3   2  16   64.41    1.19
   3  -2 -16   63.78    1.18
  -3   2 -16   63.81    1.17
   3   2 -16   65.24    1.17
  -3  -2 -16   65.04    1.16
   3  -2 -16   66.17    1.16
   3  -2  16   64.81    1.16
  -3  -2  16   64.52    1.17
  -3   2  16   64.44    1.19
   3   2  16   63.03    1.19
  -3  -2 -17   90.29    1.48
   3   2 -17   90.87    1.48
  -3   2 -17   88.85    1.47
   3  -2 -17   87.88    1.47
   3  -2  17   88.06    1.48
  -3  -2  17   90.45    1.48
   3   2  17   89.59    1.50
  -3   2  17   89.57    1.50
   3   2 -18   52.47    0.96
  -3   2 -18   52.52    0.96
  -3  -2 -18   52.54    0.95
   3  -2 -18   52.58    0.95
  -3   2  18   50.32    0.96
  -3  -2  18   50.65    0.95
   3  -2  18   51.72    0.95
   3   2  18   51.85    0.97
  -3  -2 -19    4.19    0.35
   3   2 -19    3.86    0.35
  -3   2 -19    4.05    0.36
   3  -2 -19    4.68    0.35
   3   2  19    4.15    0.37
   3  -2  19    4.83    0.37
   3   2  19    3.93    0.34
  -3   2  19    4.03    0.34
  -3  -2  19    3.88    0.34
   3  -2  19    3.37    0.34
   3   2  20   19.04    0.44
   3   2 -20   19.87    0.45
  -3   2 -20   19.97    0.45
  -3  -2 -20   20.07    0.44
   3  -2 -20   20.08    0.44
   3  -2  20   20.23    0.44
   3   2  20   18.93    0.43
  -3   2  20   18.19    0.44
  -3  -2  20   19.04    0.44
   3  -2  20   19.67    0.44
  -3  -2 -21    7.69    0.23
   3  -2 -21    7.88    0.23
   3   2  21    7.03    0.21
   3  -2  21    7.44    0.21
   3   3   0  854.84   12.19
   3   3   0  842.46   12.05
  -3  -3   0  830.21   12.14
  -3   3   0  848.74   12.17
   3  -3   0  883.29   12.17
  -3   3   1   21.82    0.74
   3   3   1   22.52    0.73
  -3  -3   1   20.83    0.53
   3   3   1   22.37    0.75
  -3   3  -1   22.09    0.43
   3   3  -1   21.89    0.76
   3   3   1   21.45    0.65
  -3   3  -1   20.78    0.77
   3   3  -1   23.24    0.70
  -3   3   1   20.73    0.73
   3  -3   1   23.19    0.76
  -3  -3  -1   20.21    0.68
  -3   3  -1   22.40    0.74
   3  -3  -1   22.95    0.73
   3   3   2  100.55    1.96
  -3   3   2  105.09    1.99
  -3   3  -2  114.65    2.11
  -3  -3   2  106.37    1.84
   3  -3   2  113.28    2.10
  -3   3  -2  108.08    1.71
   3  -3  -2  112.97    1.99
   3   3  -2  112.12    2.06
  -3  -3  -2  108.71    2.00
  -3   3  -2  110.28    2.04
   3   3   2  106.92    1.87
   3   3  -2  109.86    1.97
  -3  -3  -2  110.01    1.96
   3  -3  -2  113.06    2.04
  -3   3   2  110.17    2.04
  -3   3  -2  115.70    2.03
   3  -3   2  114.98    2.04
   3   3  -3   15.49    0.68
   3   3   3   13.44    0.64
  -3   3   3   13.08    0.65
   3   3   3   15.74    0.70
  -3   3  -3   16.48    0.72
   3  -3   3   16.44    0.72
  -3  -3   3   14.80    0.57
  -3  -3  -3   16.20    0.66
   3  -3  -3   16.50    0.65
   3   3  -3   15.24    0.71
   3   3  -3   14.73    0.65
  -3   3  -3   16.40    0.67
  -3  -3  -3   15.80    0.62
   3  -3  -3   19.14    0.72
   3   3   4 1869.53   25.72
  -3   3  -4 1939.94   25.75
   3   3  -4 1884.43   25.79
   3   3   4 1908.99   25.68
  -3   3   4 1909.41   25.73
   3   3  -4 1876.60   25.67
  -3   3  -4 1929.43   25.82
  -3  -3   4 1788.17   25.62
   3  -3   4 1899.14   25.81
   3   3  -4 1862.79   25.75
   3  -3  -4 1942.07   25.66
  -3  -3  -4 1921.01   25.68
  -3   3  -4 1828.10   25.67
   3   3  -4 1866.72   25.70
   3  -3  -4 1934.09   25.71
  -3  -3  -4 1905.00   25.60
   3   3  -5  183.69    3.11
   3   3   5  179.58    3.27
  -3   3   5  190.13    3.29
   3   3   5  187.30    3.13
  -3   3  -5  192.19    3.27
   3   3  -5  185.36    3.27
  -3   3  -5  185.00    3.30
   3   3  -5  188.02    3.28
   3  -3  -5  188.83    3.18
  -3  -3  -5  191.77    3.20
  -3   3  -5  179.68    3.16
   3  -3   5  191.01    3.31
  -3  -3   5  184.77    3.20
   3   3   5  173.64    2.73
  -3  -3  -5  190.31    3.13
   3   3  -6   41.98    1.12
   3   3   6   42.16    1.12
  -3   3  -6   45.21    1.32
   3   3  -6   41.11    1.29
   3   3   6   41.99    1.30
  -3   3   6   41.96    1.31
   3  -3   6   44.16    1.35
  -3  -3   6   41.40    1.27
   3   3   6   44.32    0.90
   3  -3  -6   47.16    1.25
  -3  -3  -6   45.46    1.25
   3   3  -6   43.67    1.35
  -3   3  -6   45.27    1.25
  -3   3   6   46.09    1.34
  -3  -3  -6   43.55    1.20
   3   3  -7   57.62    1.31
   3   3   7   59.71    1.62
  -3   3  -7   57.86    1.60
   3   3   7   58.73    1.33
  -3   3   7   58.86    1.63
   3   3  -7   60.60    1.64
   3   3  -7   56.31    1.38
   3  -3   7   58.05    1.65
  -3  -3   7   51.57    1.53
   3   3   7   54.82    1.15
   3  -3  -7   54.67    1.52
  -3  -3  -7   57.01    1.55
   3   3  -7   59.03    1.67
  -3   3  -7   55.89    1.51
  -3   3   7   60.43    1.61
  -3  -3  -7   57.26    1.47
   3   3   8   95.23    1.49
  -3   3   8   95.93    1.49
  -3   3  -8   99.30    2.34
   3   3  -8  100.64    2.05
  -3  -3   8  100.01    2.29
  -3  -3  -8   98.35    2.23
   3  -3  -8  102.88    2.23
  -3   3   8  102.41    2.32
  -3  -3  -8   99.70    2.16
   3   3  -8   92.60    1.83
   3   3  -8   94.72    2.32
   3   3   8   96.88    2.29
  -3   3  -8  100.43    2.33
  -3   3   8  100.01    2.29
  -3  -3  -9   80.72    1.98
  -3   3   9   86.34    2.20
  -3  -3   9   81.45    2.17
  -3   3  -9   85.61    2.20
   3   3  -9   82.78    1.86
   3   3   9   82.23    1.31
  -3   3   9   80.95    1.32
  -3  -3   9   80.60    1.81
  -3   3   9   81.81    2.15
   3   3   9   86.00    2.19
  -3   3  -9   80.23    2.19
   3   3  -9   79.86    2.18
  -3  -3  -9   84.94    2.12
   3  -3  -9   80.37    2.07
  -3  -3  10  115.59    2.76
   3  -3 -10  113.95    2.47
   3   3 -10  111.11    2.36
  -3   3 -10  112.17    2.76
  -3   3  10  111.03    1.74
   3   3  10  113.93    1.75
   3  -3  10  115.65    2.65
   3   3  10  111.03    2.75
  -3   3  10  108.48    2.71
  -3   3 -10  109.25    2.72
   3   3 -10  112.69    2.80
   3  -3 -10  113.73    2.63
  -3  -3 -10  114.13    2.67
  -3   3  10  116.85    2.75
  -3   3  11   30.21    1.33
  -3  -3  11   27.46    1.43
  -3   3  11   27.89    0.66
   3   3  11   28.24    0.66
  -3  -3 -11   28.65    1.42
  -3   3 -11   29.73    1.45
   3  -3 -11   26.84    1.22
   3  -3  11   29.74    1.40
   3   3  11   26.42    1.44
  -3   3  11   28.92    1.44
  -3   3 -11   27.14    1.45
   3   3 -11   28.76    1.50
   3  -3 -11   25.08    1.36
  -3   3  11   29.06    1.42
  -3  -3 -11   27.41    1.38
  -3  -3 -12  273.47    5.18
   3  -3 -12  275.11    5.13
   3  -3  12  268.39    5.25
  -3   3  12  286.68    5.12
  -3  -3  12  263.26    5.27
  -3   3 -12  267.01    3.95
   3   3 -12  273.19    3.96
  -3   3 -12  277.41    5.25
   3  -3 -12  257.10    4.79
  -3  -3 -12  272.16    5.18
   3  -3 -12  270.29    3.94
  -3   3  12  270.18    3.94
   3  -3  12  287.04    5.15
   3   3  12  268.91    5.28
  -3   3  12  270.59    5.28
  -3   3 -12  261.54    5.27
   3   3 -12  280.73    5.36
   3   3  12  275.77    3.97
  -3   3  12  278.14    3.97
   3  -3 -13    0.29    0.91
  -3  -3 -13   -0.37    0.92
  -3  -3 -13   -0.38    0.91
   3  -3  13    0.39    0.92
  -3  -3  13   -0.72    1.01
  -3   3  13    0.04    0.85
   3  -3  13    0.04    0.93
  -3   3 -13    0.69    0.42
   3   3 -13    0.44    0.42
  -3  -3 -13    0.59    0.38
   3  -3 -13    0.14    0.40
  -3   3 -13   -0.23    0.93
  -3  -3 -13    0.64    0.39
   3   3  13    0.16    0.39
  -3   3  13   -0.08    0.41
   3  -3 -13    0.32    0.41
   3   3  13    0.51    0.43
  -3   3  13    0.47    0.40
  -3   3  13    0.04    1.01
  -3   3 -13    0.87    0.97
   3   3 -13    0.21    1.01
   3   3  13    1.01    1.05
   3  -3  14  736.78   11.63
  -3   3  14  719.36   11.64
   3   3 -14  734.52   10.34
  -3   3 -14  723.99   10.33
  -3  -3 -14  753.78   10.32
   3  -3 -14  735.44   10.31
  -3  -3 -14  741.09   10.32
   3  -3 -14  737.09   10.32
  -3   3 -14  676.00   11.66
   3   3  14  732.72   10.32
  -3   3  14  740.58   10.33
  -3   3  14  744.94   10.34
  -3  -3  14  744.83   10.32
   3  -3  14  742.73   10.32
   3   3  14  748.16   10.35
  -3   3 -14  706.63   11.86
   3   3  14  692.21   11.88
  -3   3  14  707.03   11.87
  -3   3  15   41.73    0.91
   3  -3 -15   41.78    0.90
  -3  -3 -15   43.01    0.88
  -3   3  15   43.19    0.91
   3  -3  15   42.50    0.88
  -3  -3  15   41.81    0.88
   3   3  15   43.03    0.90
  -3   3 -15   41.86    0.90
  -3  -3 -15   42.62    0.89
   3   3 -15   43.31    0.91
   3  -3 -15   41.79    0.88
  -3   3  16  311.38    4.44
   3  -3 -16  304.91    4.43
   3   3  16  304.15    4.45
  -3  -3  16  306.47    4.43
   3  -3  16  310.41    4.43
  -3   3  16  307.72    4.45
   3   3 -16  305.24    4.43
  -3   3 -16  302.30    4.43
  -3  -3 -16  306.88    4.42
   3  -3 -16  304.66    4.41
   3   3  17   37.73    0.80
  -3   3  17   36.92    0.79
   3  -3  17   35.77    0.79
  -3  -3  17   36.19    0.79
  -3   3 -17   35.73    0.80
   3   3 -17   38.25    0.81
   3  -3 -17   37.81    0.78
  -3  -3 -17   36.28    0.78
  -3   3  17   37.68    0.82
  -3   3 -18  307.20    4.31
   3   3  18  292.72    4.28
   3   3 -18  312.58    4.31
  -3  -3 -18  309.09    4.30
   3  -3 -18  305.44    4.29
   3  -3  18  287.35    4.27
   3   3  18  295.43    4.30
  -3  -3  18  305.62    4.31
  -3   3  18  295.75    4.30
   3  -3  18  304.04    4.30
  -3  -3 -19    2.73    0.31
   3  -3 -19    2.95    0.30
  -3   3  19    2.79    0.29
  -3  -3  19    2.73    0.30
   3   3  19    3.01    0.29
   3  -3  19    3.47    0.30
   3  -3  19    2.73    0.28
   3  -3 -20   11.74    0.30
  -3  -3 -20   11.54    0.30
   3   3  21   36.10    0.56
   3   4   0    0.29    0.46
   3   4   0   -0.14    0.35
  -3  -4   0   -0.08    0.47
   3  -4   0   -0.02    0.44
  -3   4   0    0.28    0.45
   3   4  -1  368.93    5.61
   3   4   1  347.00    5.26
   3   4   1  357.59    5.57
   3   4  -1  358.53    5.52
   3   4   1  362.35    5.47
  -3   4  -1  369.19    5.65
  -3   4  -1  366.38    5.55
   3  -4   1  381.40    5.67
  -3  -4   1  357.70    5.61
   3  -4  -1  370.51    5.63
  -3  -4  -1  368.79    5.59
  -3   4   1  372.59    5.59
   3   4   2   22.94    0.94
  -3   4   2   24.48    0.96
   3   4  -2   25.20    0.93
   3  -4  -2   26.38    0.93
  -3  -4  -2   25.52    0.96
   3   4   2   25.57    0.75
   3   4  -2   25.07    0.89
   3   4   2   26.04    0.84
  -3   4  -2   28.10    0.98
  -3  -4   2   25.53    0.74
  -3  -4  -2   26.53    0.91
   3  -4   2   28.51    1.00
  -3   4   2   27.13    0.94
   3  -4  -2   25.89    0.97
  -3   4  -2   27.97    0.91
  -3   4   3  360.67    5.71
   3   4   3  345.52    5.68
  -3  -4   3  340.54    5.44
   3  -4   3  367.62    5.75
   3  -4  -3  365.08    5.63
  -3  -4  -3  360.77    5.66
   3   4  -3  360.02    5.68
   3   4   3  351.72    5.47
  -3   4  -3  359.14    5.68
   3   4  -3  370.99    5.66
   3   4   3  353.36    5.49
  -3   4  -3  363.30    5.65
   3  -4  -3  359.25    5.67
  -3   4   3  366.76    5.69
  -3  -4  -3  355.30    5.59
   3  -4   3  372.52    5.72
   3   4  -4   16.66    0.86
   3   4   4   17.33    0.87
   3   4   4   18.07    0.88
  -3   4   4   17.14    0.89
  -3   4  -4   17.39    0.94
   3   4  -4   17.89    0.87
  -3   4  -4   16.82    0.60
   3  -4  -4   16.43    0.84
  -3  -4  -4   16.91    0.85
   3   4  -4   18.47    0.85
  -3   4  -4   18.42    0.86
  -3   4   4   18.46    0.89
  -3   4  -4   17.76    0.82
  -3  -4  -4   16.41    0.78
   3  -4  -4   17.19    0.88
   3  -4   4   19.66    0.92
  -3  -4   4   16.46    0.73
   3  -4   5   21.73    1.01
  -3  -4   5   17.94    0.85
  -3   4  -5   20.16    0.73
   3   4  -5   19.90    1.01
   3  -4  -5   20.85    0.92
  -3  -4  -5   20.67    0.98
   3   4  -5   20.27    0.98
  -3   4  -5   20.74    0.97
   3   4  -5   21.50    0.93
   3   4   5   22.16    0.96
   3   4   5   21.30    1.00
  -3   4   5   23.16    1.01
  -3   4   5   21.96    1.01
  -3  -4  -5   21.22    0.89
  -3  -4  -6   97.60    2.16
  -3   4   6  103.74    2.31
  -3   4   6   99.49    1.52
  -3   4  -6   94.25    1.97
   3   4  -6   99.18    2.31
   3  -4  -6  101.09    2.18
  -3  -4  -6   99.88    2.23
   3  -4   6  107.26    2.37
  -3  -4   6   94.11    2.14
  -3   4  -6  103.15    2.24
  -3   4   6  102.29    2.30
   3   4   6   97.98    2.12
   3   4  -6   97.74    2.11
   3   4   6  101.43    2.30
   3   4   7    1.08    0.28
  -3   4   7    1.11    0.26
  -3  -4   7    1.10    0.59
  -3  -4  -7    1.15    0.58
   3  -4   7    0.25    0.69
   3  -4  -7    0.88    0.63
  -3  -4  -7    1.46    0.69
   3   4  -7    1.33    0.75
  -3   4  -7    0.90    0.66
  -3   4  -7    0.78    0.69
   3   4  -7    1.50    0.52
   3   4   7    1.16    0.54
   3   4  -7    1.27    0.75
   3   4   7    1.33    0.72
  -3   4   7    1.70    0.74
  -3   4   8    1.56    0.31
   3   4   8    2.03    0.31
  -3   4  -8    2.63    0.78
  -3  -4   8    1.22    0.70
  -3  -4  -8    1.76    0.69
   3  -4   8    2.39    0.76
  -3  -4  -8    2.58    0.73
   3  -4  -8    2.22    0.73
   3   4  -8    1.65    0.81
  -3   4  -8    2.24    0.72
   3   4  -8    2.33    0.52
   3   4  -8    1.53    0.79
   3   4   8    1.35    0.73
  -3   4   8    2.25    0.77
  -3   4  -8    1.90    0.80
   3  -4   9   51.89    1.84
  -3  -4   9   49.95    1.75
  -3   4  -9   52.97    1.84
  -3   4   9   54.60    0.97
   3   4   9   54.70    0.97
  -3  -4  -9   55.08    1.78
   3  -4  -9   53.42    1.77
   3   4  -9   54.04    1.84
  -3  -4  -9   54.13    1.72
   3   4   9   54.66    1.89
  -3   4  -9   55.12    1.86
   3   4  -9   52.67    1.85
  -3   4   9   55.50    1.91
   3  -4  10   47.16    1.82
  -3  -4  10   44.86    1.73
   3   4  10   47.57    0.90
  -3   4  10   46.79    0.90
  -3   4 -10   42.09    1.77
  -3  -4 -10   45.59    1.75
  -3   4  10   45.10    1.78
   3   4 -10   42.56    1.75
   3  -4 -10   45.76    1.69
   3   4  10   48.46    1.82
  -3   4  10   45.41    1.78
  -3   4 -10   44.41    1.82
   3   4 -10   44.62    1.80
   3  -4 -10   45.20    1.75
  -3  -4 -10   43.53    1.57
  -3   4  11   53.84    2.00
   3   4  11   53.78    2.06
  -3   4 -11   52.75    2.00
   3   4 -11   51.36    2.04
   3  -4 -11   51.11    1.91
  -3   4  11   49.96    1.71
   3  -4  11   49.91    1.95
  -3  -4  11   51.14    1.92
  -3   4 -11   48.17    0.98
   3   4 -11   51.52    0.99
  -3   4 -11   52.07    1.97
   3  -4 -11   51.03    1.69
  -3  -4 -11   51.37    1.96
  -3  -4 -11   48.39    0.94
   3  -4  11   52.90    1.90
  -3   4  11   54.31    1.00
   3   4  11   52.82    1.00
   3  -4 -11   52.23    1.86
  -3  -4 -11   48.08    1.88
  -3   4  11   49.39    1.92
   3   4 -11   52.86    1.98
   3   4 -12   31.79    1.69
   3  -4 -12   34.87    1.60
  -3  -4 -12   32.22    1.62
   3  -4  12   34.81    1.63
  -3   4  12   31.69    1.46
  -3  -4  12   29.99    1.62
  -3   4 -12   33.07    0.78
   3   4 -12   33.33    0.79
  -3  -4 -12   32.39    1.66
  -3   4 -12   32.43    1.64
   3  -4 -12   30.54    1.39
   3   4  12   32.06    0.71
  -3  -4 -12   33.12    0.73
  -3   4  12   35.02    0.78
   3   4  12   34.67    0.77
   3   4  12   33.50    1.76
  -3   4  12   30.30    1.71
  -3   4 -12   30.75    1.67
   3   4 -12   36.30    1.76
   3   4 -13   95.10    2.75
   3  -4 -13   95.26    2.66
  -3  -4 -13   92.79    2.69
   3  -4  13   91.82    2.64
  -3  -4  13   81.90    2.64
  -3   4 -13   94.67    1.59
   3   4 -13   99.39    1.60
  -3  -4 -13   99.18    1.58
  -3   4 -13   88.35    2.69
  -3  -4 -13   93.83    2.73
   3   4  13   94.35    1.56
  -3   4  13   95.22    2.82
   3   4 -13   95.91    2.88
  -3   4 -13   88.86    2.78
   3   4  13   89.65    2.80
   3   4  13   97.70    1.62
  -3   4  13   96.30    1.62
   3   4  14  129.30    2.06
  -3  -4 -14  130.76    2.07
   3   4  14  131.65    2.09
  -3  -4  14  133.57    2.07
   3  -4  14  131.68    2.07
  -3   4  14  131.79    2.10
   3   4 -14  134.08    2.11
   3  -4 -14  134.93    2.06
  -3  -4 -14  135.56    2.08
  -3   4 -14  130.44    2.09
  -3   4  15   83.79    1.44
  -3  -4 -15   84.74    1.42
  -3   4  15   85.67    1.46
  -3  -4  15   84.75    1.44
   3   4  15   84.66    1.46
   3  -4  15   85.61    1.44
  -3   4 -15   84.57    1.47
  -3  -4 -15   86.33    1.43
   3  -4 -15   86.25    1.42
   3   4 -15   87.61    1.47
  -3   4  16    3.24    0.44
  -3  -4  16    3.52    0.43
   3  -4  16    2.92    0.41
   3   4  16    3.25    0.44
   3   4 -16    3.48    0.44
  -3   4 -16    3.40    0.43
  -3  -4 -16    2.84    0.43
   3  -4 -16    3.67    0.42
  -3   4  16    2.95    0.46
   3   4  17    0.23    0.35
  -3  -4  17    0.73    0.37
   3  -4  17    0.43    0.36
  -3   4  17    0.53    0.35
  -3  -4 -17    0.90    0.37
   3  -4 -17    0.56    0.36
  -3   4  17    0.29    0.40
  -3  -4 -18   52.06    0.88
   3  -4 -18   50.61    0.87
  -3   4 -18   49.78    0.85
  -3   4  18   49.05    0.87
  -3  -4  18   51.07    0.89
   3   4  18   48.02    0.87
   3  -4  18   49.78    0.88
   3  -4 -19    0.97    0.24
  -3  -4 -19    0.75    0.24
  -3  -4  19    0.54    0.23
   3  -4  19    0.51    0.23
  -3   4  19    0.75    0.22
   3   4  19    0.31    0.22
   3   4 -19    0.51    0.21
   3   4  20    0.64    0.17
   3  -4 -20    0.84    0.14
  -3  -4 -20    0.88    0.15
   3   5   0  137.63    2.08
   3   5   0  147.26    2.74
  -3   5   0  146.30    2.90
   3   5   0  145.01    2.76
  -3   5   0  143.63    2.72
   3  -5   0  151.53    2.85
  -3  -5   0  144.04    2.84
   3   5  -1   20.74    0.47
   3   5   1   21.45    0.47
   3   5   1   23.14    0.92
  -3   5  -1   21.21    1.05
   3   5  -1   23.00    0.98
   3   5  -1   22.70    0.97
   3  -5  -1   21.36    1.02
  -3  -5  -1   23.36    1.03
   3  -5   1   24.34    1.05
  -3   5   1   22.43    0.95
  -3   5  -1   20.21    0.90
  -3  -5   1   25.01    1.09
  -3  -5  -1   21.91    0.97
   3  -5  -1   23.60    1.02
   3   5   2 1179.89   16.85
  -3   5  -2 1222.92   17.55
   3  -5  -2 1262.35   17.76
  -3  -5   2 1243.64   17.82
   3  -5   2 1278.87   17.79
  -3  -5  -2 1245.42   17.67
  -3   5   2 1220.62   17.67
   3   5   2 1253.09   17.55
  -3   5  -2 1285.41   17.79
   3   5  -2 1219.17   17.65
   3   5  -2 1235.67   17.66
   3  -5  -2 1269.28   17.69
  -3  -5  -2 1270.65   17.77
   3   5  -3    5.46    0.71
   3  -5  -3    4.75    0.70
  -3  -5  -3    4.95    0.74
  -3   5   3    5.83    0.29
   3   5   3    5.62    0.29
   3   5   3    5.85    0.29
  -3  -5  -3    5.25    0.69
  -3  -5   3    4.83    0.75
   3  -5  -3    5.43    0.73
  -3   5  -3    5.84    0.59
  -3   5   3    5.70    0.70
   3  -5   3    6.70    0.78
   3   5  -3    4.58    0.69
   3   5   3    5.01    0.59
  -3   5  -3    5.92    0.77
   3   5   3    5.92    0.72
   3   5   3    6.40    0.80
   3   5  -3    6.17    0.78
  -3   5   3    6.51    0.75
   3   5  -4   63.93    1.73
  -3  -5  -4   61.40    1.71
   3  -5  -4   63.93    1.69
   3   5   4   59.86    1.01
  -3   5   4   61.33    1.01
   3   5   4   63.06    1.03
   3  -5   4   69.84    1.85
  -3   5  -4   61.90    1.60
  -3   5   4   65.61    1.77
  -3  -5  -4   61.55    1.65
   3   5   4   62.91    1.58
  -3   5  -4   64.76    1.78
   3   5  -4   61.27    1.73
  -3   5   4   61.89    1.77
   3   5   4   60.23    1.75
   3   5  -4   59.34    1.74
   3   5   4   63.73    1.78
  -3  -5   4   60.97    1.51
   3  -5   4   69.38    1.82
   3   5  -5   27.41    1.22
   3  -5  -5   29.21    1.18
  -3  -5  -5   27.73    1.23
  -3  -5   5   25.06    1.03
   3  -5   5   30.30    1.27
  -3   5   5   28.66    1.23
  -3   5  -5   27.20    1.08
   3  -5   5   27.27    1.24
  -3  -5  -5   28.70    1.16
   3   5  -5   29.19    1.25
  -3   5  -5   27.96    1.23
   3   5   5   26.65    1.04
  -3   5   5   27.29    0.58
   3   5   5   26.98    0.58
  -3   5   5   28.48    1.24
   3   5   5   26.40    1.21
   3   5  -5   25.08    1.19
   3   5   5   28.84    1.26
   3   5  -6  989.03   14.53
  -3  -5  -6  993.73   14.46
   3  -5  -6  976.49   14.40
   3  -5   6  994.52   14.60
  -3  -5  -6  978.01   14.32
  -3   5  -6  916.71   14.18
  -3   5   6 1006.89   14.55
  -3   5  -6  976.73   14.49
  -3   5   6  968.62   13.42
   3   5   6  972.15   13.41
   3   5  -6  962.83   14.35
   3   5   6  986.35   14.37
   3   5   6  973.79   14.54
  -3   5   6  969.05   14.53
   3   5  -7   95.51    2.44
   3  -5  -7   92.47    2.29
  -3  -5  -7   90.21    2.33
   3   5   7   94.52    1.48
  -3   5   7   93.77    1.48
  -3  -5   7   87.12    2.24
   3  -5   7   93.16    2.46
  -3   5   7   94.06    2.42
  -3  -5  -7   91.19    2.27
  -3   5  -7   87.07    2.11
  -3   5  -7   93.72    2.39
   3   5   7   88.79    2.19
   3   5  -7   92.99    2.19
   3   5   7   90.11    2.42
  -3   5   7   90.85    2.42
   3   5  -8  265.71    4.91
   3  -5  -8  262.34    4.74
  -3  -5  -8  254.97    4.79
  -3   5   8  255.26    3.71
   3   5   8  255.85    3.71
  -3   5  -8  251.87    5.01
   3  -5   8  260.84    4.93
  -3   5   8  258.50    4.89
  -3  -5  -8  256.94    4.67
  -3   5  -8  258.28    4.82
   3   5   8  248.13    4.88
  -3   5   8  253.06    4.88
  -3  -5   9    4.64    0.89
   3  -5   9    8.04    1.10
  -3   5   9    9.13    0.45
   3   5   9    9.16    0.45
  -3   5  -9    9.53    1.14
  -3   5   9    9.56    1.10
  -3  -5  -9    9.46    1.03
   3  -5  -9    9.02    1.13
   3  -5  -9    7.53    1.00
   3   5  -9    8.79    1.07
  -3  -5  -9    9.18    1.07
  -3   5   9    8.73    1.10
   3   5   9    7.98    1.08
   3  -5  10  307.03    5.86
  -3   5  10  312.31    4.45
   3   5  10  315.77    4.46
  -3   5 -10  299.56    5.85
   3   5  10  301.91    4.38
  -3  -5 -10  307.05    4.41
  -3  -5 -10  309.24    5.59
   3  -5 -10  309.02    5.75
   3   5  10  307.94    5.90
  -3   5  10  312.97    5.88
  -3  -5 -10  302.94    5.71
  -3   5  10  313.25    5.80
   3  -5 -10  306.41    5.67
   3   5 -10  302.58    5.75
  -3  -5 -11    7.76    1.16
   3  -5 -11    5.67    0.93
   3  -5 -11    7.40    1.10
  -3  -5 -11    7.17    1.10
   3   5 -11    8.67    1.15
   3  -5 -11    5.88    1.07
  -3  -5 -11    5.70    0.92
   3  -5  11    5.53    1.13
  -3  -5  11    6.06    0.99
   3  -5  11    7.33    1.07
  -3   5 -11    8.82    1.18
  -3  -5 -11    6.55    0.43
   3   5  11    6.71    0.40
  -3   5  11    6.64    0.49
   3   5  11    7.13    0.50
   3   5  11    5.30    1.13
  -3   5  11    6.19    1.07
  -3   5  12  210.37    3.12
   3   5  12  208.86    3.12
  -3   5  12  209.17    3.10
  -3  -5 -12  211.23    3.09
   3   5  12  202.53    3.06
   3   5  13    0.56    0.42
  -3   5  13    0.58    0.43
   3   5  13    0.45    0.38
  -3  -5 -13    0.34    0.41
  -3   5  13    0.42    0.43
   3   5  14   20.64    0.57
  -3   5  14   20.84    0.62
  -3  -5 -14   21.21    0.60
   3   5  14   20.33    0.63
  -3   5  14   20.58    0.63
  -3  -5 -14   22.18    0.65
   3  -5 -14   20.76    0.62
   3  -5 -15    0.97    0.40
  -3  -5 -15    0.39    0.38
  -3  -5 -15    0.66    0.39
  -3   5 -15    0.19    0.38
  -3  -5  15    0.64    0.41
   3  -5  15    0.53    0.39
  -3   5  15    0.26    0.40
   3   5  15    0.57    0.41
  -3  -5 -16  186.16    2.66
   3  -5 -16  181.76    2.65
  -3   5 -16  175.25    2.65
  -3   5  16  174.79    2.67
   3   5  16  176.21    2.67
   3  -5  16  184.74    2.67
  -3  -5  16  183.33    2.67
   3   5 -16  178.34    2.65
   3  -5 -17    3.55    0.33
  -3  -5 -17    3.51    0.34
   3   5 -17    3.24    0.30
  -3   5 -17    3.04    0.30
   3  -5  17    3.77    0.33
  -3  -5  17    3.60    0.34
  -3   5  17    3.42    0.32
   3   5  17    3.87    0.32
   3   5  18    3.70    0.28
   3   5 -18    3.71    0.23
   3  -5 -18    4.00    0.26
  -3  -5 -18    3.82    0.27
   3   5  18    4.34    0.26
  -3  -5  18    4.26    0.27
   3  -5  18    3.89    0.27
  -3   5  18    4.05    0.26
   3   5  18    4.41    0.28
   3   5  19    2.19    0.17
  -3  -5 -19    2.78    0.17
   3  -5 -19    2.35    0.16
   3   6   0    0.66    0.84
   3   6   0    0.17    0.30
   3  -6   0   -0.17    0.74
  -3  -6   0    0.22    0.74
  -3   6   0    0.24    0.60
  -3   6   0   -0.33    0.83
   3   6   0    0.33    0.63
  -3  -6   0    0.44    0.76
   3  -6   0    0.06    0.72
   3   6   1   21.11    0.53
   3   6  -1   20.72    1.06
  -3  -6  -1   19.67    1.18
   3  -6  -1   21.67    1.16
  -3   6  -1   19.31    0.98
   3  -6  -1   21.04    1.18
  -3   6   1   22.96    1.07
   3  -6   1   20.11    1.16
  -3  -6   1   22.05    1.20
  -3  -6  -1   20.65    1.10
   3   6   1   22.34    1.07
  -3   6  -1   22.64    1.23
   3   6  -1   20.07    1.07
   3   6   1   21.42    1.26
   3   6   2   28.44    0.60
  -3  -6  -2   28.10    1.27
   3  -6  -2   29.57    1.27
   3   6  -2   26.37    1.18
  -3   6   2   29.18    1.24
   3  -6  -2   26.79    1.30
  -3   6  -2   25.83    1.08
  -3  -6   2   28.35    1.38
  -3  -6  -2   27.05    1.23
   3  -6   2   27.25    1.27
   3   6  -2   27.67    1.21
   3   6   2   29.82    1.19
  -3   6  -2   27.79    1.33
   3   6  -2   28.27    1.39
   3   6   2   26.47    1.41
   3   6  -3    4.61    0.88
   3   6   3    2.85    0.84
   3   6   3    4.73    0.34
   3  -6  -3    4.03    0.86
   3  -6   3    4.74    0.87
  -3  -6   3    5.69    0.96
  -3  -6  -3    4.75    0.81
  -3   6   3    3.75    0.77
  -3   6  -3    4.54    0.65
   3   6   3    4.11    0.68
   3   6  -3    3.70    0.79
  -3   6  -3    4.52    0.89
   3   6  -3    5.36    0.79
   3  -6  -3    4.96    0.85
  -3  -6  -3    5.10    0.89
   3   6  -4   28.87    1.39
   3   6   4   26.75    1.41
   3   6   4   28.23    0.62
  -3   6   4   28.46    0.61
   3   6   4   28.35    0.61
  -3  -6   4   30.09    1.44
  -3  -6  -4   30.00    1.28
  -3   6   4   26.72    1.28
   3  -6   4   30.36    1.45
   3   6   4   26.72    1.16
  -3   6  -4   26.29    1.35
   3   6  -4   26.24    1.31
   3  -6  -4   28.89    1.32
  -3  -6  -4   28.94    1.35
   3   6  -4   27.85    1.27
   3   6  -5  123.55    2.95
   3   6   5  121.75    2.96
   3   6   5  127.60    2.96
  -3   6   5  125.59    2.95
   3   6   5  128.46    1.96
  -3   6   5  129.55    1.96
   3   6   5  126.91    1.95
  -3   6   5  128.76    2.93
  -3  -6  -5  130.56    2.89
  -3  -6   5  118.45    3.04
   3  -6   5  129.43    3.10
  -3   6  -5  123.34    2.97
   3   6   5  124.91    2.70
   3   6  -5  126.79    2.94
   3   6  -5  123.63    2.85
  -3  -6  -5  124.48    2.92
   3  -6  -5  127.90    2.88
   3   6   6   46.81    1.83
   3   6  -6   46.52    1.69
  -3   6   6   48.60    1.83
   3   6   6   43.55    1.72
   3   6   6   47.80    0.89
  -3   6   6   48.05    0.90
   3   6   6   49.69    0.93
  -3   6   6   46.65    0.84
  -3  -6   6   45.23    1.85
   3  -6   6   47.79    1.84
  -3   6   6   45.20    1.70
  -3  -6  -6   45.96    1.63
   3   6   6   46.59    1.50
  -3   6  -6   45.55    1.77
   3   6  -6   45.59    1.71
   3  -6  -6   44.09    1.69
  -3  -6  -6   47.27    1.77
   3   6  -7   63.19    2.06
  -3  -6  -7   64.20    2.05
   3  -6  -7   64.12    2.02
   3  -6   7   58.58    2.11
  -3   6  -7   66.09    1.17
   3   6   7   65.99    1.17
  -3   6   7   68.19    1.17
   3   6  -7   62.99    1.16
  -3   6   7   66.09    1.10
   3   6   7   67.83    1.18
  -3   6   7   63.19    2.09
   3  -6   7   61.87    2.12
  -3  -6  -7   60.49    1.97
  -3   6  -7   65.51    2.12
   3   6   7   68.34    2.16
  -3   6   7   67.41    2.14
   3   6  -7   60.51    1.93
   3   6  -8  121.75    3.09
   3  -6  -8  122.97    3.06
  -3  -6  -8  126.16    3.12
   3  -6   8  127.22    3.21
  -3   6  -8  130.46    2.05
  -3   6   8  134.28    2.05
   3   6   8  132.88    2.04
   3   6  -8  126.40    2.04
   3   6   8  135.05    2.07
  -3   6   8  131.32    1.99
  -3  -6  -8  128.92    3.00
  -3   6   8  122.71    3.15
   3  -6   8  124.84    3.19
  -3   6  -8  124.19    3.18
   3   6   8  129.58    3.27
  -3   6   8  130.20    3.25
  -3  -6  -9   41.53    1.72
   3  -6  -9   41.76    1.81
   3  -6   9   39.36    1.83
   3  -6   9   41.54    1.83
  -3   6  -9   43.51    0.91
   3   6   9   45.26    1.88
  -3   6   9   42.02    1.83
  -3   6   9   43.54    0.84
   3   6  -9   41.08    0.88
  -3   6   9   39.27    1.78
   3   6  -9   41.16    1.78
   3  -6  -9   43.46    1.74
  -3  -6  -9   42.29    1.79
  -3   6   9   46.64    0.92
   3   6   9   45.75    0.92
  -3   6  10   81.19    1.37
   3   6  10   80.38    1.38
   3   6 -10   78.24    1.38
  -3  -6 -10   77.76    1.34
  -3   6  10   79.63    1.32
  -3   6 -10   81.68    1.39
  -3   6  11   70.45    1.24
   3   6  11   70.56    1.24
   3   6 -11   65.89    1.21
  -3   6  11   68.23    1.20
  -3  -6 -11   68.11    1.18
   3   6  11   66.18    1.14
  -3   6  11   67.23    1.16
  -3   6 -11   65.81    1.21
  -3   6  12  163.99    2.48
   3   6  12  161.82    2.48
   3  -6 -12  161.77    2.45
   3   6  12  156.60    2.39
  -3   6  12  157.97    2.41
  -3   6  12  163.49    2.45
  -3  -6 -12  163.80    2.44
   3   6 -12  160.67    2.46
  -3   6 -12  161.53    2.46
  -3  -6 -13   46.29    0.87
  -3   6  13   46.67    0.92
   3   6  13   46.20    0.92
   3   6  13   43.74    0.83
  -3   6  13   45.35    0.90
  -3   6  13   43.66    0.84
   3  -6 -13   45.13    0.92
   3   6 -13   44.16    0.89
  -3   6 -13   45.30    0.90
  -3   6 -14    9.23    0.45
  -3  -6 -14    9.10    0.44
  -3  -6 -14   10.39    0.48
   3  -6 -14   10.52    0.47
  -3   6  14    9.94    0.48
   3  -6 -14    9.01    0.47
   3   6 -14    9.30    0.44
  -3   6  14    9.92    0.45
   3   6  14    9.30    0.45
  -3   6 -15   67.98    1.15
  -3  -6 -15   73.59    1.18
   3  -6 -15   70.89    1.16
  -3   6  15   70.17    1.18
   3   6  15   70.44    1.19
   3   6  15   66.86    1.15
  -3  -6 -15   67.41    1.14
   3  -6 -15   71.66    1.18
   3   6  15   70.81    1.18
  -3   6  15   71.10    1.18
   3  -6  15   71.32    1.17
  -3  -6  15   74.04    1.18
   3   6 -15   67.64    1.14
  -3  -6 -16    8.71    0.36
   3  -6 -16    8.96    0.36
   3   6  16    7.85    0.36
  -3   6  16    8.32    0.38
   3  -6 -16    8.20    0.38
  -3   6  16    7.82    0.35
  -3  -6  16    8.25    0.36
   3  -6  16    8.63    0.36
   3   6  16    8.79    0.35
   3   6 -16    7.69    0.32
  -3  -6 -17    5.15    0.27
   3  -6 -17    4.91    0.26
   3   6  17    4.87    0.26
  -3   6  17    5.25    0.25
  -3  -6  17    5.34    0.27
   3   6  17    5.11    0.25
   3  -6  17    4.65    0.26
   3  -6 -17    5.02    0.29
   3   6 -17    3.97    0.19
  -3  -6 -18    0.06    0.15
   3  -6 -18    0.00    0.14
   3  -7   0 1557.10   23.04
  -3  -7   0 1533.65   22.97
   3   7   0 1540.31   23.27
   3  -7   0 1608.09   21.73
  -3   7   0 1562.75   21.73
   3   7   0 1560.18   21.72
   3   7   0 1580.17   21.76
   3   7   0 1601.78   22.88
   3  -7   0 1569.59   22.99
  -3  -7   0 1555.20   23.08
  -3   7   1   43.78    1.54
   3  -7  -1   47.49    1.75
  -3  -7  -1   44.24    1.70
   3  -7   1   45.98    1.80
  -3  -7   1   44.12    1.78
   3   7   1   44.85    0.88
   3   7  -1   45.19    0.89
   3   7   1   44.69    0.93
   3   7   1   47.81    1.95
   3  -7  -1   45.86    0.90
  -3   7  -1   47.80    0.89
  -3   7   1   47.18    0.89
   3  -7   1   47.55    0.91
   3  -7  -1   43.69    1.74
  -3  -7  -1   45.49    1.77
   3  -7   1   48.34    1.81
  -3  -7   1   48.40    1.81
   3   7   1   46.72    1.64
   3   7  -1   46.94    1.66
  -3  -7  -2   47.41    1.76
   3  -7   2   50.66    1.86
   3  -7  -2   46.26    1.78
  -3  -7   2   45.01    1.81
  -3   7   2   49.85    1.70
   3   7  -2   48.40    0.94
   3   7   2   50.96    0.92
   3   7   2   51.14    0.95
   3   7   2   47.73    0.96
   3   7  -2   47.89    0.96
   3   7  -2   48.38    1.96
   3   7   2   48.42    1.97
  -3   7   2   50.97    0.94
   3  -7  -2   49.49    0.94
  -3   7  -2   50.59    0.94
  -3  -7  -2   50.22    1.83
   3  -7  -2   47.00    1.76
   3   7   2   49.43    1.65
  -3   7   2   48.22    1.85
  -3   7  -2   52.81    1.90
   3   7  -2   51.88    1.78
   3  -7  -3   32.37    1.47
  -3  -7  -3   33.61    1.54
  -3  -7  -3   29.04    1.46
  -3   7   3   29.80    1.36
  -3  -7   3   29.58    1.59
   3  -7   3   29.85    1.54
   3  -7  -3   30.58    1.55
  -3   7  -3   34.00    0.74
   3   7  -3   27.94    1.60
   3   7   3   30.30    1.63
   3  -7  -3   33.28    0.72
  -3   7  -3   33.12    0.71
  -3   7   3   33.06    0.71
   3   7  -3   33.15    0.75
   3   7   3   30.04    0.76
   3   7   3   32.25    0.73
   3   7  -3   33.44    0.74
  -3   7   3   34.42    1.61
   3   7   3   31.51    1.36
   3   7  -3   32.38    1.50
  -3   7  -3   30.60    1.55
   3   7  -4  320.18    4.64
   3   7  -4  316.52    4.64
   3   7   4  329.42    4.65
   3   7   4  321.24    4.65
   3   7  -4  321.87    4.65
   3  -7  -4  320.22    5.82
  -3  -7  -4  312.74    5.85
   3  -7   4  322.11    5.93
  -3   7   4  311.75    5.73
  -3  -7  -4  316.22    5.73
  -3  -7   4  315.75    5.99
  -3   7  -4  331.94    4.65
   3  -7  -4  325.47    4.63
  -3   7   4  315.83    4.64
   3   7   4  327.26    6.03
   3   7  -4  325.30    6.01
  -3   7   4  332.65    6.05
  -3   7  -4  315.79    5.94
   3   7  -4  334.98    5.90
   3  -7  -5   11.96    1.11
  -3  -7  -5    7.46    1.08
  -3   7   5   10.75    1.04
  -3  -7  -5   10.49    1.08
  -3  -7   5   11.08    1.21
  -3   7  -5   11.40    0.51
   3  -7   5    9.44    1.13
   3  -7  -5   10.47    0.48
   3   7   5   10.52    0.50
   3   7  -5   11.29    0.48
   3   7  -5   11.09    0.49
   3   7   5   10.70    0.52
   3   7  -5    9.79    1.15
   3   7   5    9.66    1.15
  -3   7   5   12.36    1.21
   3   7  -5    9.62    1.13
  -3   7  -5   11.73    1.20
   3  -7   6   12.33    1.27
  -3  -7  -6   12.58    1.09
  -3  -7   6   14.97    1.31
  -3   7   6   14.14    1.16
  -3   7  -6   14.23    0.55
   3   7   6   13.24    0.51
   3   7  -6   12.36    0.49
   3  -7  -6   12.97    1.13
  -3  -7  -6   13.53    1.20
  -3   7  -6   14.82    1.25
  -3   7   6   13.10    1.24
   3   7   6   13.53    0.55
   3   7  -6   13.51    0.53
   3   7  -6   13.10    1.19
   3   7   6   12.39    1.19
   3   7   7   96.17    1.57
   3   7  -7   90.32    1.50
   3   7  -7   92.91    1.56
  -3   7  -7   94.75    1.55
   3   7   8  276.05    3.96
  -3   7   8  271.68    3.96
   3   7  -8  266.15    3.95
   3   7   8  271.43    3.97
  -3   7  -8  268.86    3.97
   3   7   9  109.47    1.78
  -3   7   9  109.83    1.78
   3   7  -9  108.85    1.77
   3   7   9  113.11    1.81
  -3   7  -9  110.53    1.78
   3   7  10  152.56    2.32
  -3   7  10  151.24    2.31
   3   7 -10  148.88    2.30
   3   7  10  150.41    2.34
  -3  -7 -10  145.68    2.26
  -3   7 -10  152.69    2.31
  -3   7  11   87.51    1.47
   3   7  11   90.45    1.47
   3   7 -11   86.88    1.45
  -3  -7 -11   87.47    1.42
   3   7  11   89.47    1.49
  -3   7  11   85.81    1.44
  -3   7 -11   89.19    1.46
   3   7  12   89.71    1.49
  -3   7  12   91.21    1.48
  -3  -7 -12   93.45    1.45
   3   7  12   91.36    1.51
   3  -7 -12   91.52    1.49
  -3   7  12   91.08    1.47
   3   7 -12   88.04    1.46
  -3   7 -12   93.07    1.47
  -3  -7 -13   24.88    0.56
   3   7  13   25.06    0.61
  -3   7  13   25.15    0.60
   3  -7 -13   24.91    0.61
   3   7  13   24.91    0.62
  -3   7  13   24.59    0.59
   3   7 -13   23.36    0.56
  -3   7 -13   24.93    0.58
   3  -7  14  196.42    2.80
  -3  -7  14  199.67    2.81
  -3   7  14  187.36    2.80
   3   7  14  191.71    2.81
  -3   7  14  189.28    2.79
  -3  -7 -14  189.44    2.76
   3  -7 -14  195.30    2.80
   3   7 -14  184.24    2.76
  -3  -7 -14  200.13    2.80
   3  -7 -14  194.67    2.79
  -3  -7  15    0.33    0.26
   3  -7  15   -0.06    0.25
   3   7  15    0.36    0.25
   3  -7 -15    0.23    0.28
  -3   7  15    0.65    0.26
  -3  -7 -15    0.29    0.27
   3  -7 -15    0.14    0.25
   3  -7 -16    8.89    0.28
   3   7 -16    8.75    0.29
  -3  -7 -16    7.87    0.27
   3  -7 -16    8.34    0.26
   3   7 -17    8.09    0.20
   3   8   0    0.17    0.37
   3   8   0    0.36    0.45
  -3   8   0   -0.17    0.40
   3  -8   0    0.52    0.42
   3   8   1   40.50    0.84
   3   8  -1   40.31    0.84
   3   8   1   39.65    0.90
  -3   8  -1   41.95    0.85
   3  -8  -1   41.92    0.87
  -3   8   1   43.11    0.86
   3  -8   1   42.62    0.87
   3   8  -2    7.30    0.45
   3   8   2    7.05    0.51
   3   8  -2    6.77    0.52
  -3   8   2    7.36    0.46
  -3   8  -2    7.46    0.46
   3  -8   2    6.93    0.48
   3  -8  -2    7.78    0.48
   3  -8  -3   26.08    0.66
  -3   8   3   26.27    0.67
   3  -8   3   25.90    0.70
  -3   8  -3   27.11    0.65
   3   8  -3   24.46    0.67
   3   8  -3   26.12    0.69
   3   8   3   25.10    0.72
   3  -8  -4   90.19    1.48
   3  -8   4   90.38    1.53
  -3   8  -4   90.35    1.48
   3   8   4   89.70    1.50
   3   8  -4   90.31    1.51
   3   8  -4   89.24    1.51
   3   8   4   88.94    1.52
   3   8   5    2.15    0.45
   3   8   5    2.93    0.45
   3   8  -5    1.49    0.44
   3   8  -5    1.54    0.44
  -3   8  -5    1.35    0.39
  -3   8  -6   23.96    0.62
   3   8   6   24.19    0.68
   3   8  -6   24.57    0.67
   3   8   6   25.29    0.65
   3   8  -6   26.28    0.65
  -3   8  -7   64.23    1.14
  -3   8   7   64.45    1.14
   3   8  -7   65.39    1.20
   3   8   7   65.54    1.14
   3   8  -7   66.11    1.13
   3   8   8   12.97    0.54
  -3   8  -8   13.27    0.52
   3   8  -8   13.93    0.55
  -3   8  -8   12.71    0.46
  -3  -8  -9   71.96    1.20
  -3   8   9   71.87    1.22
   3   8   9   76.90    1.27
  -3   8  -9   75.29    1.25
   3   8  -9   75.06    1.29
  -3   8  -9   73.01    1.21
  -3  -8 -10   34.74    0.69
  -3   8  10   34.40    0.70
   3   8  10   35.20    0.75
  -3   8 -10   35.89    0.72
   3   8 -10   35.92    0.77
  -3  -8 -11   73.32    1.17
   3   8  11   73.13    1.23
  -3   8  11   73.40    1.19
   3  -8 -11   74.87    1.23
   3   8 -11   76.47    1.25
  -3   8  12   30.78    0.61
   3  -8 -12   32.56    0.65
   3   8  12   32.12    0.65
  -3  -8 -12   31.79    0.59
   3   8 -12   33.63    0.67
   3   8  13   12.30    0.36
  -3   8  13   11.49    0.34
   3  -8 -13   13.29    0.38
  -3  -8 -13   10.90    0.30
   3   8 -13   12.34    0.39
   3  -8 -13   11.83    0.36
  -3  -8 -13   12.68    0.38
   3  -8 -14    1.04    0.22
  -3  -8 -14    1.33    0.21
   3  -8 -14    0.76    0.20
   3   8 -14    0.81    0.23
  -3  -8 -15   23.25    0.38
   3   8 -15   23.06    0.40
   3  -8 -15   23.76    0.40
   3  -8  15   22.35    0.40
   3   9   0   24.47    0.71
  -3   9   0   24.05    0.61
   3  -9   0   24.69    0.65
   3   9   1   55.55    1.08
   3  -9  -1   55.26    1.02
  -3   9  -1   56.06    1.01
   3  -9   1   56.32    1.03
   3  -9  -2  399.95    5.62
  -3   9  -2  395.10    5.61
   3  -9   2  391.10    5.63
   3   9   2  395.95    5.67
   3   9  -2  402.49    5.66
   3   9  -2  393.17    5.61
   3  -9   3    4.28    0.44
  -3   9  -3    3.92    0.38
   3   9  -3    4.37    0.48
   3   9  -3    4.42    0.40
   3   9   3    3.89    0.47
  -3   9  -4   15.80    0.49
   3  -9   4   16.21    0.55
   3   9  -4   16.65    0.56
   3   9   4   15.95    0.57
   3   9  -4   16.25    0.53
  -3   9   4   15.23    0.57
  -3   9  -4   16.26    0.56
  -3   9  -5   44.24    0.82
   3  -9   5   43.63    0.89
   3   9   5   47.25    0.89
   3   9  -5   46.88    0.89
   3   9  -5   44.53    0.87
  -3   9  -5   44.85    0.88
  -3   9   5   45.50    0.89
   3  -9   6  146.32    2.25
  -3   9   6  149.14    2.23
  -3   9  -6  148.69    2.22
   3   9   6  151.83    2.23
   3   9  -6  147.26    2.22
   3   9  -6  146.76    2.23
   3  -9   7    7.95    0.43
   3   9   7    8.19    0.37
  -3   9   7    7.77    0.36
   3   9  -7    8.13    0.42
  -3  -9  -7    7.44    0.34
   3  -9   8   27.82    0.63
   3   9  -8   28.64    0.62
   3  -9   9    2.47    0.33
   3   9  -9    2.67    0.32
   3   9 -10   38.91    0.69
   3  -9 -10   38.12    0.69
   3  -9  11    3.89    0.26
   3   9 -11    3.91    0.25
   3  -9 -11    3.97    0.26
   3  -9 -12   29.33    0.52
   3  -9  12   27.71    0.51
   3   9 -12   29.48    0.50
   3  -9 -12   28.54    0.50
  -3  -9 -12   30.30    0.50
   3  -9 -13    9.35    0.21
  -3  10   0    0.23    0.37
   3  10   0    0.80    0.37
   3 -10   0   -0.07    0.29
  -3  10   1    2.63    0.39
   3  10   1    2.88    0.40
   3 -10   1    2.79    0.31
   3 -10   2    0.65    0.30
  -3  10   2    0.82    0.37
  -3  10  -2    0.50    0.36
   3  10  -2    0.39    0.35
   3  10   2    0.34    0.36
   3 -10   3    1.58    0.29
   3  10  -3    1.36    0.34
   3  10   3    1.23    0.35
  -3  10   3    2.04    0.35
  -3  10  -3    1.43    0.34
   3  10   4   61.53    1.00
  -3  10   4   58.43    1.00
  -3  10  -4   60.63    1.00
   3  10  -4   61.24    1.00
  -3  10   5   -0.07    0.27
   3  10   5    0.27    0.27
   3  10  -5    0.21    0.27
  -3  10  -5    0.01    0.26
   3 -10   5    0.14    0.26
   3  10   6    1.77    0.24
  -3  10   6    1.71    0.22
   3 -10   6    1.47    0.25
   3 -10   7   31.75    0.57
   3 -10  -8    0.25    0.21
   3 -10   8    0.28    0.18
   3 -10  -9   13.76    0.28
   3 -10   9   10.66    0.25
   3 -10 -10   57.18    0.84
  -3  11   0  145.93    2.15
   3  11   0  153.52    2.15
   3  11   1   11.08    0.29
  -3  11   1   10.27    0.29
  -3  11   2   23.00    0.42
   3  11   2   22.88    0.42
   3  11  -2   22.46    0.42
  -3  11  -2   22.63    0.42
   3  11   3   10.90    0.25
   3  11  -3   10.08    0.25
  -3  11   3   10.41    0.25
  -3  11  -3    9.97    0.24
   4   0   0   17.93    0.46
  -4   0   0   17.71    0.38
   4   0   0   17.70    0.40
  -4   0  -1    0.38    0.20
  -4   0   1    0.16    0.07
   4   0  -1    0.18    0.26
   4   0   1    0.06    0.23
  -4   0  -1    0.17    0.07
   4   0  -1    0.42    0.08
   4   0   1    0.51    0.26
   4   0  -1    0.21    0.19
   4   0   1    0.08    0.21
   4   0  -1    0.04    0.08
  -4   0   1    0.05    0.19
  -4   0  -2 9475.84  129.15
   4   0   2 9561.35  129.11
   4   0  -2 9999.00  129.12
  -4   0  -2 9328.66  128.98
   4   0  -2 9388.10  128.98
   4   0   2 9437.16  129.07
  -4   0  -2 9195.20  128.89
   4   0   2 9381.52  129.16
  -4   0   2 9880.03  129.09
  -4   0  -3    0.18    0.30
   4   0  -3    0.03    0.29
   4   0  -3    0.13    0.20
  -4   0  -3    0.23    0.21
   4   0   3    0.11    0.20
   4   0   3    0.01    0.30
   4   0   3    0.29    0.21
  -4   0   3    0.08    0.21
  -4   0  -4 1141.09   15.93
   4   0  -4 1099.05   15.52
   4   0  -4 1125.74   15.86
   4   0  -4 1160.71   15.78
  -4   0  -4 1132.28   15.77
   4   0   4 1171.87   15.79
   4   0   4 1128.97   15.95
  -4   0   4 1124.72   15.74
   4   0  -5    0.34    0.29
  -4   0  -5    0.01    0.29
   4   0   5    0.16    0.27
   4   0  -5    0.13    0.30
  -4   0   5    0.91    0.29
  -4   0  -5    0.16    0.37
   4   0  -5    0.06    0.16
  -4   0  -6  262.79    4.27
   4   0  -6  260.36    3.88
   4   0  -6  253.39    4.07
   4   0  -6  269.21    4.15
  -4   0  -6  259.38    4.13
  -4   0   6  262.20    3.87
  -4   0   6  255.33    4.06
   4   0  -7    0.21    0.26
  -4   0  -7    0.02    0.50
   4   0  -7    0.10    0.34
   4   0  -7   -0.02    0.43
  -4   0  -7   -0.08    0.45
   4   0   7    0.55    0.36
  -4   0   7    0.36    0.27
  -4   0   7    1.06    0.36
  -4   0   8  210.94    3.53
   4   0  -8  215.81    3.65
  -4   0  -8  205.13    3.61
   4   0  -8  205.02    3.43
  -4   0   8  203.87    3.30
   4   0   8  212.96    3.74
  -4   0  -8  215.92    3.77
   4   0  -8  205.72    3.32
   4   0   8  216.86    3.60
  -4   0   8  214.25    3.74
   4   0  -9    0.04    0.59
  -4   0  -9    0.38    0.56
   4   0  -9   -0.01    0.39
   4   0   9    0.59    0.66
   4   0  -9    0.24    0.35
  -4   0   9    0.12    0.59
   4   0   9   -0.04    0.51
   4   0  10  489.52    7.61
  -4   0  10  519.16    7.88
  -4   0  10  495.62    6.78
   4   0  10  479.76    6.79
  -4   0 -10  498.36    7.70
   4   0 -10  464.35    7.25
   4   0  10  490.12    7.80
   4   0 -10  454.07    7.22
   4   0  11    0.01    0.30
  -4   0  11    0.19    0.28
  -4   0 -11    0.55    0.77
   4   0 -11   -0.53    0.76
  -4   0 -11   -0.14    0.74
   4   0  11   -0.65    0.78
   4   0  11    0.80    0.62
   4   0  12  525.13    7.36
  -4   0  12  515.92    7.36
  -4   0 -12  548.94    8.64
   4   0 -12  550.81    8.61
  -4   0 -12  533.93    8.54
   4   0  12  522.15    8.57
   4   0  12  523.43    8.39
  -4   0  13    0.16    0.35
   4   0  13   -0.05    0.36
  -4   0 -13    0.56    0.84
   4   0 -13   -0.07    0.84
  -4   0 -13   -0.21    0.86
   4   0  13    0.28    0.88
   4   0  13    0.06    0.72
  -4   0  14   18.03    1.38
  -4   0 -14   20.40    0.56
   4   0 -14   19.60    0.57
   4   0 -14   18.12    1.31
  -4   0 -14   18.71    1.32
  -4   0  14   19.24    0.57
   4   0  14   18.23    1.31
  -4   0  14   19.38    0.59
   4   0  14   19.35    0.58
  -4   0 -14   17.67    1.33
   4   0  15   -0.20    0.44
  -4   0  15    0.43    0.41
  -4   0 -15   -0.08    0.41
   4   0 -15    0.14    0.41
  -4   0  16  235.59    3.51
   4   0  16  244.09    3.52
  -4   0 -16  234.52    3.50
   4   0 -16  239.75    3.49
  -4   0  17    0.31    0.42
   4   0  17   -0.26    0.39
   4   0 -17    0.24    0.38
  -4   0 -17    0.58    0.39
  -4   0  18   72.40    1.25
   4   0  18   73.94    1.25
  -4   0 -18   73.72    1.24
   4   0 -18   74.28    1.23
  -4   0  19    0.36    0.31
   4   0  19   -0.14    0.31
   4   0 -19    0.51    0.32
  -4   0 -19   -0.22    0.33
   4   0  19    0.47    0.39
  -4   0  20  234.79    3.38
   4   0  20  230.91    3.38
   4   0 -20  238.99    3.37
  -4   0 -20  242.21    3.38
   4   0  20  243.89    3.40
  -4   0 -21    0.30    0.17
   4   0 -21    0.06    0.16
   4   0  21   -0.05    0.20
   4  -1   0   -0.05    0.25
   4   1   0    0.19    0.28
   4   1   0   -0.09    0.27
   4  -1   0   -0.05    0.15
  -4   1  -1 1829.89   24.32
   4   1   1 1821.90   24.41
   4  -1   1 1834.74   24.34
   4   1   1 1795.15   24.43
   4   1   1 1636.59   24.17
  -4   1   1 1774.59   24.19
  -4  -1   1 1723.44   24.16
  -4  -1  -1 1651.88   24.13
  -4   1   1 1839.88   24.40
   4  -1  -1 1851.33   24.26
   4  -1   1 1807.76   24.20
   4   1   1 1778.33   24.29
   4   1   1 1698.11   24.37
   4   1  -1 1772.64   24.38
  -4  -1  -1 1659.73   24.18
   4  -1  -1 1821.41   24.17
   4  -1  -1 1816.31   24.14
   4  -1   2  549.62    7.49
  -4   1  -2  557.09    7.48
   4   1  -2  542.53    7.52
   4  -1   2  534.09    7.38
  -4   1  -2  542.62    7.33
   4   1  -2  515.42    7.51
   4   1  -2  515.42    7.33
   4   1   2  491.02    7.31
  -4   1   2  537.30    7.34
   4   1   2  525.55    7.51
  -4  -1   2  471.12    7.21
  -4   1   2  547.46    7.49
   4  -1  -2  542.33    7.40
  -4  -1  -2  487.31    7.23
   4   1   2  520.14    7.44
  -4   1  -2  522.00    7.33
   4   1  -2  538.56    7.50
   4  -1  -2  535.06    7.31
   4  -1  -2  547.53    7.28
  -4  -1  -2  497.67    7.32
   4   1   3 1513.06   21.72
   4  -1   3 1651.97   22.01
  -4   1  -3 1645.96   22.02
   4  -1   3 1611.76   21.80
   4   1  -3 1543.44   21.97
   4   1  -3 1613.81   21.99
  -4   1  -3 1593.58   21.86
   4   1  -3 1568.89   21.88
   4   1   3 1671.69   22.00
  -4  -1   3 1521.66   21.72
  -4  -1  -3 1537.31   21.77
   4  -1  -3 1619.40   21.94
  -4   1   3 1580.18   21.96
  -4   1  -3 1591.96   21.82
   4   1   3 1542.24   21.99
   4  -1  -3 1634.80   21.86
   4   1  -3 1623.75   22.02
  -4  -1  -3 1539.06   21.86
   4  -1   4    1.71    0.36
   4   1   4    1.26    0.20
  -4   1  -4    1.50    0.39
   4   1  -4    1.80    0.15
   4   1  -4    1.20    0.32
  -4   1  -4    1.14    0.30
   4   1  -4    1.87    0.32
   4   1   4    1.94    0.32
   4   1  -4    1.41    0.31
   4  -1  -4    1.30    0.34
  -4  -1  -4    1.43    0.24
  -4  -1   4    1.36    0.19
  -4   1   4    1.53    0.34
   4   1   4    1.34    0.38
  -4   1  -4    1.84    0.25
  -4  -1   4    2.01    0.16
   4  -1   4    1.43    0.19
   4  -1  -4    2.04    0.31
  -4  -1  -4    1.57    0.30
  -4  -1  -4    1.47    0.40
  -4  -1   5  114.22    2.05
   4  -1   5  111.87    2.01
   4   1   5  110.57    1.81
   4   1  -5  102.80    1.68
  -4   1  -5  106.55    2.08
  -4  -1  -5  113.33    2.10
   4   1  -5  101.73    1.89
   4   1   5  112.44    1.89
  -4   1  -5  106.57    1.95
   4   1  -5  105.59    1.87
   4   1  -5  108.12    1.97
   4  -1  -5  113.72    2.04
  -4   1   5  115.69    2.00
   4   1   5  105.42    2.05
  -4  -1   5  107.35    1.69
   4  -1  -5  111.24    1.95
  -4  -1  -5  108.68    1.96
  -4  -1   5  104.25    1.76
   4  -1   6   43.47    1.12
   4   1   6   41.82    0.95
  -4  -1   6   40.70    1.15
   4  -1  -6   42.62    0.92
   4   1  -6   39.07    0.82
  -4  -1  -6   42.19    1.17
  -4   1  -6   43.92    1.20
   4   1  -6   39.43    0.96
  -4   1  -6   40.83    1.10
   4   1  -6   38.68    1.10
   4   1   6   41.07    0.92
   4   1  -6   38.56    0.91
  -4   1   6   45.18    1.12
   4  -1  -6   41.17    1.15
  -4  -1   6   39.99    0.82
  -4  -1  -6   41.35    1.08
   4  -1  -6   43.78    1.09
   4  -1   7  220.05    3.69
   4   1   7  219.41    3.48
  -4  -1   7  230.73    3.76
  -4  -1  -7  218.32    3.78
   4  -1  -7  219.69    3.41
  -4   1  -7  209.69    3.77
   4   1  -7  199.80    3.28
   4   1  -7  207.79    3.43
  -4   1  -7  215.02    3.65
   4   1  -7  214.86    3.68
  -4   1   7  219.12    3.64
   4  -1   7  222.66    3.77
  -4  -1   7  217.12    3.31
   4  -1  -7  223.14    3.66
  -4  -1  -7  215.20    3.65
   4  -1   8  258.71    4.45
   4   1   8  267.71    4.24
  -4  -1   8  274.64    4.57
  -4   1  -8  259.45    4.52
  -4  -1  -8  276.17    4.55
   4  -1  -8  258.18    4.13
   4   1  -8  247.89    4.03
   4   1  -8  264.18    4.14
  -4   1  -8  261.40    4.45
   4   1  -8  269.23    4.49
  -4   1   8  275.71    4.43
  -4  -1   8  258.50    4.04
   4  -1   8  277.61    4.54
   4   1   8  269.46    4.58
   4  -1  -8  269.59    4.43
  -4  -1  -8  267.13    4.44
   4  -1  -9    7.76    0.72
  -4  -1  -9    7.54    0.73
  -4   1   9    8.91    0.72
  -4   1  -9    7.85    0.73
   4   1  -9    8.08    0.76
   4  -1   9    8.87    0.74
   4   1   9    8.30    0.60
  -4  -1   9    8.09    0.82
   4   1  -9    8.27    0.50
   4  -1  -9    7.75    0.64
   4   1   9    8.31    0.83
   4  -1   9    7.06    0.81
  -4  -1  -9    6.77    0.78
   4   1  -9    8.01    0.49
   4  -1  -9    8.26    0.54
   4   1  10   88.39    2.20
   4  -1  10   85.20    2.16
  -4  -1  10   82.88    1.30
  -4   1  10   82.81    1.31
   4   1  10   80.95    1.31
   4  -1  10   81.52    1.30
  -4   1 -10   86.09    2.14
   4   1 -10   87.64    2.18
   4  -1  10   84.78    2.11
   4   1  10   82.08    1.91
  -4  -1  10   84.20    2.21
  -4   1  10   88.50    2.18
   4  -1 -10   81.14    1.83
   4  -1 -10   81.39    1.75
   4  -1 -10   87.90    2.09
  -4  -1 -10   82.72    2.07
  -4   1  10   86.36    2.05
   4   1  11   25.94    1.41
   4  -1  11   32.07    1.39
  -4  -1  11   30.48    0.63
   4  -1  11   29.90    0.64
  -4   1  11   30.64    0.65
   4   1  11   30.85    0.65
  -4   1 -11   28.23    1.34
   4   1 -11   29.93    1.39
   4  -1  11   29.22    1.30
   4   1  11   29.16    1.13
  -4  -1  11   34.64    1.46
  -4   1  11   31.70    1.41
   4  -1 -11   28.66    1.03
   4  -1 -11   32.27    1.32
  -4  -1 -11   29.47    1.32
  -4   1 -11   31.08    1.40
   4  -1  12    1.00    0.83
   4   1  12    1.38    0.94
   4  -1  12    0.85    0.71
   4   1  12    1.32    0.65
  -4  -1  12    0.82    0.87
  -4   1  12   -0.52    0.84
   4   1  12    0.80    0.35
  -4  -1  12    0.69    0.32
   4  -1  12    0.75    0.34
  -4   1  12    0.77    0.35
  -4   1 -12    0.85    0.85
   4   1 -12    0.37    0.81
   4  -1 -12    1.03    0.79
  -4  -1 -12    0.25    0.78
  -4   1 -12    1.59    0.84
  -4  -1 -12    1.37    0.83
  -4  -1 -13  201.74    4.09
   4   1  13  214.46    4.29
   4  -1  13  200.29    4.15
   4  -1  13  190.82    4.06
  -4  -1  13  208.89    4.34
  -4   1  13  204.43    4.28
  -4   1 -13  194.18    2.97
   4   1 -13  196.58    2.97
  -4  -1 -13  195.80    2.97
   4  -1 -13  197.35    2.97
   4  -1 -13  201.33    2.97
  -4   1 -13  212.39    4.21
   4   1 -13  200.94    4.21
   4  -1 -13  207.40    4.18
  -4   1  13  197.91    2.97
  -4  -1  13  202.02    2.97
   4  -1  13  208.19    2.99
  -4   1  13  209.37    2.99
   4   1  13  209.56    3.00
  -4  -1 -13  209.49    4.26
  -4   1 -13  197.06    4.15
   4   1  14   28.35    1.53
   4  -1  14   26.17    1.48
   4  -1  14   23.83    1.39
  -4  -1  14   28.19    1.62
  -4   1  14   27.96    1.58
  -4   1 -14   27.04    0.68
   4   1 -14   28.32    0.69
  -4  -1 -14   28.45    0.67
   4  -1 -14   28.21    0.67
   4  -1 -14   28.59    0.67
  -4   1  14   27.89    0.67
  -4  -1 -14   28.73    1.52
   4  -1 -14   29.05    1.53
  -4   1 -14   27.45    1.51
   4   1 -14   27.07    1.55
  -4  -1  14   28.53    0.70
   4  -1  14   27.99    0.69
  -4   1  14   28.23    0.70
   4   1  14   28.52    0.72
  -4   1 -14   28.34    1.51
  -4  -1 -14   28.40    1.54
  -4   1 -15    0.44    0.39
   4   1 -15    1.02    0.39
  -4  -1 -15    0.71    0.42
   4  -1 -15    1.20    0.42
  -4   1  15    0.27    0.40
  -4   1  15    0.62    0.44
  -4  -1  15    0.75    0.41
   4  -1  15    0.12    0.43
   4   1  15    0.49    0.42
   4   1 -16    3.12    0.42
  -4   1 -16    3.84    0.44
  -4  -1 -16    4.04    0.45
   4  -1 -16    3.54    0.43
  -4   1  16    3.39    0.47
   4  -1  16    4.18    0.46
   4   1  16    4.07    0.46
  -4  -1  16    3.47    0.44
  -4  -1 -17   68.10    1.18
   4  -1 -17   67.71    1.17
  -4   1 -17   66.70    1.17
   4   1 -17   67.49    1.17
  -4  -1  17   67.38    1.19
   4  -1  17   66.44    1.18
  -4   1  17   64.93    1.19
   4   1  17   67.30    1.18
   4   1 -18   37.04    0.76
  -4   1 -18   36.93    0.77
  -4  -1 -18   37.51    0.76
   4  -1 -18   37.02    0.75
  -4  -1  18   37.36    0.77
   4  -1  18   37.13    0.76
  -4   1  18   36.24    0.76
   4   1  18   36.65    0.77
   4   1 -19    2.65    0.34
  -4   1 -19    2.58    0.34
   4  -1  19    2.97    0.39
   4   1  19    2.90    0.38
   4  -1 -19    2.42    0.33
  -4  -1 -19    2.54    0.34
  -4   1  19    2.87    0.33
   4   1  19    2.60    0.32
   4  -1  19    2.21    0.32
  -4  -1  19    3.32    0.34
  -4  -1 -20    0.34    0.25
  -4   1 -20    0.25    0.25
   4  -1  20    1.09    0.30
   4   1  20    0.44    0.29
   4  -1 -20    0.50    0.24
   4   1 -20    0.52    0.25
  -4  -1  20    0.54    0.24
   4  -1  20    0.67    0.24
  -4   1  20    0.96    0.24
   4   1  20    0.76    0.24
   4   1  21   12.79    0.29
  -4  -1 -21   13.21    0.29
   4  -1 -21   12.73    0.29
   4   2   0 2677.91   33.87
   4   2   0 2704.85   33.86
   4  -2   0 2734.68   33.71
   4   2   0 2621.53   33.59
  -4  -2   1   76.41    1.31
   4   2   1   78.33    1.42
  -4   2   1   88.00    1.46
   4   2   1   86.55    1.61
  -4   2  -1   83.29    1.53
  -4  -2  -1   78.27    1.40
   4  -2  -1   85.28    1.48
  -4   2   1   84.92    1.57
   4  -2   1   86.11    1.47
   4   2   1   81.77    1.33
   4   2  -1   81.17    1.42
   4   2  -1   80.80    1.57
   4   2   1   82.13    1.58
   4  -2  -1   84.12    1.43
  -4  -2  -1   80.23    1.45
  -4  -2   2  780.13   11.04
  -4   2  -2  864.16   11.25
   4   2   2  865.42   11.29
   4   2   2  829.90   11.11
  -4   2   2  868.97   11.15
   4   2  -2  857.58   11.29
  -4   2   2  838.01   11.25
  -4  -2  -2  804.08   11.04
   4  -2  -2  858.72   11.16
  -4   2  -2  841.26   11.15
   4   2   2  791.42   10.91
   4  -2  -2  866.21   11.09
  -4  -2  -2  820.36   11.11
   4   2  -2  810.07   11.26
  -4  -2   3  165.72    2.82
  -4   2  -3  178.06    2.98
   4   2  -3  174.33    2.90
   4  -2   3  174.05    2.70
   4   2   3  180.80    2.94
   4   2  -3  184.57    2.94
  -4   2   3  190.27    2.89
  -4   2  -3  184.55    2.87
   4   2   3  177.97    2.86
   4   2  -3  181.63    2.89
  -4   2   3  180.76    2.95
   4  -2  -3  187.74    2.91
  -4  -2  -3  167.21    2.74
  -4   2  -3  183.57    2.85
   4   2  -3  173.51    2.96
   4  -2  -3  182.97    2.83
  -4  -2  -3  170.44    2.82
  -4  -2   4 2153.35   29.48
  -4   2  -4 2326.58   29.62
   4  -2   4 2245.14   29.15
   4   2  -4 2233.58   29.45
   4   2  -4 2279.20   29.50
   4   2   4 2338.51   29.51
  -4   2   4 2296.49   29.49
  -4   2  -4 2343.66   29.50
   4   2  -4 2205.53   29.49
   4   2   4 2241.05   29.48
  -4   2   4 2326.68   29.58
  -4  -2  -4 2145.39   29.34
   4  -2  -4 2321.44   29.53
   4   2   4 2248.28   29.59
  -4   2  -4 2292.71   29.43
   4   2  -4 2209.49   29.59
   4  -2  -4 2270.77   29.41
  -4  -2  -4 2212.16   29.43
   4   2   5  104.59    1.74
   4  -2   5  117.05    2.21
  -4  -2   5  109.05    2.11
  -4   2  -5  117.62    2.22
   4   2  -5  110.90    2.01
   4   2   5  117.97    2.05
   4   2   5  115.82    2.12
  -4   2   5  117.54    2.14
   4   2  -5  112.27    2.03
  -4   2  -5  118.18    2.12
   4   2  -5  111.57    2.12
  -4   2   5  119.37    2.17
  -4  -2  -5  110.67    1.97
   4  -2  -5  115.28    2.12
  -4   2  -5  115.94    2.06
   4   2   5  114.65    2.22
   4  -2  -5  117.61    2.06
  -4  -2  -5  110.37    2.06
   4   2  -5  104.15    2.16
   4  -2   6  244.32    3.90
   4   2   6  220.99    3.40
  -4  -2   6  233.23    3.83
  -4   2  -6  232.52    3.91
   4   2  -6  223.86    3.48
   4   2  -6  225.40    3.59
   4   2   6  227.59    3.79
   4   2   6  223.63    3.59
   4   2  -6  216.21    3.57
  -4   2   6  230.08    3.80
  -4   2  -6  224.92    3.76
   4   2  -6  215.92    3.78
   4  -2  -6  227.80    3.85
  -4   2   6  244.18    3.87
  -4  -2  -6  222.58    3.65
  -4   2  -6  224.31    3.67
  -4  -2  -6  221.70    3.74
   4  -2  -6  227.34    3.74
   4  -2   7   36.72    1.21
   4   2   7   35.66    0.87
  -4  -2   7   37.56    1.21
  -4  -2  -7   37.81    1.24
  -4   2  -7   38.50    1.26
   4   2  -7   34.77    0.89
   4   2  -7   36.77    0.93
   4   2   7   36.00    0.94
   4   2  -7   33.65    0.91
  -4   2  -7   34.84    1.16
   4   2  -7   35.00    1.17
  -4   2   7   37.41    1.21
   4  -2  -7   37.44    1.20
  -4  -2  -7   36.87    1.05
  -4  -2   7   35.76    0.89
   4  -2  -7   38.48    1.13
  -4  -2  -7   37.51    1.14
   4  -2   8 1059.29   14.68
   4   2   8  999.86   14.17
  -4  -2   8 1001.67   14.66
   4  -2  -8 1007.90   14.31
   4   2  -8  958.99   14.15
  -4  -2  -8 1073.82   14.75
   4   2  -8  946.44   14.09
  -4   2  -8 1022.61   14.61
   4   2  -8  996.86   14.64
   4   2  -8  945.56   14.06
  -4   2   8 1045.79   14.65
   4  -2  -8 1000.90   14.63
   4  -2   8 1036.16   14.64
  -4  -2  -8 1015.10   14.57
   4  -2  -8 1019.16   14.55
  -4  -2  -9   36.74    1.32
   4  -2  -9   36.10    1.32
  -4   2   9   36.91    0.69
   4   2   9   37.36    0.69
  -4   2  -9   34.99    1.35
   4   2  -9   38.21    1.36
   4  -2   9   37.77    1.35
   4   2   9   37.69    1.05
  -4  -2   9   37.95    1.40
  -4   2   9   37.26    1.35
   4   2   9   38.02    1.45
   4  -2   9   38.78    1.39
   4   2  -9   34.13    0.99
  -4  -2  -9   37.85    1.41
   4  -2  -9   39.19    1.14
   4   2  10  234.09    4.46
   4  -2  10  238.43    4.39
  -4   2  10  232.64    3.40
   4   2  10  235.72    3.40
  -4   2 -10  234.27    4.35
   4   2 -10  234.44    4.42
   4  -2  10  234.64    4.37
  -4  -2  10  244.01    4.48
   4  -2 -10  230.95    3.99
  -4   2 -10  235.11    4.43
  -4   2  10  248.08    4.40
   4  -2 -10  239.11    4.32
  -4  -2 -10  236.88    4.34
   4   2  11   32.35    1.49
   4  -2  11   31.51    1.38
  -4   2  11   30.29    0.67
   4   2  11   29.97    0.66
  -4   2 -11   28.87    1.40
   4   2 -11   32.57    1.43
   4  -2  11   29.93    1.38
  -4   2  11   34.69    1.45
  -4  -2  11   31.48    1.48
   4  -2 -11   28.56    1.15
   4  -2 -11   28.89    1.07
  -4   2 -11   30.32    1.43
   4  -2 -11   32.16    1.35
  -4  -2 -11   30.40    1.38
  -4   2  11   28.82    1.38
   4  -2  12    9.79    1.04
   4  -2  12    9.07    1.03
  -4  -2  12   10.26    1.15
  -4   2  12   10.95    1.09
  -4  -2  12   10.01    0.41
   4  -2  12    8.91    0.43
  -4   2  12    9.26    0.45
   4   2  12    9.77    0.46
   4   2  12    8.81    1.11
   4   2 -12    8.94    1.09
  -4   2  12    9.10    1.12
  -4   2 -12    8.89    1.05
   4  -2 -12    8.91    0.79
   4  -2 -12    8.45    1.01
  -4  -2 -12    8.80    1.02
  -4   2 -12    9.66    1.11
  -4  -2 -12    7.36    1.02
   4  -2 -13   15.36    1.19
  -4  -2 -13   15.22    1.23
   4  -2  13   16.07    1.27
   4  -2  13   13.95    1.21
  -4  -2  13   18.02    1.39
  -4   2  13   15.52    1.24
  -4   2 -13   14.75    0.52
   4   2 -13   15.91    0.53
  -4  -2 -13   15.55    0.51
   4  -2 -13   15.44    0.51
   4  -2 -13   14.61    0.52
  -4  -2 -13   15.62    0.52
   4   2  13   14.02    1.32
  -4   2  13   16.27    1.32
  -4   2 -13   16.93    1.25
   4   2 -13   14.44    1.30
  -4   2  13   16.07    0.53
   4  -2  13   14.85    0.52
  -4  -2  13   15.28    0.54
  -4   2  13   16.13    0.55
   4   2  13   16.00    0.56
  -4  -2 -13   13.46    1.19
  -4   2 -13   15.35    1.27
   4  -2 -14  437.78    7.66
  -4  -2 -14  435.94    7.72
   4  -2  14  447.04    7.74
   4  -2  14  428.12    7.80
  -4  -2  14  451.20    7.99
  -4   2  14  432.69    7.82
   4   2 -14  453.37    6.45
  -4  -2 -14  462.60    6.44
   4  -2 -14  454.35    6.43
  -4   2 -14  447.68    6.45
   4  -2 -14  455.89    6.45
   4   2  14  442.80    7.93
  -4   2  14  446.32    7.90
  -4   2 -14  435.11    7.86
   4   2 -14  453.23    7.94
  -4   2  14  451.05    6.46
  -4   2 -14  441.20    7.80
  -4  -2 -14  425.40    7.79
  -4  -2  14  466.95    6.45
   4  -2  14  457.85    6.45
  -4   2  14  459.73    6.47
   4   2  14  463.98    6.47
  -4   2  15   87.50    1.46
  -4   2 -15   82.79    1.43
   4   2 -15   86.52    1.44
  -4  -2 -15   86.17    1.44
   4  -2 -15   86.11    1.44
   4  -2 -15   86.30    1.45
  -4  -2  15   85.88    1.45
   4  -2  15   85.59    1.45
  -4   2  15   86.27    1.46
   4   2  15   85.16    1.46
   4   2 -16   26.14    0.67
  -4   2 -16   25.63    0.67
  -4  -2 -16   24.83    0.67
   4  -2 -16   25.14    0.66
   4  -2  16   24.01    0.67
  -4  -2  16   24.28    0.65
  -4   2  16   24.49    0.69
   4   2  16   26.62    0.69
  -4   2  16   26.27    0.70
   4   2 -17   14.70    0.54
  -4   2 -17   15.18    0.55
  -4  -2 -17   15.59    0.53
   4  -2 -17   15.21    0.52
   4   2  17   15.25    0.55
  -4   2  17   14.92    0.54
  -4  -2  17   14.67    0.53
   4  -2  17   14.44    0.52
   4  -2 -18  532.84    7.43
   4   2 -18  534.36    7.44
  -4   2 -18  531.95    7.45
  -4  -2 -18  542.27    7.44
   4  -2  18  533.61    7.45
   4   2  18  528.79    7.45
  -4  -2  18  532.63    7.45
   4  -2  18  521.94    7.44
  -4   2  18  520.54    7.45
   4  -2  19   58.48    1.00
   4   2 -19   61.10    0.99
   4   2  19   59.03    1.00
  -4   2 -19   59.42    0.99
   4  -2 -19   59.11    0.98
  -4  -2 -19   59.86    0.98
  -4   2  19   58.04    0.99
  -4  -2  19   57.56    0.99
   4  -2  19   58.89    0.98
   4   2  19   57.24    0.98
   4  -2  20    5.42    0.27
   4   2  20    4.89    0.27
  -4   2  20    5.50    0.25
   4   2  20    4.94    0.24
  -4  -2  20    5.09    0.26
  -4   2 -20    5.32    0.27
   4  -2 -20    4.87    0.25
  -4  -2 -20    5.01    0.26
   4   2 -20    5.26    0.26
  -4   2 -21    0.57    0.13
   4   2  21    0.63    0.16
   4  -2  21    0.40    0.13
   4   2  21    0.38    0.12
  -4  -2 -21    0.41    0.12
   4   3   0    0.05    0.43
   4   3   0   -0.10    0.40
  -4   3   0    0.06    0.39
   4   3   0    0.24    0.26
   4  -3   0   -0.10    0.36
  -4  -3   0    0.06    0.34
   4   3   1   15.64    0.72
   4   3   1   14.40    0.59
  -4   3   1   15.76    0.62
   4   3  -1   14.81    0.69
   4   3   1   15.14    0.71
   4  -3   1   17.49    0.67
   4  -3  -1   16.10    0.65
  -4  -3  -1   15.43    0.59
  -4   3  -1   16.04    0.69
   4   3   1   15.47    0.53
   4   3  -1   13.95    0.56
  -4  -3   1   14.10    0.40
   4  -3  -2    3.59    0.43
  -4  -3  -2    2.64    0.39
   4  -3   2    3.06    0.44
  -4  -3   2    2.57    0.28
   4  -3   2    3.36    0.51
   4   3   2    2.48    0.38
  -4   3   2    2.49    0.39
   4   3  -2    3.36    0.52
   4   3   2    2.74    0.49
  -4   3  -2    2.99    0.48
  -4   3  -2    2.38    0.45
  -4   3  -2    3.67    0.44
   4   3   2    2.48    0.29
   4   3  -2    3.38    0.39
   4  -3  -2    3.07    0.41
  -4  -3  -2    2.78    0.42
   4   3  -2    3.00    0.48
   4  -3   3    7.00    0.61
  -4  -3   3    6.99    0.44
  -4   3  -3    7.75    0.61
   4   3   3    7.53    0.57
   4   3  -3    6.98    0.59
   4   3   3    6.50    0.51
  -4   3   3    7.40    0.51
  -4  -3  -3    7.07    0.46
   4  -3  -3    6.87    0.55
  -4   3  -3    8.10    0.54
   4   3  -3    7.62    0.55
   4   3   3    7.48    0.40
  -4  -3  -3    9.95    0.58
   4   3  -3    7.98    0.63
   4  -3  -3    7.69    0.51
   4  -3   4    8.42    0.64
  -4  -3   4    7.74    0.51
  -4   3  -4    8.38    0.68
   4  -3   4    8.09    0.36
   4  -3  -4    7.83    0.60
  -4   3   4    8.59    0.64
  -4  -3  -4    8.29    0.52
   4  -3  -4    7.78    0.53
  -4  -3  -4    8.08    0.58
  -4   3  -4    9.66    0.59
   4   3  -4    7.79    0.57
   4   3   4    8.54    0.59
  -4   3   4    8.13    0.60
   4   3   4    7.45    0.59
   4   3  -4    7.45    0.61
  -4   3  -5   17.86    0.87
  -4   3   5   19.06    0.85
   4   3   5   18.32    0.83
   4   3   5   16.40    0.73
   4   3  -5   16.34    0.81
  -4   3  -5   17.73    0.82
   4   3  -5   18.30    0.76
  -4   3   5   18.21    0.86
  -4  -3  -5   17.37    0.69
   4  -3  -5   19.40    0.85
  -4  -3   5   17.33    0.75
   4  -3   5   18.95    0.90
  -4   3  -5   17.81    0.77
   4   3  -5   18.99    0.88
   4  -3  -5   17.94    0.77
  -4  -3  -5   16.37    0.77
  -4   3  -6    4.97    0.68
   4   3  -6    4.65    0.51
  -4   3  -6    3.69    0.56
   4   3   6    4.16    0.50
   4   3  -6    4.41    0.64
   4   3   6    4.29    0.61
  -4   3   6    4.28    0.61
  -4  -3  -6    4.77    0.52
  -4   3   6    3.81    0.62
   4  -3  -6    3.94    0.57
  -4  -3   6    5.06    0.59
  -4   3  -6    4.52    0.54
   4  -3  -6    4.27    0.58
  -4  -3  -6    3.63    0.58
   4   3  -6    4.01    0.69
  -4   3  -7  198.84    3.76
  -4   3   7  209.10    3.73
  -4  -3  -7  203.55    3.52
   4  -3  -7  208.59    3.69
  -4  -3   7  198.19    3.66
   4  -3  -7  200.19    3.57
  -4  -3  -7  191.70    3.58
   4   3  -7  206.93    3.79
   4   3   7  204.48    3.41
   4   3  -7  193.08    3.37
  -4   3  -7  205.32    3.70
   4   3  -7  200.81    3.72
   4   3   7  202.21    3.70
  -4   3   7  203.43    3.69
  -4   3  -7  199.85    3.58
  -4   3   8    1.52    0.25
   4   3   8    1.32    0.25
  -4  -3  -8    0.93    0.56
   4  -3  -8    1.14    0.72
  -4   3   8    0.81    0.69
  -4  -3   8    1.39    0.61
  -4  -3  -8    1.03    0.70
   4  -3  -8    0.75    0.64
  -4  -3  -8    1.91    0.63
   4   3  -8    0.27    0.67
  -4   3  -8    1.93    0.68
   4   3  -8    1.39    0.69
   4   3  -8    1.02    0.40
   4   3   8    1.19    0.63
  -4   3   8    0.74    0.65
   4   3   9   22.67    0.52
  -4   3   9   22.06    0.51
   4  -3  -9   20.65    1.17
  -4  -3  -9   20.64    1.01
  -4   3   9   20.90    1.16
   4  -3   9   19.42    1.15
  -4  -3   9   20.00    1.12
  -4   3  -9   22.47    1.19
   4   3  -9   20.54    1.18
   4   3   9   23.16    1.18
  -4   3   9   23.45    1.18
   4  -3  -9   23.74    1.12
   4   3  -9   21.56    1.18
  -4  -3  -9   22.19    1.16
  -4  -3  -9   22.02    1.22
  -4  -3 -10   -0.09    0.79
   4  -3 -10    0.60    0.68
   4   3 -10    0.70    0.76
   4  -3 -10    0.68    0.54
   4   3  10    0.36    0.30
  -4   3  10    0.65    0.32
  -4   3  10    0.25    0.76
   4   3  10    0.20    0.73
   4   3 -10    0.87    0.76
  -4   3 -10    0.48    0.76
  -4   3  10    0.19    0.77
   4  -3  10    0.33    0.75
  -4  -3  10    0.68    0.76
   4  -3  10    0.67    0.83
  -4   3 -10   -0.44    0.80
  -4  -3 -11   -0.03    0.81
   4  -3 -11    1.32    0.85
   4   3 -11   -0.51    0.86
   4  -3 -11    0.84    0.60
  -4   3  11    0.55    0.85
   4  -3  11    0.11    0.81
  -4   3  11   -0.03    0.77
  -4  -3  11    0.80    0.87
  -4   3  11   -0.04    0.36
   4   3  11    0.46    0.36
  -4   3 -11    0.35    0.82
   4   3 -11    0.55    0.84
  -4   3  11    0.28    0.86
   4   3  11    0.43    0.87
  -4   3 -11    0.04    0.90
   4  -3  11    0.37    0.87
  -4  -3 -12    9.18    1.11
  -4  -3 -12    7.87    1.09
   4   3 -12    8.87    1.16
   4  -3 -12    7.90    1.02
   4  -3  12    7.69    1.05
  -4  -3  12    8.39    1.13
   4  -3  12    9.88    1.14
  -4   3  12   10.33    1.05
  -4  -3 -12    9.20    0.43
   4   3 -12    8.74    0.46
  -4   3 -12    8.12    0.45
  -4  -3 -12    8.80    0.44
  -4   3 -12    8.40    1.08
   4   3 -12    9.48    1.15
  -4   3  12    8.89    1.11
   4   3  12    7.41    1.12
   4  -3 -12    8.97    0.45
   4   3  12    9.01    0.42
  -4   3  12    9.47    0.44
   4   3  12    9.74    0.49
  -4   3  12    9.31    0.45
  -4   3 -12    7.93    1.10
   4   3 -13  137.45    3.42
   4  -3 -13  142.88    3.28
  -4  -3 -13  134.92    3.29
   4  -3  13  130.37    3.26
   4  -3  13  133.27    3.38
  -4  -3  13  132.46    3.44
  -4   3  13  132.07    3.29
   4  -3 -13  141.41    2.15
  -4   3 -13  133.60    2.16
  -4  -3 -13  145.58    2.16
   4   3 -13  139.13    2.17
  -4  -3 -13  141.36    2.16
  -4   3  13  142.12    2.18
   4  -3 -13  139.30    2.16
   4   3  13  136.77    2.15
  -4   3 -13  135.33    3.40
   4   3 -13  131.37    3.43
   4   3  13  134.21    3.43
  -4   3  13  136.14    3.39
  -4   3 -13  137.73    3.40
  -4  -3 -13  132.69    3.32
  -4   3  13  142.97    2.18
  -4  -3  13  141.85    2.16
   4   3  13  142.58    2.19
   4  -3  13  141.05    2.15
   4   3 -14    3.90    0.45
  -4   3 -14    3.78    0.46
  -4  -3 -14    3.82    0.45
   4  -3 -14    3.63    0.42
  -4  -3 -14    3.90    0.43
  -4   3  14    3.22    0.48
   4  -3 -14    3.40    0.46
  -4  -3  14    3.92    0.44
  -4   3  14    3.90    0.45
   4   3  14    3.78    0.48
   4  -3  14    3.77    0.45
  -4   3 -15    9.82    0.52
   4   3 -15    9.65    0.52
  -4  -3 -15    9.80    0.51
   4  -3 -15    9.38    0.49
  -4   3  15   10.01    0.53
  -4   3  15    8.61    0.50
   4   3  15   10.17    0.54
  -4  -3  15    9.82    0.49
   4  -3  15    9.65    0.51
   4  -3 -15    9.46    0.52
   4  -3 -16    1.08    0.44
  -4   3  16    1.04    0.45
  -4  -3  16    0.82    0.42
   4  -3  16    1.20    0.40
  -4   3  16    0.68    0.43
   4   3  16    0.66    0.42
  -4  -3 -16    1.19    0.42
   4  -3 -16    0.88    0.40
  -4   3 -16    1.15    0.43
   4   3 -16    0.60    0.44
  -4   3  17    1.47    0.43
  -4   3 -17    1.70    0.40
   4  -3  17    1.76    0.37
   4   3  17    1.91    0.38
  -4  -3 -17    1.54    0.40
   4  -3 -17    2.01    0.38
   4   3 -17    1.63    0.39
  -4   3  17    1.57    0.39
   4   3  17    2.05    0.38
  -4  -3  17    1.76    0.40
   4  -3  17    1.85    0.39
   4   3 -18    1.37    0.35
   4  -3  18    0.99    0.31
   4   3  18    1.51    0.32
   4  -3 -18    1.50    0.33
  -4   3 -18    1.16    0.35
  -4  -3 -18    1.35    0.34
  -4   3  18    1.38    0.33
   4  -3  18    1.18    0.33
   4   3  18    1.22    0.33
  -4  -3  18    1.63    0.34
  -4  -3 -19    0.47    0.27
   4  -3 -19   -0.06    0.25
   4  -3  19    0.39    0.24
   4  -3  19    0.13    0.25
  -4  -3  19    0.21    0.26
  -4   3  19    0.22    0.25
   4   3  19    0.07    0.25
   4  -3 -20    1.61    0.19
  -4  -3 -20    1.66    0.20
   4  -3  20    1.28    0.14
  -4   3 -20    1.58    0.19
   4   3  21    0.37    0.10
   4   4   0   34.63    1.17
  -4   4   0   32.78    1.06
  -4  -4   0   32.02    1.02
   4  -4   0   34.57    1.06
   4   4   0   31.80    1.08
   4   4   1  348.66    5.54
  -4   4  -1  351.09    5.48
   4   4   1  336.50    5.20
   4   4  -1  341.66    5.27
   4  -4   1  354.38    5.40
  -4  -4   1  347.98    5.39
  -4   4   1  332.68    5.38
  -4   4  -1  335.16    5.39
   4  -4  -1  344.78    5.39
  -4  -4  -1  325.21    5.30
   4   4   1  335.72    5.40
   4   4  -1  333.26    5.43
   4  -4  -1  339.05    5.33
  -4  -4  -1  339.44    5.38
   4   4  -2 1529.26   21.96
   4   4   2 1516.35   21.95
   4   4   2 1497.58   21.78
  -4   4   2 1533.35   21.83
   4  -4  -2 1587.32   21.78
  -4  -4  -2 1527.83   21.81
   4   4  -2 1503.08   21.87
   4   4   2 1524.38   21.60
   4   4  -2 1538.34   21.75
  -4   4  -2 1549.30   21.86
   4  -4  -2 1547.07   21.82
  -4   4   2 1525.89   21.84
  -4  -4  -2 1532.74   21.74
  -4   4  -2 1581.07   21.88
   4  -4   2 1607.40   21.87
   4   4  -3  175.28    3.14
   4   4   3  167.63    3.02
  -4   4   3  173.84    3.06
   4   4   3  173.29    3.14
   4  -4   3  173.50    3.14
   4  -4  -3  166.69    2.95
  -4  -4  -3  159.38    3.01
   4   4  -3  164.26    3.09
   4   4   3  163.12    2.80
   4   4  -3  168.92    2.99
  -4   4  -3  172.76    3.06
   4  -4  -3  171.08    3.03
  -4   4   3  166.72    3.06
   4  -4   3  172.37    3.07
  -4   4  -3  168.46    3.04
  -4  -4  -3  162.73    2.93
  -4   4  -4   68.12    1.74
   4   4  -4   59.51    1.61
   4   4   4   60.75    1.61
   4   4   4   56.12    1.54
  -4   4   4   58.26    1.54
  -4  -4   4   59.92    1.41
   4  -4   4   66.44    1.69
   4   4  -4   61.41    1.64
   4  -4  -4   64.50    1.55
  -4  -4  -4   61.12    1.59
   4   4   4   58.87    1.35
   4   4  -4   63.27    1.58
  -4   4  -4   62.70    1.59
  -4   4   4   64.80    1.65
   4  -4   4   65.98    1.63
  -4  -4  -4   63.66    1.51
  -4   4  -4   65.33    1.58
   4  -4  -4   65.59    1.63
   4   4   5    3.05    0.62
  -4   4   5    3.53    0.64
   4   4  -5    2.91    0.63
   4   4   5    2.81    0.61
   4  -4   5    3.66    0.68
  -4  -4   5    3.76    0.52
   4  -4  -5    3.66    0.68
  -4  -4  -5    3.61    0.56
   4   4  -5    2.16    0.63
   4  -4  -5    4.03    0.63
  -4  -4  -5    3.48    0.64
  -4   4  -5    2.51    0.59
  -4   4  -5    3.55    0.73
   4  -4  -6 1162.58   16.39
  -4  -4  -6 1141.48   16.22
  -4   4   6 1123.59   15.47
   4   4   6 1092.27   15.47
   4   4  -6 1098.80   16.22
   4   4   6 1150.16   16.26
  -4   4   6 1144.97   16.44
   4   4   6 1121.05   16.39
  -4  -4   6 1063.54   16.23
   4  -4   6 1202.91   16.57
   4   4  -6 1162.70   16.53
   4  -4  -6 1126.30   16.25
  -4  -4  -6 1161.11   16.35
  -4   4  -6 1132.50   16.35
  -4   4  -6 1160.54   16.58
  -4   4   7  408.87    5.74
   4   4   7  406.02    5.75
   4   4  -7  385.60    6.40
   4   4   7  402.95    6.44
   4   4   7  425.48    6.80
  -4   4   7  415.86    6.76
   4   4  -7  408.10    6.80
  -4  -4   7  385.18    6.58
   4  -4   7  423.43    6.86
   4   4  -7  422.45    6.84
   4  -4  -7  419.50    6.61
  -4  -4  -7  409.58    6.62
  -4   4  -7  411.77    6.65
   4  -4  -7  422.79    6.70
  -4  -4  -7  405.89    6.49
  -4   4   8  291.04    4.15
   4   4   8  292.53    4.16
   4   4   8  299.83    5.27
  -4   4   8  302.73    5.26
  -4   4  -8  290.01    5.26
   4   4  -8  286.51    5.27
   4   4  -8  275.35    4.74
   4  -4   8  292.81    5.32
  -4  -4   8  263.72    5.06
   4  -4  -8  288.68    5.08
  -4  -4  -8  294.04    5.13
   4   4  -8  294.94    5.29
  -4   4  -8  288.98    5.08
  -4   4   8  298.54    5.24
  -4  -4  -8  289.71    4.99
   4  -4  -8  292.51    5.18
   4  -4   9   30.72    1.47
  -4  -4   9   26.55    1.33
   4   4   9   32.93    1.46
  -4   4   9   30.97    1.45
  -4   4  -9   30.35    1.47
   4   4  -9   29.02    1.46
  -4   4   9   32.55    0.68
   4   4   9   31.14    0.67
   4  -4  -9   32.42    1.41
  -4  -4  -9   34.35    1.44
   4   4  -9   34.00    1.52
   4  -4  -9   32.79    1.47
  -4  -4  -9   30.85    1.32
  -4   4   9   30.38    1.45
  -4  -4  -9   32.89    1.53
  -4   4  -9   30.55    1.50
  -4  -4  10  157.64    3.62
  -4   4  10  171.24    2.56
   4   4  10  175.52    2.57
  -4   4  10  169.02    3.75
  -4   4 -10  164.46    3.69
   4   4 -10  168.97    3.75
   4   4  10  167.38    3.77
  -4  -4 -10  173.96    3.68
   4  -4 -10  166.07    3.59
   4   4 -10  166.37    3.75
  -4   4 -10  171.00    3.81
  -4  -4 -10  168.00    3.76
  -4  -4 -10  166.73    3.45
  -4   4  10  169.41    3.76
  -4  -4 -11   29.19    1.54
   4   4 -11   34.14    1.69
  -4   4  11   31.37    1.61
   4  -4 -11   34.86    1.54
   4  -4  11   28.74    1.54
  -4  -4  11   28.82    1.51
  -4   4  11   34.54    1.48
   4   4 -11   32.77    0.74
  -4   4 -11   31.27    0.72
  -4   4  11   32.19    1.61
   4   4  11   30.48    1.59
  -4   4 -11   30.00    1.56
   4   4 -11   29.54    1.59
   4   4  11   30.89    0.67
  -4  -4 -11   31.46    0.69
   4  -4 -11   31.74    0.71
  -4   4  11   31.56    0.74
   4   4  11   33.68    0.73
  -4   4 -11   29.49    1.59
   4   4 -12  343.84    6.39
  -4   4  12  337.81    6.35
   4  -4 -12  329.42    6.16
  -4  -4 -12  344.35    6.28
   4  -4  12  353.83    6.32
  -4   4  12  330.80    6.12
  -4  -4  12  305.02    6.22
   4   4 -12  346.06    4.97
  -4   4 -12  335.38    4.96
  -4  -4 -12  341.99    4.93
   4   4  12  332.62    6.41
  -4   4  12  338.08    6.37
  -4   4 -12  332.94    6.36
   4   4 -12  338.79    6.43
   4   4  12  343.78    4.92
  -4   4  12  353.44    4.95
   4  -4 -12  339.28    4.94
  -4   4 -12  340.60    6.38
  -4   4  12  354.22    4.96
   4   4  12  357.10    4.97
  -4  -4 -13  102.50    1.68
  -4   4 -13  103.14    1.70
   4   4 -13  106.24    1.71
   4  -4 -13  105.52    1.68
  -4   4  13  102.67    1.68
   4   4  13   99.75    1.66
   4  -4 -13  102.19    1.68
  -4   4  13  102.60    1.70
   4   4  13  105.96    1.70
  -4  -4 -13  103.73    1.67
   4  -4 -14   48.47    0.94
   4   4 -14   49.09    0.98
  -4   4 -14   47.98    0.98
   4   4  14   44.56    0.89
  -4  -4 -14   50.10    0.97
  -4   4  14   48.21    0.97
  -4   4  14   47.35    0.96
  -4  -4  14   48.05    0.94
   4  -4  14   46.76    0.94
   4   4  14   50.38    0.99
   4  -4 -14   48.92    0.96
  -4  -4 -14   49.25    0.95
   4   4 -15    0.49    0.43
  -4   4 -15    0.68    0.42
   4   4  15    1.05    0.36
  -4  -4 -15    1.09    0.43
   4  -4 -15    1.00    0.41
   4  -4 -15    0.88    0.44
  -4   4  15    0.48    0.45
  -4  -4 -15    0.78    0.39
  -4   4  15    0.90    0.43
   4   4  15    0.57    0.42
  -4  -4  15    0.43    0.41
   4  -4  15    1.58    0.42
  -4  -4 -16  348.49    4.85
   4  -4 -16  342.54    4.84
  -4   4  16  344.44    4.88
  -4   4  16  328.48    4.86
   4  -4  16  341.27    4.85
   4   4  16  335.32    4.86
  -4  -4  16  343.96    4.86
   4  -4 -16  333.80    4.85
  -4  -4 -17   50.12    0.89
   4  -4 -17   49.91    0.88
  -4   4  17   49.72    0.93
  -4  -4  17   48.94    0.89
   4   4  17   46.52    0.88
   4  -4  17   49.21    0.89
  -4   4  17   48.14    0.89
   4  -4 -17   47.93    0.90
  -4  -4 -18   11.35    0.38
   4  -4 -18   11.23    0.37
  -4   4 -18   11.48    0.39
  -4  -4  18   11.23    0.39
  -4   4  18   11.03    0.36
   4  -4  18   11.17    0.37
   4   4  18   11.06    0.37
   4  -4 -19   20.03    0.41
   4   4 -19   19.51    0.42
  -4   4 -19   19.20    0.41
  -4  -4 -20  112.07    1.58
   4   5   0    0.03    0.67
   4  -5   0   -0.02    0.59
  -4  -5   0    0.43    0.61
   4   5   0   -0.13    0.47
  -4   5   0    0.05    0.63
   4   5   0    0.18    0.56
  -4   5   0    0.15    0.54
   4   5   1    7.53    0.85
  -4   5   1    6.63    0.72
  -4   5  -1    8.97    0.72
   4  -5  -1    7.48    0.77
  -4  -5   1    7.15    0.76
  -4  -5  -1    6.78    0.73
   4  -5   1    7.29    0.75
   4   5  -1    6.10    0.66
  -4   5  -1    7.21    0.76
   4   5   1    7.20    0.62
   4   5  -1    6.99    0.74
   4  -5  -1    6.60    0.66
  -4  -5  -1    7.56    0.75
   4   5  -2    1.37    0.72
   4   5   2    1.56    0.75
   4  -5   2    0.94    0.65
  -4  -5  -2    1.60    0.59
   4  -5  -2    1.30    0.64
  -4  -5   2    1.72    0.67
  -4   5   2    1.39    0.62
  -4   5  -2    1.16    0.55
  -4   5  -2    1.65    0.65
   4   5   2    1.54    0.48
   4   5  -2    2.33    0.59
  -4  -5  -2    1.86    0.66
   4  -5  -2    1.50    0.60
   4   5  -2    1.18    0.65
   4   5  -3   47.94    1.60
   4   5   3   47.94    1.59
   4   5   3   48.81    1.48
  -4   5   3   49.95    1.51
   4  -5  -3   50.12    1.47
  -4  -5  -3   48.89    1.53
   4   5  -3   49.44    1.55
  -4   5   3   51.25    1.54
  -4  -5  -3   49.42    1.44
  -4   5  -3   46.06    1.45
   4  -5   3   55.08    1.61
   4  -5  -3   52.17    1.52
  -4  -5   3   49.34    1.59
   4   5   3   49.07    1.31
   4   5  -3   49.90    1.50
  -4   5  -3   51.69    1.57
  -4   5   3   49.33    0.83
   4   5   3   46.50    0.83
  -4   5   4    0.46    0.25
   4   5   4    0.57    0.24
   4   5  -4    0.62    0.70
   4   5   4    0.57    0.68
   4   5   4    0.38    0.62
  -4   5   4    0.88    0.65
  -4  -5  -4    0.38    0.58
   4  -5   4    0.90    0.67
   4  -5  -4    0.97    0.68
  -4   5  -4    0.49    0.54
  -4   5   4    0.87    0.64
  -4   5  -4    1.18    0.72
   4   5  -4    0.41    0.63
   4   5   4    1.30    0.49
   4   5  -4    0.60    0.67
   4  -5  -4    0.76    0.60
  -4  -5  -4    0.71    0.67
  -4   5   5  179.82    2.64
   4   5   5  179.82    2.64
   4   5   5  173.35    3.53
  -4   5   5  179.46    3.56
   4   5  -5  179.24    3.56
   4   5   5  183.25    3.58
   4  -5   5  184.73    3.68
  -4   5   5  185.72    3.60
   4  -5   5  190.54    3.62
  -4   5  -5  174.42    3.42
   4  -5  -5  192.42    3.59
  -4  -5  -5  182.94    3.45
  -4   5  -5  180.22    3.55
   4   5   5  171.81    3.20
   4  -5  -5  188.50    3.49
   4   5  -5  183.11    3.61
  -4  -5  -5  190.68    3.57
  -4   5   6    3.80    0.33
   4   5   6    3.17    0.31
   4   5  -6    4.27    0.79
   4   5   6    3.89    0.74
   4   5   6    3.06    0.81
  -4   5   6    4.39    0.84
   4  -5   6    3.50    0.84
   4  -5   6    3.85    0.77
   4  -5  -6    4.49    0.85
  -4  -5  -6    4.06    0.73
  -4   5  -6    4.23    0.71
  -4   5   6    3.66    0.83
  -4   5  -6    4.91    0.82
   4   5  -6    4.62    0.84
   4  -5  -6    3.92    0.75
  -4  -5  -6    4.05    0.78
  -4   5   7   15.16    0.47
   4   5   7   15.92    0.47
   4   5  -7   14.10    0.97
   4   5   7   14.37    1.10
  -4   5   7   15.25    1.12
   4   5   7   16.03    1.01
  -4  -5   7   14.30    0.92
   4  -5   7   13.74    1.14
  -4   5   7   14.64    1.10
   4  -5  -7   13.51    1.04
  -4   5  -7   14.55    0.96
  -4  -5  -7   16.20    1.01
   4  -5   7   15.20    1.11
  -4   5  -7   15.73    1.07
   4  -5  -7   14.65    0.99
  -4  -5  -7   14.95    1.06
   4   5  -7   17.76    1.16
  -4   5   8    3.72    0.37
   4   5   8    3.89    0.37
   4   5   8    3.45    0.94
  -4   5   8    3.18    0.92
  -4  -5   8    3.09    0.70
   4  -5  -8    3.78    0.92
   4  -5   8    1.95    0.89
  -4  -5  -8    3.01    0.78
  -4   5  -8    3.69    0.73
  -4   5   8    1.86    0.84
  -4   5  -8    4.27    0.91
   4  -5  -8    2.33    0.80
  -4  -5  -8    3.23    0.87
   4   5  -8    3.98    0.95
  -4  -5   9   28.33    1.41
   4  -5   9   32.51    1.64
   4   5   9   35.26    0.76
  -4   5   9   36.79    0.75
   4   5   9   35.62    1.68
  -4   5   9   33.01    1.61
  -4  -5  -9   35.28    1.47
  -4   5  -9   32.29    1.67
   4  -5  -9   30.14    1.49
  -4  -5  -9   37.20    1.63
   4   5  -9   34.09    1.65
  -4   5  10    7.63    0.46
   4   5  10    7.35    0.46
  -4   5  10    7.57    1.11
   4   5  10    7.97    1.14
  -4  -5  10    6.55    0.95
   4  -5  10    6.75    1.11
  -4  -5 -10    8.00    0.39
  -4   5 -10    7.73    1.17
   4  -5 -10    6.21    1.01
  -4  -5 -10    7.18    1.11
   4   5 -10    7.84    1.15
  -4  -5 -10    9.16    1.18
   4  -5  11   18.05    1.36
   4  -5  11   15.70    1.32
  -4  -5  11   14.83    1.18
  -4   5  11   16.80    0.59
   4   5  11   17.21    0.57
   4   5  11   17.46    1.36
  -4   5  11   17.24    1.36
   4   5  11   16.36    0.49
  -4  -5 -11   16.69    0.53
   4  -5 -11   18.23    1.28
  -4  -5 -11   18.39    1.34
   4   5 -11   17.47    1.37
  -4   5 -11   16.72    1.38
   4   5  12  111.66    1.79
   4  -5 -12  113.24    1.85
  -4   5  12  117.45    1.86
   4   5  12  119.65    1.87
  -4  -5 -12  116.37    1.82
   4  -5 -13  131.69    2.10
   4   5  13  132.82    2.05
  -4   5  13  134.72    2.11
   4   5  13  136.23    2.12
  -4  -5 -13  137.46    2.08
  -4   5 -14    1.98    0.44
  -4  -5 -14    2.15    0.43
   4  -5 -14    1.25    0.42
  -4  -5 -14    2.07    0.40
   4  -5 -14    2.16    0.44
  -4  -5  14    1.66    0.42
   4  -5  14    1.82    0.42
  -4   5  14    2.23    0.44
   4   5  14    1.97    0.43
  -4   5 -15    0.31    0.40
  -4  -5 -15    0.19    0.40
   4  -5 -15   -0.20    0.38
  -4  -5 -15    0.00    0.35
   4  -5 -15    0.34    0.41
   4   5 -15   -0.22    0.39
  -4  -5  15    0.10    0.38
   4  -5  15    0.00    0.38
  -4   5  15    0.15    0.38
   4   5  15   -0.21    0.38
  -4   5 -16    9.33    0.43
   4  -5 -16   10.05    0.44
  -4  -5 -16   10.79    0.44
   4  -5 -16   10.47    0.42
   4   5 -16    9.51    0.43
  -4  -5  16   10.50    0.43
   4  -5  16    9.68    0.42
  -4   5  16    9.39    0.41
   4   5  16    9.56    0.42
  -4   5 -17   12.66    0.40
  -4  -5 -17   12.78    0.40
   4  -5 -17   12.70    0.38
  -4   5  17   11.99    0.43
   4  -5 -17   12.71    0.42
  -4  -5  17   12.15    0.40
   4  -5  17   12.87    0.39
  -4   5  17   12.16    0.38
   4   5  17   12.17    0.39
   4   5 -17   12.68    0.40
  -4  -5 -18    1.85    0.23
   4  -5 -18    1.67    0.21
   4   5  18    2.07    0.24
  -4  -5  18    1.54    0.23
   4   5  18    1.92    0.24
   4   5 -18    1.59    0.22
   4   5  19   22.27    0.40
  -4  -5 -19   22.51    0.38
   4   6   0  940.56   14.84
  -4   6   0  968.54   14.50
   4  -6   0  997.40   14.68
  -4  -6   0  951.55   14.60
  -4  -6   0  998.66   14.70
   4  -6   0 1000.07   14.62
  -4   6   0  990.11   14.75
   4   6   0  974.04   14.45
   4   6   0  983.53   13.58
   4   6   1  255.25    4.89
  -4   6   1  253.20    4.58
  -4   6  -1  253.11    4.53
  -4  -6  -1  241.28    4.56
   4  -6   1  256.56    4.69
  -4  -6   1  251.08    4.67
   4  -6  -1  254.20    4.68
   4   6  -1  248.41    4.58
   4  -6  -1  255.87    4.61
  -4  -6  -1  257.46    4.69
  -4   6   1  266.31    4.85
   4   6  -1  261.60    4.56
  -4   6  -1  254.98    4.74
   4   6   1  253.97    4.47
   4   6   1  259.18    3.69
   4   6  -2  219.35    4.39
   4   6   2  221.46    4.40
   4  -6  -2  228.62    4.21
  -4  -6  -2  218.12    4.14
  -4  -6   2  215.52    4.22
  -4   6  -2  217.34    4.03
  -4   6   2  225.73    4.16
   4  -6   2  226.14    4.25
   4   6  -2  223.64    4.17
  -4  -6  -2  228.18    4.26
   4  -6  -2  222.39    4.17
  -4   6  -2  225.84    4.31
   4   6  -2  231.50    4.17
   4   6   2  223.22    3.99
  -4   6   2  228.37    4.36
   4   6   2  220.27    3.24
   4   6  -3  120.50    2.89
   4   6   3  118.53    2.90
   4  -6   3  117.37    2.74
  -4  -6  -3  114.07    2.59
  -4   6   3  115.22    2.70
  -4   6  -3  112.75    2.54
  -4  -6   3  112.55    2.79
   4  -6  -3  117.80    2.72
  -4  -6  -3  114.01    2.68
   4   6  -3  114.81    2.68
   4  -6  -3  113.79    2.64
   4   6  -3  117.96    2.70
  -4   6  -3  116.14    2.79
   4   6   3  116.26    2.49
   4   6   3  119.79    1.82
   4   6  -4  479.24    8.13
   4   6   4  495.09    8.17
  -4  -6   4  485.17    8.16
   4  -6   4  505.73    8.09
  -4   6  -4  461.42    7.73
   4  -6  -4  502.41    8.05
  -4  -6  -4  473.26    7.86
  -4   6   4  494.65    8.04
   4   6  -4  470.43    7.96
   4  -6  -4  497.08    7.93
  -4  -6  -4  482.52    8.00
   4   6  -4  491.26    7.99
  -4   6  -4  494.81    8.08
   4   6   4  499.71    6.92
   4   6   5   94.04    1.51
  -4   6   5   94.93    1.48
   4   6   5   92.77    1.49
   4   6   5   94.80    2.51
   4   6   5   97.64    2.53
   4   6  -5   91.80    2.46
  -4   6   5   94.04    2.50
   4   6  -5   92.42    2.43
   4  -6  -5   92.98    2.39
  -4  -6  -5   89.54    2.40
  -4   6  -5   93.56    2.47
  -4   6   5   93.50    2.46
  -4   6  -5   81.65    2.16
   4  -6   5   93.22    2.48
  -4  -6   5   87.27    2.48
   4  -6  -5   96.01    2.48
  -4  -6  -5   91.19    2.33
   4   6  -6  105.32    1.72
   4   6   6  113.44    1.75
  -4   6   6  104.72    2.74
   4  -6  -6  111.18    2.77
  -4  -6  -6  107.53    2.61
   4  -6   6  118.44    2.88
  -4  -6   6   96.41    2.80
  -4   6  -6  113.36    1.75
   4  -6  -6  108.83    1.72
  -4   6   6  105.48    1.71
   4   6   6  107.95    1.71
  -4   6  -6  104.76    2.74
   4   6  -6  103.25    2.65
   4   6   6  107.85    2.68
   4   6   6  110.02    2.76
  -4   6   6  112.95    2.77
   4   6  -6  102.89    2.69
   4  -6  -6  107.46    2.66
  -4  -6  -6  102.65    2.69
  -4  -6  -7  111.72    2.79
   4  -6  -7  107.20    2.70
   4   6  -7  107.07    2.85
  -4   6   7  114.08    2.89
  -4  -6   7  106.08    2.94
   4  -6   7  112.08    2.91
  -4  -6  -7  111.04    2.69
   4  -6  -7  107.42    2.80
  -4   6  -7  117.15    1.83
   4   6   7  116.16    1.80
  -4   6   7  117.74    1.80
   4   6  -7  106.79    1.81
   4   6   7  118.57    1.84
   4   6   7  116.48    2.96
  -4   6   7  116.34    2.95
   4   6  -7  104.77    2.67
  -4   6  -7  117.05    2.92
   4   6  -8  114.10    3.00
   4  -6  -8  122.39    2.94
  -4  -6  -8  125.00    3.03
   4  -6   8  119.15    3.07
  -4  -6  -8  121.53    2.85
  -4   6   8  117.77    3.05
   4  -6  -8  118.88    2.99
  -4   6  -8  123.34    1.94
   4   6   8  124.65    1.91
  -4   6   8  122.23    1.91
   4   6   8  115.84    1.85
   4   6   8  124.80    1.94
  -4   6  -8  124.56    3.05
   4   6   8  118.11    3.04
  -4   6   8  117.93    3.01
   4   6  -8  115.74    1.93
   4  -6   9   27.86    1.51
  -4   6   9   25.85    1.53
   4  -6   9   26.80    1.56
  -4   6  -9   28.96    0.73
   4   6   9   26.97    1.57
  -4   6   9   29.68    1.57
   4   6   9   28.33    0.75
  -4  -6  -9   27.63    0.64
   4   6  -9   27.51    0.73
   4   6  -9   27.40    1.49
   4  -6  -9   26.30    1.45
  -4  -6  -9   26.78    1.52
  -4   6   9   28.83    0.70
   4   6   9   28.27    0.69
  -4   6  10  363.41    5.23
   4   6  10  374.38    5.24
   4   6 -10  357.28    5.24
  -4  -6 -10  363.60    5.19
  -4   6 -10  364.32    5.25
  -4   6  11   10.26    0.53
   4   6  11   11.12    0.53
  -4  -6 -11   10.67    0.46
   4   6 -11   10.49    0.54
  -4   6 -11   10.57    0.52
  -4  -6 -12  122.17    1.89
  -4   6  12  121.94    1.94
   4   6  12  121.53    1.93
  -4   6  12  123.47    1.93
   4   6 -12  125.37    1.96
  -4   6 -12  120.43    1.95
  -4  -6 -13    8.58    0.42
  -4   6  13    8.41    0.45
   4   6  13    8.76    0.46
  -4   6  13    8.62    0.49
   4   6 -13    9.12    0.47
  -4   6 -13    8.19    0.49
  -4   6 -14  136.87    2.11
   4   6  14  132.89    2.10
  -4  -6 -14  134.03    2.07
  -4  -6 -14  144.64    2.11
   4  -6 -14  141.25    2.10
  -4   6  14  135.97    2.11
   4   6  14  139.65    2.14
   4   6 -14  139.56    2.11
  -4  -6  14  144.48    2.12
   4  -6  14  142.54    2.10
  -4   6  14  137.73    2.11
   4   6  14  134.36    2.11
  -4   6 -15   54.71    0.97
  -4  -6 -15   55.27    0.93
   4   6  15   53.77    0.96
  -4  -6 -15   58.27    0.97
   4  -6 -15   57.39    0.96
  -4   6  15   53.95    0.98
   4   6  15   56.51    1.00
   4   6 -15   55.51    0.97
  -4   6  15   55.80    0.97
   4   6  15   56.66    0.98
   4  -6  15   57.29    0.97
  -4  -6  15   58.84    0.99
  -4   6 -16   27.54    0.56
  -4  -6 -16   29.75    0.57
   4  -6 -16   29.39    0.56
  -4   6  16   29.15    0.59
   4   6  16   28.14    0.59
   4   6  16   26.95    0.56
  -4   6  16   28.10    0.56
   4   6  16   27.00    0.56
  -4  -6  16   29.08    0.58
   4  -6  16   29.19    0.57
   4   6 -16   28.75    0.56
   4   6  17   38.71    0.65
  -4  -6 -17   39.96    0.64
   4  -6 -17   37.82    0.63
  -4  -6 -18   49.34    0.74
   4   6 -18   52.47    0.77
  -4   7   0    0.97    0.67
   4  -7   0   -0.66    0.91
  -4  -7   0    0.57    0.85
   4   7   0   -0.11    0.35
   4   7   0   -0.10    0.43
  -4  -7   0   -0.18    0.93
   4  -7   0    0.20    0.86
   4   7   0   -0.50    0.98
   4  -7   0    0.10    0.36
  -4   7   0    0.20    0.37
  -4   7   0   -0.66    0.93
   4   7   0   -0.09    0.73
  -4   7   1   37.18    1.49
   4  -7  -1   36.68    1.61
  -4  -7  -1   35.80    1.56
   4  -7   1   37.41    1.61
  -4  -7   1   34.42    1.58
   4   7   1   35.91    1.79
   4   7   1   36.70    0.82
   4  -7   1   39.45    0.80
   4  -7  -1   37.97    0.80
  -4   7  -1   39.44    0.79
  -4   7   1   38.23    0.78
  -4  -7  -1   38.33    1.61
   4  -7   1   37.66    1.56
  -4  -7   1   40.07    1.70
   4  -7  -1   37.62    1.54
   4   7  -1   37.01    0.79
   4   7   1   38.11    0.79
   4   7   1   38.73    1.45
  -4   7  -1   35.49    1.64
   4   7  -1   37.93    1.47
   4   7  -2    8.66    0.44
   4   7   2    8.30    0.42
   4   7   2    8.22    0.48
   4  -7  -2    8.42    0.98
   4  -7   2    7.86    1.05
  -4  -7   2    9.50    1.11
  -4  -7  -2    8.57    1.03
  -4  -7  -2    8.80    1.00
   4  -7  -2    9.68    1.06
  -4   7   2    9.23    0.93
   4  -7   2    8.37    1.04
  -4  -7   2    7.92    1.07
   4   7   2    8.26    0.49
   4   7  -2    8.68    0.49
  -4   7  -2    8.75    0.46
   4  -7  -2    8.23    0.45
  -4   7   2    9.04    0.44
   4   7  -2    7.36    1.13
   4   7   2    7.69    1.20
  -4   7  -2   10.02    1.16
   4   7  -2    9.26    0.95
   4  -7  -3    0.49    0.84
  -4  -7  -3    2.90    0.93
  -4   7   3    1.95    0.78
   4  -7   3    2.21    0.95
  -4  -7   3    1.85    0.94
  -4  -7  -3    2.28    0.87
  -4   7  -3    1.63    0.39
   4  -7  -3    1.19    0.89
   4   7  -3    2.19    1.00
   4   7   3    1.92    1.02
   4  -7  -3    2.05    0.40
  -4   7  -3    2.13    0.38
  -4   7   3    1.56    0.40
   4   7  -3    1.86    0.43
   4   7   3    2.69    0.42
   4   7   3    1.85    0.40
   4   7  -3    1.43    0.39
   4   7  -3    1.81    0.40
  -4   7  -3    2.29    0.95
   4   7  -3    1.57    0.83
   4   7  -4   88.44    2.68
   4   7   4   86.30    2.67
   4  -7  -4   92.54    2.47
  -4  -7  -4   90.74    2.56
  -4  -7   4   89.27    2.59
  -4   7   4   94.33    2.51
   4  -7  -4   95.20    2.57
  -4  -7  -4   87.49    2.40
   4  -7   4   91.72    2.55
  -4   7  -4   96.66    1.56
   4  -7  -4   94.72    1.53
  -4   7   4   95.66    1.54
   4   7   4   89.14    1.54
   4   7  -4   94.18    1.54
   4   7   4   95.71    1.55
   4   7  -4   93.23    1.54
   4   7  -4   92.72    1.54
  -4   7  -4   95.22    2.64
   4   7  -4   91.43    2.52
  -4   7   4   93.29    2.65
   4   7  -5   27.57    0.71
   4   7  -5   26.88    0.69
   4   7   5   26.87    0.71
   4   7  -5   27.77    1.51
   4   7   5   24.33    1.50
   4  -7  -5   27.63    1.40
  -4  -7  -5   26.40    1.44
  -4   7   5   28.50    1.44
  -4  -7   5   26.68    1.53
   4  -7  -5   26.30    1.42
  -4  -7  -5   25.82    1.35
   4  -7   5   27.36    1.51
  -4   7  -5   27.35    0.71
   4  -7  -5   26.57    0.68
   4   7   5   28.05    0.67
   4   7  -5   27.50    0.68
  -4   7   5   28.63    1.63
  -4   7  -5   25.85    1.52
  -4   7   6    2.21    0.91
  -4   7  -6    1.72    0.45
  -4  -7  -6    2.02    0.83
  -4  -7   6    1.49    1.00
   4  -7  -6    1.30    0.93
   4  -7   6    0.97    0.91
   4   7  -6    0.44    0.90
   4   7   6    1.45    0.92
   4   7  -6    1.29    0.37
   4   7   6    1.28    0.39
   4  -7  -6    0.57    0.81
  -4  -7  -6    2.09    0.90
   4   7   6    2.13    0.44
   4   7  -6    1.56    0.44
  -4   7   6    0.85    1.00
  -4   7  -6    1.37    0.95
   4   7   7   83.55    1.45
  -4   7  -7   84.54    1.44
   4   7   7   83.58    1.37
   4   7  -7   83.48    1.37
   4   7  -7   81.16    1.42
  -4   7  -8    9.67    0.52
   4   7  -8    9.45    0.53
   4   7   8    9.12    0.54
  -4   7  -9    1.21    0.43
   4   7  -9    1.00    0.44
  -4  -7  -9    1.33    0.35
   4   7   9    0.89    0.47
  -4   7   9    1.13    0.42
  -4   7 -10    1.12    0.43
   4   7 -10    1.22    0.42
   4   7  10    1.35    0.46
  -4  -7 -10    1.59    0.35
  -4   7  10    1.49    0.40
   4   7  10    1.10    0.40
  -4   7 -11   11.43    0.50
   4   7 -11   10.54    0.49
  -4  -7 -11   10.53    0.42
  -4   7  11   10.80    0.49
   4   7  11   11.41    0.52
  -4   7  11   11.14    0.49
   4   7  11   10.54    0.48
  -4   7 -12    1.84    0.39
   4   7  12    1.94    0.41
  -4   7  12    2.32    0.39
  -4  -7 -12    2.01    0.33
   4   7 -12    2.61    0.39
   4   7  12    1.75    0.37
  -4   7  12    1.87    0.37
  -4  -7 -13   22.79    0.51
  -4   7 -13   23.51    0.57
  -4   7  13   22.87    0.57
   4   7  13   23.47    0.60
   4   7 -13   23.10    0.56
   4  -7 -13   24.67    0.56
  -4  -7 -13   25.06    0.58
  -4  -7 -14    7.93    0.36
   4  -7 -14    7.38    0.35
  -4  -7 -14    7.46    0.28
  -4   7  14    7.21    0.36
   4   7  14    7.65    0.36
  -4   7 -14    7.45    0.33
   4   7 -14    6.77    0.32
  -4  -7  14    7.52    0.35
   4  -7  14    7.83    0.34
  -4  -7  15   11.79    0.34
   4  -7  15   10.73    0.32
  -4   7  15   11.19    0.35
   4   7  15   10.75    0.35
  -4  -7 -15   12.06    0.34
   4  -7 -15   11.17    0.33
   4   7 -15    9.93    0.30
  -4   7  16    0.29    0.17
   4   7 -16    0.31    0.20
  -4  -7 -16    0.33    0.18
   4  -7 -16    0.38    0.16
   4   7 -17    9.81    0.20
   4   8   0   65.06    1.17
   4   8   0   63.58    1.22
  -4   8   0   66.73    1.17
   4  -8   0   66.72    1.19
   4   8   1  199.41    3.01
   4   8  -1  201.24    3.03
   4   8   1  203.69    3.06
   4  -8  -1  206.02    3.03
  -4   8  -1  203.81    3.03
   4  -8   1  207.85    3.04
  -4   8   1  203.27    3.03
   4   8  -2   49.19    0.96
   4   8  -2   47.69    0.98
   4   8   2   44.42    0.98
   4  -8   2   47.59    0.96
   4  -8  -2   48.43    0.94
  -4   8  -2   47.26    0.93
  -4   8   2   47.02    0.94
   4  -8  -3   12.57    0.54
   4  -8   3   14.37    0.56
  -4   8   3   14.02    0.54
  -4   8  -3   13.75    0.54
   4   8  -3   13.37    0.55
   4   8   3   12.95    0.56
   4   8  -3   14.90    0.59
   4  -8  -4  179.95    2.70
  -4   8  -4  179.82    2.70
   4  -8   4  180.77    2.74
   4   8  -4  180.03    2.72
   4   8   4  180.70    2.72
   4   8   4  180.18    2.73
   4   8  -4  178.43    2.72
  -4   8  -5  135.63    2.12
   4   8  -5  134.45    2.15
   4   8   5  139.41    2.16
   4   8   5  137.74    2.14
   4   8  -5  140.45    2.14
  -4   8  -6   64.51    1.15
   4   8   6   64.67    1.18
   4   8  -6   65.90    1.18
   4   8   6   63.21    1.15
   4   8  -6   65.10    1.14
  -4   8  -7    1.07    0.39
   4   8  -7    0.70    0.36
   4   8   7    0.43    0.36
   4   8   7    0.63    0.44
   4   8  -7    0.59    0.45
  -4   8  -7    0.56    0.41
   4   8   8  117.02    1.85
   4   8  -8  118.73    1.86
  -4   8  -8  112.21    1.80
  -4   8  -8  117.26    1.84
   4   8   9   10.46    0.49
   4   8  -9   10.35    0.52
  -4   8  -9   10.40    0.43
  -4   8  -9    9.75    0.47
   4   8  10   47.15    0.90
  -4   8  10   45.86    0.86
   4   8 -10   49.04    0.92
  -4   8 -10   47.35    0.88
   4  -8 -11   30.26    0.66
  -4   8  11   29.23    0.63
   4   8  11   30.42    0.65
  -4   8 -11   31.06    0.63
   4   8 -12  164.56    2.34
   4   8  12  154.70    2.33
  -4   8  12  154.04    2.30
   4  -8 -12  160.54    2.32
  -4  -8  13    1.18    0.24
   4  -8  13    0.78    0.22
  -4  -8 -13    1.46    0.25
   4  -8 -13    1.35    0.23
   4   8 -13    0.88    0.28
   4  -8 -13    1.15    0.27
  -4   8  13    0.89    0.23
   4   8  13    0.97    0.24
  -4  -8 -14   88.93    1.29
  -4   8  14   86.50    1.28
   4   8 -14   89.87    1.31
   4   8 -15   44.92    0.69
   4  -8  15   46.63    0.70
   4  -8 -15   45.55    0.69
   4  -9   0    0.13    0.41
  -4   9   0   -0.08    0.38
   4   9   0   -0.03    0.46
  -4   9   1    3.40    0.41
  -4   9  -1    3.27    0.41
   4  -9   1    3.58    0.44
   4   9   1    3.56    0.50
   4  -9  -1    3.59    0.41
   4  -9   2    1.53    0.40
   4  -9  -2    1.68    0.41
  -4   9  -2    1.87    0.38
   4   9  -2    2.28    0.41
   4   9  -2    1.58    0.43
   4   9   2    1.75    0.47
   4  -9   3    9.49    0.49
  -4   9  -3    9.78    0.44
   4   9   3    9.29    0.51
   4   9  -3    9.21    0.51
   4   9  -3    9.40    0.46
  -4   9  -4    1.79    0.36
   4  -9   4    2.12    0.40
   4   9  -4    2.57    0.41
   4   9   4    2.66    0.44
   4   9  -4    2.08    0.42
   4  -9   5    1.32    0.39
  -4   9  -5    1.11    0.34
   4   9  -5    1.32    0.39
   4   9  -5    0.97    0.38
  -4   9  -5    0.67    0.38
  -4   9   5    1.31    0.38
   4   9   5    1.01    0.38
   4  -9   6   49.28    0.94
  -4   9  -6   49.70    0.88
   4   9   6   50.74    0.91
   4   9  -6   49.67    0.89
   4   9  -6   49.55    0.92
  -4   9   6   48.79    0.90
  -4   9  -6   50.01    0.89
   4  -9   7    7.24    0.42
   4   9   7    7.80    0.36
   4   9  -7    7.55    0.42
  -4   9   7    7.54    0.34
   4  -9   8   -0.01    0.34
   4   9  -8    0.05    0.33
   4  -9   9    4.41    0.34
   4   9  -9    4.45    0.33
   4  -9  10    0.43    0.27
   4   9 -10    0.43    0.27
   4  -9 -10    0.52    0.27
   4  -9  11    2.88    0.25
   4   9 -11    3.25    0.25
   4  -9 -11    3.17    0.24
   4  -9 -12    3.91    0.21
   4  -9  12    3.72    0.20
   4   9 -12    4.22    0.19
  -4  -9 -12    3.43    0.17
   4  -9 -13    3.18    0.12
   4 -10   0   16.19    0.44
  -4  10   0   15.65    0.51
   4  10   0   16.55    0.51
   4 -10   1   22.29    0.51
  -4  10   1   22.09    0.57
   4  10   1   22.76    0.58
   4 -10   2  143.89    2.18
  -4  10   2  146.60    2.22
  -4  10  -2  151.41    2.22
   4  10   2  152.04    2.22
   4  10  -2  150.24    2.22
   4 -10   3   41.42    0.76
  -4  10  -3   43.25    0.80
  -4  10   3   42.19    0.80
   4  10  -3   43.97    0.79
   4  10   3   43.57    0.80
   4 -10   4   30.65    0.61
  -4  10  -4   32.72    0.63
  -4  10   4   31.92    0.63
   4  10   4   32.22    0.64
   4  10  -4   31.51    0.63
   4 -10   5    5.89    0.31
   4 -10   5    5.29    0.27
   4 -10  -5    5.36    0.27
  -4  10  -5    6.83    0.29
   4  10   5    6.45    0.30
   4  10  -5    6.10    0.30
  -4  10   5    6.60    0.30
   4  10   6  217.58    2.99
  -4  10   6  213.52    2.98
   4 -10   7    1.67    0.23
   4 -10   8   14.49    0.33
   4 -10  -8   16.69    0.35
   4 -10   9    0.14    0.13
  -4 -10  -9   -0.01    0.11
   4 -10  -9    0.32    0.14
   4  11   0   -0.15    0.18
  -4  11   0    0.14    0.17
  -4  11   1   30.71    0.53
   4  11   1   30.91    0.53
   4  11  -2    0.83    0.16
  -4  11  -2    0.83    0.15
  -4  11   2    0.75    0.16
   4  11   2    0.39    0.16
   4  11   3   17.18    0.31
  -4  11   3   17.38    0.31
  -4  11  -3   16.51    0.31
   4  11  -3   17.19    0.31
   5   0   0    0.04    0.28
   5   0   0    0.06    0.22
  -5   0   0    0.14    0.14
   5   0   0    0.00    0.16
  -5   0  -1    0.09    0.21
  -5   0   1    0.31    0.09
   5   0  -1    0.05    0.30
   5   0   1    0.78    0.28
   5   0  -1    0.09    0.24
   5   0   1    0.12    0.22
   5   0  -1    0.01    0.09
  -5   0   1    0.20    0.24
  -5   0  -2 1303.47   17.65
   5   0   2 1267.85   17.65
   5   0  -2 1255.85   17.43
  -5   0  -2 1245.03   17.40
  -5   0   2 1277.94   17.60
   5   0   2 1243.48   17.65
   5   0  -2 1292.63   17.61
   5   0   3    0.52    0.24
   5   0  -3    0.32    0.27
  -5   0  -3    0.36    0.20
   5   0  -3    0.54    0.34
  -5   0   3    0.38    0.25
   5   0   3    0.29    0.32
   5   0   3    0.76    0.28
   5   0   4  456.75    6.62
   5   0  -4  459.03    6.58
  -5   0  -4  454.07    6.58
   5   0  -4  453.12    6.76
  -5   0  -4  448.94    6.79
  -5   0   4  449.56    6.60
   5   0   4  470.40    6.81
   5   0   5    0.45    0.31
   5   0  -5    0.34    0.30
  -5   0  -5    0.12    0.30
   5   0  -5    0.18    0.36
   5   0  -5    0.03    0.08
  -5   0  -5    0.12    0.41
  -5   0   5    0.32    0.30
   5   0   5    0.51    0.45
   5   0   6  424.71    6.04
   5   0  -6  416.35    6.04
  -5   0  -6  411.35    6.04
   5   0  -6  403.56    6.07
  -5   0  -6  429.14    6.26
  -5   0   6  407.54    5.99
   5   0   6  418.07    6.25
   5   0  -7    0.15    0.20
  -5   0  -7   -0.04    0.53
   5   0  -7   -0.01    0.39
   5   0  -7   -0.06    0.41
  -5   0  -7    0.25    0.43
   5   0   7    0.41    0.39
  -5   0   7   -0.01    0.37
  -5   0   8  566.13    8.66
   5   0  -8  586.87    8.77
  -5   0  -8  576.20    8.77
   5   0  -8  582.32    8.67
  -5   0   8  598.15    8.95
   5   0   8  587.14    8.72
  -5   0  -8  590.93    8.99
  -5   0  -9    0.21    0.67
   5   0  -9    0.08    0.42
   5   0  -9   -0.14    0.59
  -5   0  -9    0.02    0.58
  -5   0  -9    0.51    0.54
  -5   0   9    0.22    0.47
   5   0   9    0.55    0.49
  -5   0   9   -0.03    0.64
  -5   0  10  115.77    1.74
   5   0  10  113.22    1.73
   5   0 -10  120.96    2.60
  -5   0 -10  118.91    2.58
  -5   0 -10  116.46    2.69
   5   0 -10  107.78    2.22
   5   0  10  120.81    2.70
   5   0  10  112.30    2.41
  -5   0  10  120.57    2.71
   5   0 -11    0.35    0.75
  -5   0 -11    0.17    0.73
   5   0  11    0.16    0.84
   5   0  11    0.08    0.64
  -5   0  11    1.01    0.81
  -5   0  11    0.35    0.29
   5   0  11    0.24    0.28
   5   0 -12  274.14    4.98
  -5   0 -12  270.63    4.96
  -5   0  12  268.24    3.85
   5   0  12  266.10    3.85
   5   0  12  267.44    5.06
  -5   0  12  272.82    5.13
   5   0  13    0.15    0.67
  -5   0  13    0.64    0.38
   5   0  13    0.17    0.36
  -5   0 -13    0.80    0.91
   5   0 -13    0.63    0.88
  -5   0 -13    0.11    0.34
   5   0 -13    0.01    0.33
   5   0  13    0.37    0.96
  -5   0 -13    0.22    0.88
  -5   0  14    3.72    0.44
   5   0  14    3.65    0.43
  -5   0 -14    3.89    0.99
   5   0 -14    5.69    1.03
  -5   0  14    3.75    0.39
   5   0  14    3.44    1.04
  -5   0 -14    3.34    0.99
  -5   0 -14    4.20    0.41
   5   0 -14    3.83    0.40
  -5   0 -15    0.27    0.39
   5   0 -15    0.17    0.39
  -5   0  15    0.24    0.40
   5   0  15    0.24    0.39
  -5   0 -16  100.52    1.67
   5   0 -16  105.16    1.67
  -5   0  16  106.07    1.69
   5   0  16  106.84    1.69
  -5   0 -17    0.21    0.39
   5   0 -17    0.20    0.39
  -5   0  17    0.28    0.39
   5   0  17    0.27    0.38
   5   0  18    0.46    0.44
  -5   0 -18    0.71    0.35
   5   0 -18    1.25    0.35
  -5   0  18    0.91    0.35
   5   0  18    0.81    0.35
   5   0 -19    0.06    0.29
   5   0  19    0.41    0.37
  -5   0 -19    0.01    0.30
  -5   0  19    0.26    0.29
   5   0  19   -0.02    0.28
  -5   0 -20   51.92    0.83
   5   0  20   53.09    0.88
  -5   0  20   50.06    0.83
   5   0  21   -0.01    0.18
  -5   0 -21    0.08    0.12
   5   1   0   16.20    0.62
   5   1   0   15.28    0.56
   5  -1   0   14.49    0.31
  -5  -1   0   13.82    0.34
   5  -1   0   14.69    0.56
   5   1   0   16.92    0.59
  -5   1   0   14.66    0.44
  -5  -1   0   14.03    0.40
  -5  -1   0   13.98    0.33
  -5  -1   1  149.68    2.24
  -5  -1  -1  155.72    2.42
  -5   1  -1  160.14    2.43
   5  -1  -1  160.25    2.58
   5  -1   1  162.73    2.51
   5   1   1  165.66    2.58
   5   1   1  173.58    2.66
   5   1   1  151.83    2.25
  -5   1   1  166.88    2.28
   5   1   1  155.82    2.52
   5  -1  -1  157.74    2.27
   5   1  -1  157.58    2.53
   5  -1  -1  157.11    2.24
  -5  -1  -1  150.40    2.27
   5   1   1  161.57    2.41
   5  -1  -1  163.03    2.36
  -5   1   1  159.25    2.55
   5  -1   1  155.40    2.27
  -5  -1   1  151.42    2.31
  -5  -1  -1  137.17    2.17
  -5  -1  -2  282.41    4.21
  -5   1  -2  282.93    4.21
   5  -1  -2  284.65    4.31
   5   1  -2  281.56    4.31
   5  -1   2  288.75    4.16
   5   1   2  260.18    4.01
   5   1  -2  298.18    4.35
   5   1   2  295.16    4.34
  -5   1  -2  284.72    4.02
   5   1  -2  261.50    4.03
  -5   1   2  286.93    4.04
   5  -1  -2  287.89    4.01
   5   1  -2  285.33    4.26
   5  -1  -2  285.52    4.02
  -5  -1  -2  269.45    4.02
   5   1   2  278.15    4.18
  -5   1  -2  279.69    4.05
   5  -1   2  288.36    4.00
  -5  -1  -2  262.58    3.90
   5  -1  -2  285.09    4.12
  -5  -1   2  268.65    3.99
  -5   1   2  291.13    4.25
   5  -1   3    9.97    0.51
  -5   1  -3    9.38    0.49
  -5  -1  -3    9.48    0.51
   5   1  -3    7.66    0.51
   5  -1   3    8.66    0.39
   5   1   3    7.85    0.49
   5   1  -3    7.78    0.50
   5   1   3    7.99    0.36
  -5   1   3    7.98    0.36
  -5   1  -3    7.88    0.36
   5   1  -3    7.71    0.37
   5  -1  -3    9.73    0.38
  -5  -1  -3    9.38    0.39
   5   1  -3    9.15    0.53
   5  -1  -3    9.65    0.37
   5   1   3   10.43    0.51
  -5   1  -3    9.04    0.35
  -5  -1   3    8.97    0.30
   5  -1  -3   10.16    0.47
  -5   1   3    9.56    0.47
  -5  -1  -3    8.97    0.28
   5  -1   4  739.45   10.06
   5   1   4  661.86    9.73
  -5   1  -4  715.09   10.09
  -5  -1  -4  718.27   10.10
   5   1  -4  686.66   10.03
   5  -1  -4  658.60   10.06
   5  -1   4  682.72    9.78
   5   1   4  707.30   10.01
  -5   1  -4  700.23    9.87
   5   1  -4  697.73   10.01
   5   1  -4  687.52    9.90
   5  -1  -4  716.68    9.89
  -5  -1  -4  683.76    9.89
   5   1  -4  717.39   10.07
   5   1   4  700.86   10.07
  -5   1  -4  683.25    9.80
  -5  -1   4  673.49    9.72
  -5   1   4  719.44   10.00
   5  -1  -4  716.71   10.01
   5  -1   5  851.47   11.66
   5   1   5  777.85   11.33
  -5  -1   5  793.69   11.64
  -5  -1  -5  831.09   11.72
  -5   1  -5  828.41   11.71
   5   1  -5  794.32   11.59
   5  -1  -5  793.87   11.64
  -5   1  -5  805.80   11.50
   5   1  -5  795.92   11.53
   5   1   5  854.13   11.56
   5   1  -5  812.47   11.53
   5  -1  -5  812.20   11.51
  -5  -1  -5  787.48   11.50
   5   1   5  797.80   11.69
  -5   1   5  812.12   11.59
   5  -1  -5  827.57   11.63
  -5  -1   5  777.26   11.31
  -5   1   6  543.26    7.57
  -5  -1   6  527.71    7.63
   5   1   6  493.73    7.28
   5  -1   6  547.39    7.62
   5   1  -6  506.17    7.38
   5   1   6  528.84    7.40
  -5   1  -6  508.96    7.48
   5   1  -6  502.87    7.51
  -5  -1   6  490.12    7.25
   5  -1  -6  531.14    7.51
  -5  -1  -6  522.06    7.51
   5   1  -6  499.86    7.48
   5  -1  -6  506.19    7.60
  -5  -1  -6  547.53    7.72
  -5   1  -6  519.75    7.69
   5  -1  -6  503.58    7.21
   5   1  -6  456.59    7.04
   5  -1   6  491.39    7.64
   5   1   6  510.87    7.67
   5  -1   7   42.68    1.21
   5   1   7   39.97    1.00
  -5  -1   7   41.55    1.25
  -5  -1  -7   43.52    1.31
   5  -1  -7   38.93    0.90
  -5   1  -7   40.31    1.29
   5   1  -7   40.08    1.07
   5  -1  -7   41.09    1.19
  -5   1  -7   41.36    1.16
   5   1  -7   41.35    1.17
   5  -1  -7   41.79    1.15
  -5  -1  -7   41.90    1.16
   5   1   7   39.33    1.29
  -5   1   7   39.23    1.16
   5  -1  -8  110.52    1.99
  -5   1  -8  111.21    2.48
  -5  -1  -8  119.04    2.50
   5   1  -8  115.70    2.18
   5  -1  -8  111.90    2.28
  -5   1  -8  108.47    2.31
   5   1  -8  113.28    2.37
   5  -1  -8  117.83    2.34
  -5  -1  -8  116.62    2.34
  -5   1   8  115.68    2.34
   5  -1   8  115.07    2.37
   5   1   8  113.78    2.14
  -5  -1   8  121.75    2.49
   5  -1   9  273.02    4.69
   5   1   9  268.36    4.45
  -5  -1   9  285.18    4.87
  -5  -1  -9  280.54    4.86
  -5   1  -9  274.10    4.86
   5   1  -9  272.75    4.41
   5  -1  -9  268.89    4.55
  -5   1  -9  269.95    4.70
   5   1  -9  274.86    4.75
   5  -1  -9  277.31    4.66
  -5  -1  -9  277.63    4.68
   5  -1   9  278.04    4.83
  -5   1   9  275.69    4.69
   5  -1  10  518.53    8.07
   5   1  10  483.71    7.75
  -5  -1  10  524.75    8.27
   5  -1  10  502.81    7.11
  -5   1  10  520.47    7.13
   5   1  10  498.18    7.12
  -5  -1  10  510.45    7.11
   5   1 -10  525.21    8.16
  -5   1 -10  510.20    8.08
   5   1  10  514.57    8.27
   5  -1  10  519.05    8.19
   5  -1 -10  501.52    7.82
  -5  -1 -10  520.67    8.24
  -5   1  10  516.90    8.04
   5  -1 -10  515.75    8.01
  -5  -1 -10  522.12    8.05
   5  -1  11   14.63    1.00
   5   1  11   12.52    0.81
  -5  -1  11   15.58    1.13
   5   1 -11   16.49    1.09
  -5   1 -11   13.83    1.01
   5  -1  11   12.51    0.43
  -5  -1  11   13.91    0.44
  -5   1  11   13.33    0.45
   5   1  11   13.46    0.44
   5   1  11   13.45    1.14
   5  -1  11   11.18    1.10
   5  -1 -11   13.08    0.82
   5  -1 -11   14.11    1.01
  -5  -1 -11   13.34    0.98
  -5  -1  12  149.23    2.23
   5  -1  12  144.97    2.24
  -5   1  12  149.07    2.24
   5   1  12  148.92    2.24
  -5   1 -12  145.52    3.27
   5   1 -12  151.22    3.31
   5   1  12  143.03    3.41
   5  -1  12  149.02    3.33
   5  -1 -12  144.42    3.19
  -5  -1 -12  147.85    3.20
   5  -1  12  145.48    3.21
  -5  -1  12  152.39    3.45
  -5   1  12  150.14    3.41
  -5  -1 -13    0.27    0.97
  -5   1 -13    0.49    0.91
   5  -1 -13    0.77    0.35
  -5   1  13    0.49    0.34
  -5   1 -13    0.60    0.90
   5   1 -13    1.27    0.88
   5  -1 -13   -0.04    0.92
  -5  -1 -13    1.26    0.87
   5  -1  13    0.03    0.79
  -5  -1  13    0.85    0.95
  -5   1  13    0.16    0.95
  -5  -1 -13    0.91    0.35
   5  -1 -13    0.82    0.33
  -5   1 -13    1.23    0.35
   5   1 -13    0.55    0.33
  -5   1  13    1.67    0.39
   5   1  13    0.85    0.39
  -5  -1  13    0.45    0.37
   5  -1  13    0.52    0.37
   5  -1  13    0.44    0.91
   5   1  13    0.66    0.97
  -5   1 -14   15.77    1.31
  -5  -1 -14   17.62    1.33
  -5   1  14   16.99    0.54
  -5  -1 -14   15.74    1.26
   5  -1 -14   15.86    1.31
  -5   1 -14   13.70    1.23
   5   1 -14   15.67    1.24
   5  -1 -14   16.76    0.53
   5  -1  14   16.06    1.19
  -5  -1  14   18.08    1.42
  -5   1  14   16.73    1.39
  -5  -1  14   16.30    0.56
   5  -1  14   16.42    0.57
  -5   1  14   17.17    0.56
   5   1  14   17.34    0.57
   5   1  14   14.06    1.32
   5  -1  14   19.01    1.38
  -5   1 -14   17.47    0.53
   5   1 -14   17.36    0.53
  -5  -1 -14   16.82    0.54
   5  -1 -14   17.62    0.54
  -5   1  15   41.78    0.86
  -5   1 -15   38.97    0.84
   5   1 -15   40.12    0.84
  -5  -1 -15   41.34    0.83
   5  -1 -15   40.81    0.83
  -5  -1  15   41.17    0.85
   5  -1  15   41.07    0.85
  -5   1  15   40.15    0.87
   5   1  15   40.75    0.87
   5   1 -16   81.38    1.34
  -5  -1 -16   79.10    1.33
   5  -1 -16   80.63    1.33
  -5   1 -16   78.66    1.34
  -5  -1  16   79.23    1.34
   5  -1  16   80.21    1.34
  -5   1  16   76.60    1.36
   5   1  16   79.15    1.36
   5   1 -17   28.02    0.66
  -5  -1 -17   28.02    0.66
   5  -1 -17   27.88    0.65
  -5   1 -17   27.39    0.66
  -5  -1  17   27.16    0.67
   5  -1  17   27.36    0.67
  -5   1  17   26.94    0.67
   5   1  17   27.72    0.67
   5   1  18   23.02    0.64
   5   1 -18   22.66    0.57
  -5   1 -18   22.76    0.58
  -5  -1 -18   22.91    0.57
   5  -1 -18   22.96    0.56
   5  -1  18   22.59    0.63
   5   1  18   23.00    0.57
  -5   1  18   22.83    0.57
  -5  -1  18   22.30    0.57
   5  -1  18   23.28    0.56
  -5  -1 -19  107.76    1.59
   5   1 -19  104.34    1.59
  -5   1 -19  105.06    1.60
   5  -1 -19  105.07    1.58
   5  -1  19  107.06    1.63
   5   1  19  106.98    1.63
   5   1  19  103.40    1.59
  -5   1  19  101.10    1.59
  -5  -1  19  104.76    1.60
   5  -1  19  103.07    1.59
  -5   1 -20  125.09    1.84
  -5  -1 -20  124.31    1.84
   5  -1  20  127.36    1.87
   5   1  20  130.97    1.87
   5   1  21   61.54    0.82
   5  -1  21   57.40    0.82
   5   2   0    0.03    0.36
  -5   2   0   -0.06    0.35
  -5   2   0    0.21    0.29
   5  -2   0    1.04    0.27
  -5  -2   0    0.12    0.08
  -5  -2   0    0.40    0.23
  -5  -2   1  372.39    5.11
  -5   2  -1  420.00    5.40
   5  -2   1  419.56    5.39
   5   2   1  390.02    5.52
   5   2   1  369.82    5.20
  -5   2   1  402.49    5.24
   5  -2   1  413.50    5.27
   5  -2  -1  414.51    5.31
  -5   2   1  418.63    5.52
  -5  -2  -1  369.49    5.16
   5   2   1  387.90    5.07
   5  -2  -1  414.65    5.23
  -5  -2  -1  376.21    5.24
  -5  -2   2    3.98    0.30
  -5   2  -2    4.59    0.44
   5   2  -2    4.56    0.46
   5  -2   2    4.28    0.36
   5   2  -2    4.12    0.48
   5   2   2    4.12    0.46
   5   2   2    4.17    0.33
  -5   2   2    4.08    0.33
   5  -2   2    5.04    0.35
  -5  -2  -2    4.79    0.29
  -5   2   2    5.43    0.47
   5   2   2    4.89    0.19
  -5   2  -2    5.42    0.39
   5  -2  -2    5.10    0.32
  -5  -2  -2    4.14    0.34
   5  -2   3   35.41    0.96
  -5  -2   3   26.77    0.77
  -5   2  -3   33.59    0.93
   5   2  -3   28.55    0.88
   5  -2   3   29.65    0.72
  -5   2   3   30.12    0.79
   5   2   3   29.05    0.89
   5   2   3   29.26    0.76
  -5   2  -3   29.72    0.78
   5   2  -3   27.81    0.77
   5   2  -3   28.73    0.89
  -5   2   3   31.94    0.90
   5  -2  -3   33.14    0.85
  -5  -2  -3   28.90    0.67
  -5   2  -3   30.34    0.78
   5   2   3   26.90    0.51
   5  -2  -3   29.32    0.56
   5  -2  -3   30.88    0.75
  -5  -2  -3   28.32    0.76
   5  -2   4  160.06    2.74
  -5  -2   4  140.90    2.58
  -5   2  -4  156.15    2.73
   5   2  -4  155.30    2.65
   5  -2   4  156.72    2.37
   5   2   4  165.72    2.70
   5   2  -4  158.48    2.68
  -5   2  -4  161.97    2.59
   5   2  -4  159.46    2.63
   5   2   4  160.04    2.59
  -5   2   4  163.00    2.60
  -5  -2  -4  144.19    2.41
   5  -2  -4  157.17    2.64
  -5   2   4  155.95    2.70
   5   2   4  138.53    2.21
   5   2   4  158.49    2.72
  -5   2  -4  154.08    2.54
   5  -2  -4  151.24    2.52
  -5  -2  -4  146.16    2.53
   5  -2   5  441.20    6.48
  -5  -2   5  396.25    6.32
  -5   2  -5  426.17    6.48
   5   2  -5  396.21    6.27
   5   2  -5  423.87    6.30
  -5   2  -5  419.07    6.28
   5   2  -5  414.83    6.34
   5   2   5  397.50    6.25
  -5   2   5  417.64    6.29
   5   2   5  435.32    6.32
  -5   2   5  429.56    6.40
  -5  -2  -5  402.04    6.12
   5  -2  -5  431.45    6.37
   5   2   5  405.99    6.42
  -5   2  -5  418.95    6.21
   5  -2  -5  425.23    6.25
  -5  -2  -5  401.80    6.23
   5  -2   6  369.66    5.84
  -5  -2   6  351.37    5.76
  -5   2  -6  359.29    5.86
  -5  -2  -6  374.83    5.88
   5   2  -6  355.68    5.60
   5   2   6  371.83    5.63
   5   2  -6  368.80    5.64
   5   2   6  373.01    5.72
  -5   2   6  386.61    5.74
  -5   2  -6  373.14    5.72
   5   2  -6  351.83    5.71
  -5   2   6  370.60    5.81
   5  -2  -6  377.56    5.81
  -5  -2  -6  349.32    5.51
   5   2   6  362.32    5.86
  -5   2  -6  369.89    5.61
   5  -2  -6  371.96    5.67
  -5  -2  -6  360.38    5.67
   5  -2   7   13.60    0.83
  -5  -2   7   14.77    0.83
  -5   2  -7   12.92    0.86
  -5  -2  -7   12.91    0.86
   5   2  -7   13.37    0.64
   5   2  -7   14.34    0.64
   5   2   7   13.72    0.64
   5   2   7   14.20    0.80
  -5   2   7   13.33    0.76
  -5   2  -7   14.03    0.77
   5   2  -7   13.84    0.79
   5  -2  -7   14.15    0.82
  -5   2   7   14.39    0.84
   5   2   7   14.58    0.90
   5  -2  -7   13.74    0.73
  -5  -2  -7   12.71    0.75
  -5   2  -8  254.94    4.51
  -5  -2  -8  266.41    4.53
   5  -2  -8  239.43    4.02
   5   2  -8  242.86    4.02
  -5   2   8  257.98    4.41
   5  -2  -8  257.44    4.42
   5  -2   8  259.22    4.47
  -5  -2   8  256.75    4.45
   5   2  -8  240.00    3.95
   5   2   8  254.99    4.40
  -5   2   8  252.69    4.36
  -5   2  -8  257.46    4.37
   5   2  -8  253.81    4.41
   5  -2  -8  255.70    4.31
  -5  -2  -8  248.42    4.33
  -5  -2  -9   14.11    0.92
   5  -2  -9   12.43    0.89
   5  -2   9   14.34    0.96
  -5  -2   9   13.47    0.98
  -5   2   9   13.21    0.38
   5   2   9   13.48    0.37
   5   2   9   13.18    0.94
  -5   2   9   14.20    0.93
  -5   2  -9   14.45    0.90
   5   2  -9   12.83    0.94
  -5   2   9   13.92    0.94
   5  -2   9   13.56    0.99
  -5   2  -9   11.71    0.98
  -5  -2  -9   12.52    1.02
   5  -2  -9   10.37    0.65
   5  -2 -10  263.87    4.68
  -5  -2 -10  263.92    4.74
   5  -2  10  257.65    4.82
  -5  -2  10  269.42    4.92
  -5   2  10  268.73    3.81
   5   2  10  260.35    3.80
   5   2  10  265.62    4.86
  -5   2  10  268.34    4.82
  -5   2 -10  267.91    4.80
   5   2 -10  277.73    4.89
  -5   2  10  267.21    4.84
   5  -2 -10  262.00    4.61
   5  -2  10  264.11    4.89
  -5  -2 -10  264.78    4.89
   5   2  11   66.22    2.15
   5  -2  11   69.35    2.08
  -5  -2  11   65.96    1.12
   5  -2  11   67.13    1.12
  -5   2  11   67.73    1.14
   5   2  11   67.90    1.14
   5   2  11   66.98    2.08
  -5   2  11   68.94    2.06
  -5   2 -11   68.25    2.04
   5   2 -11   65.94    2.07
   5  -2  11   67.53    2.05
  -5   2  11   66.84    2.10
  -5  -2  11   67.99    2.13
   5  -2 -11   65.72    1.81
  -5  -2 -11   63.57    2.06
  -5   2  11   66.99    2.03
   5  -2 -11   68.07    1.95
  -5  -2 -11   67.78    1.97
   5  -2  12   36.40    1.65
   5  -2  12   32.77    1.55
  -5  -2  12   35.37    1.68
  -5   2  12   33.50    1.63
  -5  -2  12   35.91    0.76
   5  -2  12   36.36    0.75
  -5   2  12   38.42    0.76
   5   2  12   38.11    0.78
   5   2  12   36.73    1.64
  -5   2  12   39.06    1.65
  -5   2 -12   35.61    1.62
   5   2 -12   39.28    1.64
   5  -2 -12   35.21    1.31
   5  -2 -12   34.94    1.50
  -5  -2 -12   33.01    1.51
  -5   2 -12   35.25    1.65
   5  -2 -13  148.62    3.36
  -5  -2 -13  143.98    3.38
   5  -2  13  160.06    3.56
   5  -2  13  152.05    3.50
  -5  -2  13  156.23    3.67
  -5   2  13  165.59    3.67
  -5   2 -13  146.61    2.31
   5   2 -13  150.71    2.31
  -5  -2 -13  154.24    2.32
   5  -2 -13  154.39    2.31
   5  -2 -13  153.62    2.32
   5   2  13  151.18    3.55
  -5   2  13  150.65    3.52
  -5   2 -13  150.12    3.52
   5   2 -13  150.58    3.55
  -5   2  13  150.84    2.33
  -5  -2  13  153.44    2.32
   5  -2  13  154.11    2.32
  -5   2  13  154.07    2.33
   5   2  13  156.16    2.34
  -5   2 -13  147.01    3.54
   5   2 -14  204.52    4.45
   5  -2 -14  200.73    4.22
  -5  -2 -14  195.94    4.26
   5  -2  14  197.52    4.34
   5  -2  14  191.02    4.34
  -5  -2  14  197.36    4.50
  -5   2  14  209.22    4.49
  -5   2 -14  205.46    3.13
   5   2 -14  212.22    3.14
  -5  -2 -14  216.76    3.14
   5  -2 -14  214.02    3.13
   5  -2 -14  216.24    3.14
  -5   2  14  212.95    3.15
  -5   2 -14  207.28    4.45
  -5  -2 -14  208.37    4.47
  -5  -2  14  215.16    3.14
   5  -2  14  215.11    3.14
  -5   2  14  215.50    3.16
   5   2  14  214.39    3.15
   5   2  14  206.21    4.49
  -5   2  14  208.33    4.43
  -5   2 -14  213.61    4.46
   5   2 -14  207.71    4.49
  -5  -2 -15   -0.37    0.41
   5   2 -15   -0.30    0.41
   5  -2 -15   -0.08    0.37
  -5   2 -15   -0.08    0.41
   5  -2 -15    0.17    0.41
  -5   2  15    0.05    0.42
  -5   2  15    0.09    0.43
   5   2  15    0.95    0.43
  -5  -2  15   -0.09    0.42
   5  -2  15    0.41    0.41
   5   2 -16   10.23    0.49
  -5   2 -16   10.38    0.50
  -5  -2 -16   10.02    0.47
   5  -2 -16   10.75    0.47
  -5   2  16   11.27    0.52
   5   2  16    9.79    0.49
  -5  -2  16   10.20    0.49
   5  -2  16   10.16    0.48
  -5   2  16   10.45    0.50
  -5  -2  17   67.69    1.18
   5  -2  17   66.92    1.16
  -5   2  17   68.20    1.18
   5   2  17   67.86    1.18
   5  -2  17   67.24    1.19
   5   2  17   69.46    1.20
   5   2 -17   69.30    1.17
  -5   2 -17   67.69    1.17
  -5  -2 -17   68.87    1.17
   5  -2 -17   68.45    1.15
  -5  -2  18    0.43    0.34
   5  -2  18    0.00    0.31
  -5   2  18    0.29    0.33
   5   2  18    0.50    0.32
  -5   2 -18    0.64    0.35
   5  -2  18    0.06    0.37
   5   2  18   -0.07    0.37
  -5  -2 -18    0.58    0.34
   5  -2 -18    0.14    0.33
   5   2 -18    0.02    0.35
   5   2 -19   22.05    0.50
  -5   2 -19   22.27    0.51
  -5  -2 -19   23.42    0.49
   5  -2 -19   23.21    0.48
  -5   2  19   21.50    0.49
   5   2  19   22.43    0.49
  -5  -2  19   22.83    0.50
   5  -2  19   22.36    0.49
   5   2  19   22.08    0.52
   5  -2  19   22.58    0.52
   5  -2  20    2.79    0.24
   5   2  20    2.67    0.23
  -5  -2 -20    3.05    0.20
  -5   2 -21    6.89    0.18
   5   2  21    7.37    0.18
   5   2 -21    7.29    0.19
   5  -3   0 2326.14   31.69
  -5  -3   0 2240.28   31.65
   5   3   0 2244.89   31.53
   5   3   0 2308.32   31.87
   5   3   0 2301.30   31.90
   5  -3   1  106.29    1.92
   5  -3  -1  109.77    1.95
  -5   3  -1  102.95    2.05
  -5  -3   1  100.43    1.91
  -5  -3  -1   98.12    1.84
   5   3   1  102.20    1.73
   5   3  -1  106.03    1.85
   5   3   1  101.46    2.06
   5   3  -1   99.64    2.06
   5  -3  -1  105.12    1.87
  -5  -3  -1   98.88    1.89
   5   3   1  102.66    2.11
  -5  -3   2  242.81    3.82
  -5   3  -2  272.75    4.22
  -5   3   2  254.06    4.04
   5   3   2  239.49    3.99
   5   3   2  253.37    4.22
   5   3  -2  249.63    4.21
   5  -3  -2  266.83    4.09
  -5  -3  -2  251.88    3.96
   5  -3   2  276.55    4.09
  -5   3  -2  265.86    4.21
  -5   3  -2  259.25    4.11
   5   3   2  247.92    3.81
   5   3  -2  252.31    4.03
  -5  -3  -2  257.64    4.05
   5   3  -2  267.92    4.24
   5  -3  -2  266.90    4.01
   5  -3   3  148.98    2.84
  -5  -3   3  144.77    2.55
  -5   3  -3  163.77    2.85
   5  -3   3  155.80    2.54
   5   3   3  164.82    2.87
   5   3  -3  156.27    2.84
   5   3   3  151.28    2.66
  -5   3   3  162.83    2.71
  -5  -3  -3  148.58    2.56
  -5   3   3  152.87    2.81
   5  -3   3  161.89    2.71
   5  -3  -3  158.28    2.74
   5   3   3  149.50    2.41
  -5   3  -3  160.66    2.73
   5   3  -3  157.91    2.88
   5  -3  -3  157.22    2.64
  -5  -3  -3  151.76    2.67
  -5  -3   4 1590.81   24.15
  -5   3  -4 1770.80   24.48
   5  -3   4 1714.90   23.94
  -5   3   4 1790.55   24.41
   5  -3  -4 1806.82   24.34
  -5  -3  -4 1715.59   24.11
   5  -3  -4 1780.61   24.21
  -5  -3  -4 1771.84   24.26
   5   3  -4 1776.42   24.49
  -5   3  -4 1751.44   24.29
   5   3   4 1637.99   23.89
   5   3   4 1717.07   24.26
  -5   3   4 1786.68   24.30
   5   3   4 1753.75   24.37
   5   3  -4 1723.80   24.36
  -5   3  -5   11.28    0.80
   5   3  -5   10.33    0.68
   5   3   5   11.06    0.68
   5   3   5   10.53    0.66
  -5   3   5   11.84    0.70
  -5   3  -5   11.45    0.67
   5   3  -5   11.74    0.72
  -5   3   5   10.09    0.73
   5  -3  -5    9.54    0.68
  -5  -3  -5    9.32    0.55
  -5  -3   5    9.91    0.65
  -5   3  -5   10.53    0.64
   5   3  -5   10.20    0.78
   5  -3  -5    9.40    0.62
  -5  -3  -5    9.45    0.64
  -5   3  -6  695.97   10.40
   5   3   6  668.25   10.15
   5   3   6  672.63   10.06
   5   3  -6  648.99   10.03
  -5   3   6  707.20   10.21
  -5   3  -6  700.31   10.19
   5   3  -6  682.26   10.23
  -5   3   6  703.17   10.30
  -5  -3  -6  665.63    9.94
   5  -3  -6  692.32   10.21
  -5  -3   6  640.74   10.12
  -5   3  -6  679.47   10.09
   5  -3  -6  695.44   10.09
  -5  -3  -6  684.56   10.11
   5   3  -6  701.95   10.39
  -5   3  -7   51.96    1.68
   5   3   7   54.80    1.39
   5   3  -7   52.83    1.38
  -5   3   7   52.14    1.54
  -5   3  -7   57.99    1.57
   5   3  -7   52.60    1.57
   5   3   7   56.06    1.56
  -5   3   7   56.04    1.63
   5  -3  -7   54.93    1.59
  -5  -3  -7   53.09    1.39
   5  -3   7   52.31    1.64
  -5  -3   7   50.50    1.51
  -5   3  -7   53.81    1.46
   5  -3  -7   54.08    1.49
  -5  -3  -7   51.96    1.48
   5   3  -7   54.56    1.70
   5   3   8  530.30    7.47
  -5   3   8  541.13    7.47
  -5   3   8  567.96    8.53
  -5  -3  -8  514.79    8.13
   5  -3  -8  540.96    8.46
   5  -3   8  551.63    8.55
  -5  -3   8  511.39    8.41
   5   3  -8  514.86    8.01
  -5   3  -8  549.84    8.44
   5   3  -8  523.36    8.45
   5   3   8  539.00    8.43
  -5   3   8  539.54    8.42
   5  -3  -8  540.74    8.34
  -5  -3  -8  533.04    8.35
   5   3  -8  532.69    8.54
  -5  -3  -8  548.92    8.58
   5  -3  -9    0.23    0.67
  -5  -3  -9    0.41    0.67
   5   3  -9    1.28    0.84
  -5  -3  -9    1.14    0.79
  -5   3   9    0.70    0.26
   5   3   9    0.42    0.28
   5  -3  -9    0.49    0.73
  -5   3   9    0.77    0.75
  -5   3  -9    0.43    0.67
   5   3  -9   -0.33    0.75
   5   3   9    0.49    0.70
  -5   3   9    0.29    0.70
   5  -3   9   -0.06    0.74
  -5  -3   9    1.25    0.74
   5  -3   9   -0.32    0.82
  -5   3  -9    0.53    0.78
  -5  -3 -10    9.15    0.96
   5   3 -10    9.52    1.12
   5  -3 -10   10.58    0.92
   5   3  10    9.34    0.40
  -5   3  10    9.56    0.39
  -5   3  10    8.73    1.01
  -5   3 -10    8.86    0.94
   5   3 -10    8.16    0.98
   5   3  10    9.16    0.98
  -5   3  10    9.13    0.96
  -5  -3 -10    9.50    1.06
   5  -3  10    7.67    1.04
   5  -3  10    8.67    1.00
  -5  -3  10    9.36    1.01
   5  -3  11   84.30    2.39
   5  -3  11   76.85    2.35
  -5  -3  11   86.51    2.44
  -5   3  11   81.56    1.36
   5   3  11   82.46    1.37
  -5   3 -11   82.97    2.37
   5   3 -11   78.57    2.38
   5   3  11   81.32    2.34
  -5   3  11   85.81    2.38
  -5   3  11   82.14    2.41
   5   3 -11   82.26    2.46
   5  -3 -11   80.53    2.26
  -5  -3 -11   80.42    2.30
  -5  -3 -11   86.95    2.45
   5   3 -12   87.41    2.60
  -5   3  12   80.30    2.48
   5  -3 -12   82.91    2.35
  -5  -3 -12   86.95    2.45
   5  -3  12   86.70    2.50
  -5   3  12   86.65    2.48
   5  -3  12   84.93    2.51
  -5  -3  12   82.84    2.56
  -5  -3 -12   84.95    1.42
   5  -3 -12   87.41    1.41
  -5   3 -12   84.39    1.42
   5   3 -12   86.03    1.42
  -5  -3 -12   85.96    1.40
  -5   3 -12   82.89    2.46
   5   3 -12   82.06    2.50
   5   3  12   83.28    2.47
  -5   3  12   82.42    2.48
   5  -3 -12   84.61    2.21
  -5   3  12   86.62    1.42
   5  -3 -12   84.75    1.41
  -5   3  12   87.56    1.44
   5   3  12   86.38    1.44
  -5   3 -12   87.68    2.58
   5   3 -13    6.58    1.13
   5  -3 -13    6.93    1.02
  -5  -3 -13    6.53    1.03
   5  -3  13    7.78    1.09
   5  -3  13    6.30    1.07
  -5  -3  13    4.68    1.05
  -5   3  13    6.77    1.04
   5   3 -13    7.77    0.46
  -5   3 -13    6.68    0.44
  -5  -3 -13    6.43    0.45
   5  -3 -13    6.28    0.44
   5  -3 -13    5.84    0.45
  -5  -3 -13    7.06    0.42
   5   3 -13    6.05    1.10
  -5   3 -13    6.47    1.06
   5   3  13    6.91    1.06
  -5   3  13    7.01    1.13
  -5   3  13    6.64    0.45
  -5   3 -13    6.57    1.09
   5   3  13    6.86    0.47
  -5  -3  13    6.75    0.43
   5  -3  13    6.08    0.44
  -5   3  13    6.67    0.47
  -5   3  14  261.37    3.83
   5   3  14  262.41    3.84
  -5  -3  14  264.87    3.81
   5  -3  14  260.19    3.81
   5   3 -14  262.84    3.82
  -5   3 -14  256.92    3.82
  -5  -3 -14  264.95    3.81
   5  -3 -14  262.71    3.80
  -5   3  14  268.28    3.84
   5  -3 -14  253.07    3.81
  -5  -3  15    0.17    0.41
   5  -3  15    0.21    0.40
  -5   3  15   -0.06    0.41
   5   3  15    0.78    0.42
  -5   3 -15    0.31    0.39
   5   3 -15    0.82    0.41
   5  -3  15    0.09    0.40
  -5  -3 -15    0.57    0.39
   5  -3 -15    0.62    0.38
  -5   3  15    0.03    0.43
   5  -3 -15    0.54    0.41
  -5   3  16   13.19    0.50
   5   3  16   13.23    0.51
  -5  -3  16   12.36    0.49
   5  -3  16   13.52    0.49
   5   3 -16   13.38    0.51
  -5   3 -16   12.13    0.50
   5  -3  16   11.89    0.48
  -5  -3 -16   13.38    0.50
   5  -3 -16   13.06    0.49
   5   3  16   13.33    0.51
  -5   3  16   14.27    0.56
   5  -3 -16   13.33    0.52
   5  -3  17   46.44    0.88
   5   3 -17   49.44    0.90
  -5   3 -17   47.84    0.90
   5   3  17   48.51    0.89
  -5  -3 -17   49.38    0.88
   5  -3 -17   47.94    0.87
  -5   3  17   49.65    0.93
   5   3  17   47.57    0.89
  -5  -3  17   47.82    0.90
   5  -3  17   49.40    0.89
  -5   3  17   48.25    0.89
  -5  -3 -18  182.29    2.55
   5  -3 -18  180.11    2.54
  -5   3  18  170.68    2.55
   5   3  18  172.32    2.55
  -5  -3  18  178.75    2.55
   5  -3  18  174.14    2.54
   5  -3  18  166.20    2.53
   5   3  18  172.25    2.54
  -5  -3 -19   13.52    0.35
   5  -3 -19   13.12    0.34
   5  -3  19   12.59    0.34
  -5   3  19   12.43    0.35
  -5  -3  19   14.07    0.36
   5   3  20    7.59    0.25
  -5   3 -20    7.17    0.24
   5   3 -20    7.06    0.24
   5   4   0   -0.02    0.56
   5  -4   0    0.22    0.49
  -5  -4   0    0.26    0.44
   5   4   0    0.03    0.36
  -5   4   0    0.33    0.52
   5   4   0   -0.02    0.52
   5   4   1  241.68    4.29
   5   4   1  240.52    3.88
   5   4  -1  245.86    3.99
  -5   4  -1  254.54    4.21
  -5  -4   1  246.96    4.11
   5  -4  -1  249.83    4.12
  -5   4  -1  255.51    4.21
  -5   4   1  246.66    4.18
  -5  -4  -1  237.58    4.01
   5  -4   1  253.23    4.11
   5   4   1  238.10    4.18
   5   4  -1  250.35    4.25
   5  -4  -1  249.79    4.05
  -5  -4  -1  246.18    4.11
   5   4   2  145.19    2.74
  -5   4   2  155.34    2.79
   5   4  -2  151.76    2.97
   5   4   2  156.20    2.98
  -5   4  -2  147.16    2.85
   5   4   2  151.44    2.55
   5   4  -2  151.22    2.73
  -5  -4  -2  146.12    2.68
   5  -4   2  156.47    2.80
  -5   4   2  150.23    2.85
  -5  -4   2  147.44    2.80
  -5   4  -2  153.15    2.89
   5  -4  -2  152.44    2.79
   5   4  -2  144.24    2.87
   5  -4  -2  150.12    2.72
  -5  -4  -2  148.45    2.76
   5   4  -3  255.79    4.55
   5   4   3  268.02    4.57
   5   4   3  259.43    4.39
  -5   4   3  271.16    4.43
  -5  -4  -3  270.92    4.41
   5   4  -3  269.03    4.56
   5  -4  -3  266.33    4.33
   5   4  -3  267.34    4.39
  -5   4  -3  268.34    4.46
   5   4   3  255.01    4.10
  -5  -4  -3  256.33    4.27
  -5   4   3  249.27    4.46
  -5   4  -3  274.27    4.53
   5  -4   3  285.72    4.50
   5  -4  -3  271.42    4.46
  -5   4  -4   72.06    1.84
  -5   4   4   65.67    1.63
   5   4  -4   63.55    1.70
   5   4   4   62.68    1.71
   5   4   4   60.92    1.60
   5  -4   4   70.45    1.80
  -5  -4   4   58.21    1.40
   5   4  -4   69.11    1.80
   5  -4  -4   65.58    1.59
  -5  -4  -4   66.56    1.63
   5   4   4   62.40    1.33
  -5   4  -4   68.96    1.68
   5  -4   4   67.81    1.66
  -5   4  -4   66.54    1.71
   5  -4  -4   65.96    1.69
  -5  -4  -4   63.08    1.51
  -5   4  -5  345.64    5.66
   5   4  -5  319.59    5.42
   5   4   5  334.92    5.45
   5   4   5  318.54    5.37
  -5   4   5  332.23    5.40
   5  -4   5  348.76    5.62
  -5  -4   5  299.69    5.19
   5   4  -5  321.77    5.54
   5  -4  -5  329.10    5.31
  -5  -4  -5  326.32    5.35
  -5   4  -5  334.81    5.41
   5  -4   5  339.86    5.41
   5  -4  -5  344.78    5.47
  -5  -4  -5  314.67    5.19
  -5  -4  -6  141.89    2.69
   5  -4  -6  146.69    2.91
  -5   4   6  142.67    2.07
   5   4   6  136.30    2.06
   5   4  -6  138.26    2.78
   5   4   6  134.83    2.79
   5   4   6  142.79    2.89
  -5   4   6  145.81    2.91
   5  -4   6  146.21    3.06
   5   4  -6  142.81    3.04
   5  -4  -6  140.55    2.77
  -5  -4  -6  141.83    2.82
  -5   4  -6  141.97    2.84
  -5   4  -6  142.50    3.07
  -5   4   7   37.89    1.48
   5  -4  -7   36.89    1.41
  -5  -4  -7   36.18    1.22
  -5   4   7   37.93    0.70
   5   4   7   37.45    0.70
   5   4  -7   35.53    1.22
   5   4   7   37.27    1.27
   5   4   7   37.86    1.42
  -5   4   7   39.80    1.40
  -5  -4   7   34.22    1.27
   5  -4   7   36.00    1.47
   5  -4  -7   35.54    1.28
   5   4  -7   35.49    1.46
  -5  -4  -7   37.82    1.35
  -5   4  -7   39.06    1.38
  -5   4  -7   40.38    1.56
  -5   4   8  145.12    3.20
  -5  -4  -8  143.13    2.92
   5  -4  -8  146.55    3.17
  -5   4   8  148.83    2.18
   5   4   8  143.73    2.17
   5   4  -8  140.94    2.81
   5   4   8  145.71    3.16
  -5   4   8  149.84    3.17
   5   4  -8  147.60    3.20
   5  -4  -8  145.61    3.01
  -5  -4  -8  145.50    3.06
   5   4  -8  148.35    3.27
  -5   4  -8  143.61    3.04
  -5   4  -8  150.06    3.32
  -5   4   9   40.44    0.78
   5   4   9   39.87    0.77
  -5   4   9   42.14    1.61
  -5   4  -9   39.66    1.60
   5   4  -9   39.86    1.63
   5   4   9   40.92    1.64
  -5  -4   9   36.42    1.48
   5  -4  -9   38.05    1.51
  -5  -4  -9   37.55    1.55
   5   4  -9   38.30    1.69
   5  -4  -9   39.19    1.62
  -5   4   9   40.49    1.68
  -5  -4  -9   36.92    1.66
   5  -4 -10  117.11    2.97
  -5   4  10  118.82    3.03
  -5  -4  10  107.78    2.88
  -5   4  10  124.17    1.91
   5   4  10  125.87    1.92
  -5   4  10  121.74    3.00
  -5   4 -10  122.66    2.99
   5   4 -10  119.25    3.07
   5   4  10  126.33    3.02
   5  -4 -10  116.70    2.84
  -5  -4 -10  124.05    2.97
   5   4 -10  122.87    3.10
  -5  -4 -10  123.62    3.10
   5  -4  10  116.86    3.01
   5  -4  11   93.38    2.58
   5  -4  11   81.14    2.52
  -5  -4  11   74.61    2.38
   5   4 -11   84.77    1.42
  -5   4 -11   80.51    1.40
   5   4  11   84.06    2.55
  -5   4  11   86.33    2.52
  -5   4 -11   87.82    2.53
   5   4 -11   88.89    2.56
  -5  -4 -11   81.28    2.41
   5  -4 -11   81.08    2.33
   5   4 -11   85.44    2.59
  -5   4  11   83.29    2.53
   5   4  11   80.54    1.35
   5  -4 -11   81.29    1.40
  -5   4  11   88.75    1.41
   5   4  11   87.46    1.41
  -5   4 -11   79.72    2.53
  -5  -4 -11   85.66    2.56
  -5   4 -12    1.26    1.03
   5  -4 -12    1.74    0.41
  -5  -4 -12    2.28    0.38
   5  -4 -12    1.44    0.79
  -5   4  12    1.85    0.42
  -5   4  12    2.17    0.98
  -5   4 -12    2.21    0.91
   5   4 -12    2.18    1.05
   5   4  12    1.81    0.96
  -5  -4  12    1.86    0.92
  -5   4  12    2.75    0.92
   5  -4  12    1.75    0.97
  -5   4 -12    2.15    0.40
   5   4 -12    1.98    0.41
  -5   4  12    2.99    0.42
   5   4  12    2.21    0.42
   5  -4 -12    0.46    0.88
  -5  -4 -12    2.38    0.96
   5   4 -12    1.71    1.03
  -5  -4 -12    1.60    1.00
  -5   4  12    2.65    1.02
   5  -4  12    2.11    1.04
  -5   4  13    2.28    0.44
   5   4  13    2.70    0.44
   5  -4  13    2.46    0.40
   5  -4 -13    3.16    0.42
  -5  -4 -13    3.82    0.43
   5   4 -13    3.35    0.45
  -5   4 -13    2.75    0.45
   5  -4 -13    3.17    0.44
  -5   4  13    3.47    0.44
  -5  -4 -13    3.39    0.40
  -5  -4  14  114.60    1.80
   5  -4  14  112.56    1.79
  -5   4  14  113.52    1.82
   5   4  14  113.95    1.82
  -5   4  14  114.64    1.83
  -5  -4 -14  113.03    1.78
   5  -4 -14  111.06    1.81
   5   4  14  105.45    1.75
   5   4 -14  119.80    1.83
  -5   4 -14  112.66    1.81
  -5  -4 -14  115.38    1.79
   5  -4 -14  114.63    1.79
  -5  -4 -15   25.90    0.63
   5  -4 -15   25.88    0.63
  -5   4  15   24.60    0.65
  -5  -4  15   25.47    0.64
   5  -4  15   24.87    0.63
   5   4  15   24.81    0.65
   5  -4 -15   24.54    0.64
  -5   4  15   23.92    0.68
  -5  -4 -16    0.10    0.38
   5  -4 -16    0.11    0.35
  -5   4  16    0.36    0.36
   5   4  16    0.30    0.35
  -5  -4  16    0.27    0.37
   5  -4  16    0.10    0.35
  -5   4  16    0.27    0.42
   5  -4 -16    0.64    0.40
  -5  -4 -17   20.34    0.51
   5  -4 -17   20.07    0.50
  -5   4  17   20.86    0.57
  -5  -4  17   20.22    0.52
   5  -4  17   20.52    0.51
  -5   4  17   19.62    0.50
   5   4  17   20.10    0.51
  -5   4 -18    4.36    0.32
   5   4 -18    4.53    0.32
  -5  -4  18    5.02    0.29
   5  -4  18    4.35    0.27
  -5   4  18    4.28    0.28
   5   4  18    4.70    0.26
  -5  -4 -18    4.82    0.28
   5  -4 -18    4.45    0.27
  -5  -4 -19    0.40    0.17
   5   4 -19    0.60    0.20
  -5   4 -19    0.52    0.21
   5   5   0    8.07    0.91
   5   5   0    8.28    0.31
  -5   5   0    8.02    0.75
   5  -5   0    8.67    0.80
  -5  -5   0    8.04    0.72
   5   5   0    6.62    0.63
  -5   5   0    8.63    0.84
   5   5   0    7.99    0.77
   5  -5   0    7.89    0.76
  -5  -5   0    7.73    0.79
   5   5   1   11.06    0.97
   5   5  -1   10.41    0.34
   5   5   1   10.11    0.36
   5  -5  -1   10.48    0.84
  -5   5   1    9.24    0.80
  -5  -5   1   11.31    0.87
  -5   5  -1   10.15    0.81
  -5  -5  -1    9.26    0.73
   5  -5   1   10.76    0.85
   5   5   1   11.20    0.67
  -5   5  -1   10.25    0.87
   5   5  -1   11.10    0.74
   5  -5  -1   11.16    0.80
  -5  -5  -1   11.24    0.85
   5   5  -1   10.81    0.88
   5   5  -2 1172.05   17.45
   5   5   2 1167.58   17.43
   5   5   2 1147.50   16.32
   5  -5  -2 1242.79   17.23
  -5   5   2 1206.87   17.27
  -5  -5  -2 1171.23   17.09
  -5   5  -2 1210.33   17.24
  -5  -5   2 1193.93   17.28
   5  -5   2 1223.56   17.24
  -5   5  -2 1218.41   17.32
   5   5   2 1208.56   16.91
   5   5  -2 1214.39   17.12
   5   5  -2 1187.68   17.32
   5  -5  -2 1203.62   17.12
  -5  -5  -2 1190.79   17.21
  -5   5   3   47.17    0.80
   5   5  -3   47.95    1.62
   5   5   3   47.04    1.61
   5   5   3   44.18    0.82
  -5  -5  -3   45.84    1.35
   5  -5   3   48.80    1.49
  -5   5  -3   46.93    1.47
  -5   5   3   47.07    1.53
  -5  -5   3   45.25    1.49
   5  -5  -3   45.30    1.47
   5   5   3   44.40    1.21
   5   5  -3   46.27    1.45
  -5   5  -3   49.12    1.55
  -5  -5  -3   46.88    1.48
   5   5  -3   48.46    1.57
   5  -5  -3   46.48    1.42
  -5   5   4  116.35    1.73
   5   5   4  109.28    1.73
   5   5   4  117.41    2.68
   5   5  -4  115.65    2.64
   5   5   4  112.88    2.52
  -5   5   4  115.19    2.55
   5   5   4  110.73    1.76
  -5   5   4  114.21    2.62
  -5   5  -4  118.31    2.58
   5  -5   4  123.31    2.62
   5  -5  -4  120.66    2.63
  -5  -5   4  117.37    2.66
  -5  -5  -4  122.55    2.45
  -5   5  -4  117.98    2.60
   5   5  -4  122.31    2.70
   5  -5  -4  121.87    2.54
  -5  -5  -4  125.05    2.60
  -5   5   5   10.84    0.36
   5   5   5   10.06    0.37
   5   5   5   11.09    0.94
   5   5   5    9.81    0.92
  -5   5   5    9.82    0.90
   5   5  -5   10.24    0.95
   5   5  -5   10.75    1.02
   5  -5  -5   11.09    0.88
  -5  -5  -5   11.12    0.90
  -5   5   5   11.01    0.95
  -5   5  -5    9.79    0.89
   5  -5  -5   11.80    0.94
  -5  -5  -5   10.28    0.82
   5  -5   5   13.30    0.97
  -5   5  -5   10.28    0.88
   5   5   5   11.03    0.41
   5   5  -6  762.57   11.58
   5  -5  -6  724.18   11.20
  -5  -5  -6  734.93   11.29
  -5   5   6  745.44   10.29
   5   5   6  723.51   10.29
  -5   5   6  774.95   11.55
   5  -5   6  767.99   11.43
   5  -5  -6  773.51   11.43
  -5  -5  -6  716.75   11.11
  -5   5  -6  733.40   11.36
   5  -5   6  775.68   11.62
  -5   5  -6  771.97   11.41
   5   5   6  726.69   11.36
  -5   5   6  741.49   11.38
   5   5  -6  738.73   11.31
   5   5   6  730.33   11.32
   5   5  -7   10.33    1.04
   5  -5  -7    8.84    0.87
  -5  -5  -7    9.16    0.97
  -5   5   7   10.05    0.40
   5   5   7    9.22    0.39
  -5   5   7    9.08    1.03
  -5  -5  -7    8.76    0.80
   5  -5  -7    8.57    0.98
  -5   5  -7    8.36    0.88
   5  -5   7    8.67    0.94
   5   5  -7    9.41    0.87
   5   5   7    9.16    0.90
  -5   5   7    9.87    0.97
   5   5   7    9.32    0.94
   5  -5   7    9.70    1.06
  -5   5  -7    9.52    0.96
  -5   5  -7    9.82    1.12
   5   5  -8  331.84    6.08
   5  -5  -8  327.20    5.79
  -5  -5  -8  335.81    5.87
  -5   5   8  337.37    4.75
   5   5   8  326.95    4.74
   5  -5  -8  338.11    5.97
  -5   5  -8  322.52    5.79
   5  -5   8  332.81    5.88
   5  -5   8  333.49    6.10
  -5   5  -8  347.34    5.92
   5   5   8  324.08    5.90
  -5   5   8  323.96    5.89
   5  -5  -9  187.67    3.99
   5  -5   9  179.99    3.86
  -5   5  -9  174.65    3.74
   5  -5   9  175.62    4.04
   5   5   9  182.62    3.93
  -5   5   9  185.68    3.96
  -5   5   9  192.35    2.79
   5   5   9  188.43    2.79
   5  -5  -9  176.78    3.81
  -5  -5  -9  181.27    3.91
   5   5  -9  190.90    4.13
  -5  -5  -9  186.25    4.10
   5  -5 -10  491.85    8.51
  -5   5  10  475.76    8.54
   5  -5  10  488.94    8.64
  -5   5 -10  477.43    8.67
  -5  -5 -10  510.20    8.68
  -5   5  10  515.95    7.15
   5   5  10  515.54    7.16
   5   5  10  503.87    8.54
  -5   5  10  497.58    8.52
   5  -5 -10  476.31    8.34
  -5  -5 -10  494.07    8.45
   5   5 -10  509.27    8.65
   5   5  11   36.16    1.75
  -5   5  11   35.89    1.72
  -5   5  11   35.91    0.79
   5   5  11   36.24    0.81
   5  -5 -12  192.14    2.88
  -5   5  12  187.44    2.89
  -5   5  12  192.84    2.88
   5   5  12  192.86    2.89
  -5  -5 -12  196.07    2.85
  -5  -5 -13    4.02    0.43
   5  -5 -13    4.10    0.43
   5  -5 -13    4.08    0.45
  -5   5  13    3.63    0.47
  -5   5  13    3.95    0.43
   5   5  13    4.71    0.44
  -5  -5 -13    3.66    0.39
  -5   5 -14   33.30    0.78
  -5  -5 -14   34.01    0.70
   5  -5 -14   33.15    0.76
  -5  -5 -14   34.00    0.74
   5  -5 -14   33.39    0.72
  -5   5  14   32.30    0.76
  -5  -5  14   32.33    0.74
   5  -5  14   32.30    0.72
  -5   5  14   31.05    0.73
   5   5  14   32.14    0.74
  -5   5 -15    3.51    0.43
   5  -5 -15    3.73    0.43
   5  -5 -15    3.61    0.37
  -5  -5 -15    4.48    0.39
  -5   5  15    3.96    0.44
   5   5 -15    3.53    0.41
  -5  -5  15    3.35    0.39
   5  -5  15    3.66    0.37
  -5   5  15    3.74    0.37
   5   5  15    3.71    0.37
  -5   5 -16  129.36    1.98
   5  -5 -16  131.34    1.97
  -5  -5 -16  135.79    1.96
   5  -5 -16  133.10    1.95
  -5   5  16  129.77    1.99
   5   5 -16  136.06    1.99
  -5  -5  16  131.09    1.97
   5  -5  16  131.20    1.96
  -5   5  16  125.42    1.96
   5   5  16  123.80    1.95
  -5   5 -17   34.31    0.66
   5   5  17   35.19    0.68
   5  -5 -17   34.92    0.66
  -5  -5 -17   36.81    0.64
   5  -5 -17   35.70    0.63
  -5   5  17   36.31    0.68
   5   5 -17   36.06    0.67
  -5  -5  17   36.89    0.66
   5  -5  17   34.06    0.64
  -5   5  17   33.63    0.63
   5   5  17   33.34    0.63
   5   5  18    5.47    0.25
  -5  -5 -18    4.68    0.22
  -5   5 -18    4.97    0.24
   5   5 -18    4.71    0.24
   5   5  19    7.27    0.19
   5  -6   0    0.03    0.73
  -5  -6   0    0.14    0.70
   5   6   0   -0.04    0.86
   5  -6   0    0.24    0.66
  -5  -6   0   -0.03    0.71
  -5   6   0    0.32    0.78
   5   6   0    0.66    0.63
  -5   6   0   -0.17    0.67
   5  -6  -1    2.91    0.79
   5  -6   1    3.18    0.75
  -5  -6   1    2.58    0.79
  -5  -6  -1    3.07    0.75
  -5  -6  -1    3.21    0.80
   5  -6  -1    2.53    0.70
   5  -6   1    3.14    0.76
  -5  -6   1    2.88    0.83
   5   6  -1    3.43    0.84
  -5   6   1    2.60    0.85
  -5   6  -1    3.82    0.87
   5   6   1    3.72    0.64
   5   6  -1    2.24    0.68
  -5   6   1    2.75    0.76
  -5   6  -1    2.46    0.67
   5   6   1    1.87    0.90
   5   6  -2   22.46    1.24
   5  -6  -2   22.70    1.17
  -5  -6  -2   24.67    1.23
  -5   6   2   24.35    1.37
  -5   6  -2   24.50    1.28
   5   6  -2   24.69    1.15
   5  -6  -2   25.86    1.26
  -5  -6   2   23.87    1.23
  -5   6   2   25.43    1.25
  -5  -6  -2   22.13    1.15
  -5   6  -2   24.38    1.14
   5  -6   2   24.42    1.23
   5   6  -2   25.65    1.41
   5   6   2   26.39    1.42
   5   6  -3   34.06    1.46
   5  -6  -3   35.24    1.39
  -5  -6  -3   33.44    1.45
  -5   6  -3   37.58    1.52
   5   6  -3   34.91    1.42
  -5  -6  -3   35.80    1.35
  -5   6   3   34.79    1.46
  -5   6  -3   34.85    1.37
  -5  -6   3   36.30    1.51
   5  -6   3   34.70    1.46
   5  -6  -3   35.18    1.43
   5   6  -3   35.05    1.61
   5   6   3   35.04    1.60
   5   6  -4   87.64    2.43
   5  -6  -4   93.85    2.29
  -5  -6  -4   91.74    2.33
   5   6  -4   87.07    2.44
   5   6   4   89.25    2.49
  -5   6  -4   89.18    2.43
  -5   6   4   93.04    2.42
   5  -6   4   87.89    2.36
  -5   6  -4   86.09    2.24
   5  -6  -4   87.49    2.37
  -5  -6  -4   90.76    2.24
  -5  -6   4   89.41    2.47
  -5   6   5   14.82    1.20
   5  -6   5   15.47    1.17
  -5  -6   5   15.57    1.20
  -5   6  -5   14.38    1.02
   5  -6  -5   15.33    1.14
  -5  -6  -5   15.26    1.04
  -5   6  -5   16.02    0.54
   5  -6  -5   16.29    0.50
  -5   6   5   17.09    0.51
   5   6  -5   15.37    0.53
  -5   6  -5   18.08    1.20
   5   6  -5   14.89    1.17
   5  -6  -5   15.24    1.09
  -5  -6  -5   15.33    1.15
   5   6  -5   15.85    1.23
   5   6   5   16.43    1.26
   5   6  -6   11.71    1.09
   5   6   6   11.67    1.14
  -5   6   6    9.99    1.09
   5   6   6    9.42    1.10
   5  -6  -6   11.29    1.01
  -5  -6  -6   12.84    1.07
   5   6  -6    9.31    1.10
  -5   6   6   12.83    1.14
   5  -6   6   11.80    1.13
   5  -6  -6   12.49    1.15
  -5  -6   6   10.70    1.16
  -5   6  -6   11.91    0.50
   5   6   6   11.30    0.46
   5   6  -6   11.79    0.44
  -5   6   6   11.67    0.45
   5   6   6   12.18    0.46
   5   6  -6   12.05    0.49
  -5   6  -6   12.08    1.12
   5   6  -7    0.14    0.38
   5   6  -7    0.18    0.32
   5  -6  -7   -0.45    0.81
  -5  -6  -7    1.29    0.88
   5   6  -7    0.38    0.87
   5  -6   7    0.11    0.87
  -5  -6   7    0.92    0.96
  -5   6  -7    0.37    0.40
   5  -6  -7    0.42    0.87
  -5   6   7    0.67    0.36
   5   6   7    0.65    0.36
   5   6   7    0.32    0.31
  -5   6   7    1.01    0.93
  -5   6  -7    0.72    0.91
   5   6   7    0.51    0.88
  -5   6   7    0.29    0.84
   5   6  -7    0.80    0.78
   5   6  -8   86.27    2.63
   5  -6  -8   87.59    2.42
  -5  -6  -8   90.82    2.56
  -5   6   8   88.81    2.62
   5  -6  -8   90.40    2.58
   5  -6   8   94.47    2.64
  -5   6  -8   96.59    1.58
   5   6   8   91.92    1.51
  -5   6   8   96.66    1.54
   5   6   8   96.95    1.54
   5   6   8   98.11    2.66
  -5   6   8   98.10    2.65
   5   6  -8   91.05    1.57
  -5   6  -8   94.91    2.63
   5   6   9  112.46    1.78
  -5   6  -9  112.38    1.84
  -5   6   9  116.72    1.80
   5   6   9  115.67    1.81
   5   6  10   13.20    0.52
   5   6  10   13.73    0.53
  -5   6  10   13.62    0.54
   5   6 -10   13.49    0.59
  -5   6 -10   13.68    0.57
   5   6  11   35.70    0.78
   5   6  11   37.79    0.81
  -5   6  11   35.82    0.80
   5   6  11   35.08    0.86
   5   6 -11   35.50    0.83
  -5   6 -11   37.06    0.83
   5   6  12   14.09    0.53
   5   6  12   13.78    0.52
  -5   6  12   14.81    0.52
   5  -6 -12   14.00    0.54
   5   6  12   13.37    0.58
   5   6 -12   13.73    0.56
  -5   6 -12   14.72    0.58
  -5   6 -13    2.13    0.44
   5   6  13    2.46    0.40
  -5  -6 -13    2.78    0.40
   5  -6 -13    2.78    0.39
   5   6  13    2.54    0.44
   5  -6 -13    2.70    0.42
   5   6 -13    2.40    0.44
  -5   6  13    2.54    0.39
   5   6  13    3.10    0.38
  -5   6 -14   21.58    0.59
   5  -6 -14   21.59    0.57
  -5  -6 -14   20.32    0.49
   5   6  14   20.33    0.56
  -5  -6 -14   21.57    0.55
   5  -6 -14   21.73    0.54
   5   6  14   21.17    0.60
   5   6 -14   22.53    0.59
   5   6  14   20.47    0.54
  -5   6  14   21.14    0.54
  -5  -6  14   21.77    0.55
   5  -6  14   21.54    0.54
  -5   6 -15   26.44    0.60
   5   6  15   26.60    0.58
   5  -6 -15   26.40    0.60
  -5  -6 -15   28.56    0.58
   5  -6 -15   27.53    0.56
   5   6  15   26.42    0.61
   5   6 -15   27.24    0.60
  -5   6  15   26.91    0.57
   5   6  15   25.88    0.57
  -5  -6  15   29.29    0.59
   5  -6  15   27.37    0.57
  -5   6 -16   10.37    0.34
  -5  -6 -16   10.06    0.33
   5  -6 -16   10.25    0.31
   5   6  16   10.27    0.36
  -5   6  16    9.37    0.31
   5   6  16    9.01    0.31
  -5  -6  16   10.98    0.33
   5   6 -16   10.34    0.35
   5  -6 -16   10.15    0.36
   5   6  16   10.06    0.33
   5   6 -17    2.94    0.20
  -5  -6 -17    2.79    0.19
   5   6 -18    0.79    0.11
   5  -7   0  546.74    8.97
  -5   7   0  528.59    8.87
  -5  -7   0  527.29    8.92
   5   7   0  544.71    7.82
   5  -7   0  567.85    7.81
  -5   7   0  559.69    7.80
   5   7   0  558.02    7.81
   5   7   0  537.36    9.32
  -5   7   0  573.72    9.20
   5  -7   0  550.39    8.92
  -5  -7   0  532.51    8.98
   5  -7  -1  145.99    3.32
  -5   7   1  144.95    3.23
  -5   7  -1  137.11    3.14
  -5  -7  -1  136.68    3.14
   5  -7   1  145.62    3.34
  -5  -7   1  138.53    3.26
   5   7   1  150.64    2.27
   5   7  -1  149.16    2.27
   5   7   1  140.14    3.54
   5   7   1  140.97    2.29
  -5   7  -1  154.20    2.27
   5  -7   1  148.95    2.28
   5  -7  -1  148.89    2.27
  -5   7   1  149.30    2.26
   5  -7  -1  146.56    3.23
  -5  -7  -1  143.10    3.32
   5  -7   1  145.76    3.26
  -5  -7   1  140.12    3.31
  -5   7   1  158.72    3.52
  -5   7  -1  149.40    3.43
  -5  -7  -2   27.86    1.32
  -5   7   2   29.40    1.40
   5  -7   2   28.64    1.45
  -5  -7   2   25.91    1.42
   5  -7  -2   31.42    1.46
   5   7  -2   29.74    0.70
   5   7   2   30.76    0.70
   5   7   2   27.70    0.71
   5   7  -2   25.19    1.58
   5   7   2   26.10    1.56
   5   7  -2   27.28    0.71
   5   7   2   26.85    0.71
   5  -7   2   28.35    0.71
  -5   7  -2   28.61    0.70
   5  -7  -2   29.02    0.68
  -5   7   2   29.44    0.69
   5  -7   2   31.76    1.43
  -5  -7   2   29.48    1.49
   5  -7  -2   28.77    1.35
  -5  -7  -2   25.40    1.42
  -5   7  -2   28.55    1.49
   5   7  -2   27.44    1.30
  -5   7   2   31.67    1.57
   5   7  -3   45.28    1.71
   5  -7  -3   50.14    1.74
  -5  -7  -3   49.82    1.85
  -5   7   3   47.76    1.77
   5  -7   3   48.87    1.83
   5  -7  -3   49.30    1.81
  -5  -7  -3   47.44    1.71
  -5  -7   3   44.63    1.74
  -5   7  -3   50.21    0.97
   5   7   3   46.92    0.98
   5   7  -3   49.70    0.97
   5  -7  -3   50.63    0.95
  -5   7  -3   49.50    0.96
  -5   7   3   50.52    0.95
   5   7  -3   44.46    1.95
   5   7   3   43.74    1.95
   5   7   3   49.94    0.96
   5   7  -3   48.45    0.99
   5   7  -3   51.07    0.98
  -5   7  -3   49.18    1.87
  -5   7   3   48.94    1.92
   5   7  -4  578.14    8.27
   5   7  -4  597.47    8.28
   5   7   4  584.94    8.27
  -5   7   4  585.14    9.56
  -5  -7   4  548.26    9.54
   5  -7   4  574.58    9.52
   5  -7  -4  570.19    9.49
  -5   7  -4  603.90    8.28
   5  -7  -4  591.81    8.25
   5   7  -4  571.09    9.70
   5   7   4  577.34    9.73
   5   7  -4  535.99    9.40
   5  -7  -4  570.27    9.39
  -5  -7  -4  567.97    9.47
   5   7   4  597.58    8.27
   5   7  -4  584.54    8.27
  -5   7  -4  601.83    9.65
   5   7  -5   46.97    0.95
   5   7  -5   43.76    0.92
   5   7   5   45.44    0.93
  -5   7   5   40.99    1.75
  -5  -7   5   40.37    1.79
   5  -7  -5   44.56    1.80
   5  -7   5   44.84    1.77
   5  -7  -5   43.69    1.69
  -5  -7  -5   45.34    1.80
   5   7  -5   41.38    1.72
   5  -7  -5   44.46    0.91
  -5   7  -5   46.50    1.88
  -5   7  -5   47.65    0.95
   5   7  -5   42.78    1.84
   5   7   5   41.20    1.84
   5   7  -5   47.30    0.91
   5   7   5   43.72    0.92
   5   7   6   24.15    0.64
   5   7  -6   23.00    0.63
  -5   7  -6   24.70    0.70
   5   7  -6   24.82    0.69
   5   7  -6   24.65    0.68
   5   7   6   23.18    0.68
   5   7  -7    4.52    0.39
   5   7   7    5.07    0.41
  -5   7  -7    5.11    0.50
   5   7  -7    4.80    0.50
   5   7   7    5.09    0.49
  -5   7  -8  504.78    7.11
   5   7  -8  491.85    7.11
   5   7   8  507.52    7.12
  -5   7  -9   17.00    0.62
   5   7  -9   18.04    0.62
   5   7   9   17.98    0.61
  -5   7 -10  117.68    1.89
   5   7 -10  118.66    1.90
   5   7  10  119.55    1.90
  -5   7 -11    0.80    0.42
   5   7 -11    0.42    0.42
   5   7  11    0.21    0.42
  -5   7  11   -0.10    0.39
  -5   7 -12   45.42    0.87
   5   7 -12   45.50    0.87
  -5   7  12   43.48    0.85
   5   7  12   44.37    0.88
  -5  -7 -13    0.25    0.31
   5  -7 -13    0.11    0.30
   5  -7 -13    0.41    0.34
   5   7  13    0.58    0.34
  -5   7  13    0.26    0.34
   5   7 -13    0.36    0.33
  -5   7 -13    0.25    0.33
  -5   7 -14   93.25    1.43
  -5  -7  14   93.44    1.42
   5  -7  14   92.49    1.41
   5  -7 -14   91.98    1.43
   5   7 -14   92.65    1.43
  -5   7  14   92.71    1.43
   5   7  14   94.39    1.45
  -5  -7 -14   95.06    1.42
   5  -7 -14   91.59    1.40
   5  -7 -15    6.58    0.28
   5   7 -15    6.14    0.26
  -5  -7 -15    6.79    0.26
  -5   7  15    6.57    0.29
   5   7  15    6.62    0.28
   5  -7 -16   10.89    0.26
  -5   7  16   11.41    0.26
   5   8   0   -0.25    0.43
   5   8   0   -0.15    0.48
   5  -8   0   -0.04    0.43
  -5   8   0    0.28    0.43
   5   8  -1   87.30    1.48
   5   8   1   85.63    1.50
  -5   8   1   86.06    1.46
   5  -8  -1   88.44    1.48
   5  -8   1   89.66    1.48
  -5   8  -1   88.20    1.47
   5   8  -2    9.47    0.49
   5   8  -2   10.16    0.53
   5   8   2    9.77    0.56
   5  -8   2    9.93    0.50
  -5   8  -2    9.46    0.51
   5  -8  -2    9.22    0.51
  -5   8   2    8.54    0.50
   5  -8  -3   75.12    1.28
  -5   8   3   72.30    1.28
  -5   8  -3   72.77    1.28
   5  -8   3   75.38    1.30
   5   8  -3   70.78    1.27
   5   8   3   71.52    1.31
   5   8  -3   73.82    1.31
   5   8  -4    2.04    0.46
   5   8   4    2.93    0.46
   5   8  -4    2.77    0.46
   5  -8  -4    2.64    0.44
   5  -8   4    2.56    0.45
  -5   8  -4    2.81    0.43
   5  -8   5    8.56    0.53
  -5   8  -5    7.33    0.46
   5   8   5    7.84    0.49
   5   8  -5    7.72    0.51
   5   8   5    7.35    0.49
   5   8  -5    8.32    0.47
   5   8   6    1.26    0.46
   5   8  -6    0.43    0.38
   5   8   6    1.10    0.41
   5   8  -6    1.25    0.46
  -5   8  -6    0.60    0.40
  -5   8  -7   14.93    0.54
   5   8   7   16.16    0.51
   5   8  -7   16.44    0.50
   5   8   7   15.92    0.58
   5   8  -7   16.00    0.59
  -5   8  -7   15.63    0.58
   5   8   8   18.41    0.58
  -5   8  -8   17.78    0.57
   5   8  -8   17.89    0.61
  -5   8  -8   17.97    0.54
   5   8   9    1.18    0.39
  -5   8  -9    1.57    0.40
   5   8  -9    1.60    0.44
   5   8  -9    1.67    0.38
  -5   8  -9    1.30    0.36
   5   8  10   27.75    0.64
  -5   8  10   26.91    0.61
  -5   8 -10   27.70    0.63
   5   8 -10   28.01    0.66
  -5   8 -10   26.33    0.59
   5   8 -11    3.42    0.38
   5   8  11    3.50    0.35
  -5   8  11    3.89    0.33
  -5   8 -11    3.19    0.34
   5   8  12   20.65    0.48
  -5   8  12   20.24    0.47
   5   8 -12   21.65    0.51
  -5  -8 -12   20.93    0.46
   5   8  13   13.37    0.36
  -5   8  13   13.27    0.34
  -5  -8 -13   14.23    0.33
   5   8 -13   13.45    0.38
  -5   8  14    0.51    0.16
  -5  -8 -14    0.41    0.13
   5   8 -14    0.58    0.18
   5  -8  14    0.19    0.18
   5   8 -15   22.32    0.35
   5  -8  15   20.83    0.36
   5   9   0   56.28    1.10
  -5   9   0   59.38    1.05
   5  -9   0   57.59    1.06
   5   9   1  122.93    1.98
   5  -9  -1  126.85    1.94
   5  -9   1  126.99    1.95
  -5   9   1  124.71    1.93
  -5   9  -1  123.62    1.93
   5  -9  -2  184.16    2.71
  -5   9  -2  180.15    2.70
   5  -9   2  181.77    2.72
   5   9  -2  183.74    2.71
   5   9   2  178.58    2.74
   5   9  -2  183.89    2.74
   5  -9   3   16.25    0.56
  -5   9  -3   16.08    0.51
   5   9  -3   16.25    0.55
   5   9   3   15.54    0.56
   5   9  -3   15.84    0.57
   5  -9   4   10.85    0.49
  -5   9  -4   11.48    0.45
   5   9  -4    9.89    0.47
   5   9  -4   11.07    0.49
   5   9   4   10.24    0.49
   5  -9   5   52.01    0.97
  -5   9  -5   52.17    0.94
   5   9   5   53.09    0.96
   5   9  -5   53.45    0.95
   5   9  -5   50.70    0.96
   5  -9   6  197.34    2.89
  -5   9  -6  197.23    2.86
   5   9   6  203.55    2.87
   5   9  -6  200.59    2.86
   5   9  -6  203.29    2.89
   5  -9  -6  191.33    2.84
   5  -9   6  186.53    2.84
  -5   9   6  196.70    2.86
  -5   9  -6  193.37    2.85
   5  -9   7   24.67    0.60
  -5   9  -7   24.11    0.54
  -5   9   7   24.07    0.52
   5   9   7   24.06    0.53
   5   9  -7   25.82    0.60
   5  -9   8   18.36    0.51
   5   9  -8   19.37    0.51
  -5   9   8   19.00    0.45
   5  -9   9    6.05    0.34
   5   9  -9    6.57    0.34
  -5   9   9    6.68    0.28
   5  -9  10   47.22    0.83
   5  -9 -10   48.21    0.82
   5  -9  11   11.22    0.31
  -5  -9 -11   10.87    0.27
   5  -9  12   45.20    0.72
   5   9 -12   48.12    0.72
   5  10   0   -0.09    0.35
  -5  10   0    0.20    0.34
  -5  10   1    0.04    0.33
   5  10   1    0.17    0.34
   5 -10   1   -0.05    0.29
   5  10   2    2.30    0.35
   5  10  -2    2.12    0.34
  -5  10   2    2.48    0.34
  -5  10  -2    2.02    0.34
   5 -10   2    2.03    0.30
   5 -10   3   18.94    0.46
   5 -10  -3   17.50    0.44
  -5  10  -3   19.37    0.48
  -5  10   3   18.38    0.48
   5 -10   3   16.76    0.45
   5  10   3   19.18    0.49
   5  10  -3   19.18    0.48
   5 -10   4   10.45    0.36
   5 -10  -4    9.94    0.33
  -5  10  -4   11.16    0.37
   5 -10   4    9.93    0.34
  -5  10   4   11.59    0.37
   5  10   4   11.83    0.38
   5  10  -4   11.21    0.37
   5 -10   5    2.06    0.26
   5  10   5    2.06    0.26
  -5  10   5    2.14    0.25
   5  10   6    9.46    0.28
  -5  10   6    9.42    0.26
   5 -10   7    4.35    0.23
   5 -10  -8   80.46    1.17
   5 -10   8   76.76    1.16
   5 -10  -9    2.03    0.14
   5 -10   9    1.42    0.12
   5  11   0   13.90    0.29
  -5  11   0   13.32    0.29
   5  11   1   36.53    0.57
  -5  11   1   34.70    0.57
  -5  11  -2    8.50    0.20
  -5  11   2    8.73    0.21
   5  11  -2    8.87    0.21
   5  11   2    9.17    0.21
   6   0   0  338.46    4.93
   6   0   0  328.99    4.77
   6   0   0  328.10    4.63
  -6   0   1    0.16    0.10
  -6   0  -1   -0.13    0.21
   6   0   1   -0.01    0.35
   6   0  -1    0.20    0.34
   6   0  -1    0.05    0.26
   6   0   1    0.03    0.23
   6   0  -1    0.44    0.10
  -6   0   1   -0.14    0.29
   6   0   2 2967.26   42.25
  -6   0   2 3004.09   42.25
  -6   0  -2 2956.38   42.23
   6   0  -2 3168.32   42.28
  -6   0  -2 3516.67   42.64
   6   0   2 3376.99   42.67
   6   0  -2 3419.46   42.60
   6   0   2 3340.90   42.63
  -6   0   2 3329.50   42.59
  -6   0  -3    0.09    0.18
   6   0  -3    0.04    0.19
  -6   0  -3    0.02    0.31
   6   0  -3    0.12    0.31
   6   0   3   -0.07    0.33
   6   0   3    0.22    0.30
  -6   0   3   -0.01    0.27
   6   0   4  272.37    4.12
   6   0  -4  269.25    4.04
  -6   0  -4  267.75    4.01
  -6   0  -4  270.55    4.28
   6   0  -4  260.60    4.28
   6   0  -4  277.85    4.19
   6   0   4  272.88    4.29
  -6   0   4  261.70    4.09
   6   0   5    0.15    0.34
   6   0  -5   -0.07    0.31
  -6   0  -5   -0.06    0.29
  -6   0  -5   -0.23    0.47
   6   0  -5    0.06    0.43
  -6   0  -5    0.20    0.29
   6   0  -5    0.01    0.39
   6   0   5   -0.18    0.45
  -6   0   5    0.30    0.30
   6   0   6  520.55    7.61
   6   0  -6  523.16    7.65
  -6   0  -6  506.57    7.59
  -6   0  -6  528.21    7.87
   6   0  -6  503.17    7.72
  -6   0  -6  502.28    7.57
   6   0   6  517.02    7.88
  -6   0   6  516.65    7.59
   6   0   7    0.03    0.41
   6   0  -7    0.03    0.45
  -6   0  -7    0.02    0.42
  -6   0  -7    0.04    0.58
   6   0  -7   -0.16    0.46
  -6   0  -7    0.11    0.40
   6   0   7    0.34    0.59
  -6   0   7    0.04    0.37
  -6   0   8  138.12    2.60
  -6   0  -8  145.48    2.92
   6   0  -8  137.33    2.64
   6   0   8  141.43    2.91
   6   0   8  141.64    2.65
   6   0  -8  142.15    2.72
  -6   0  -8  140.14    2.69
  -6   0  -9   -0.33    0.71
   6   0  -9    0.09    0.51
   6   0  -9    0.36    0.55
  -6   0  -9   -0.17    0.57
   6   0   9    0.71    0.48
  -6   0   9   -0.05    0.69
  -6   0   9   -0.22    0.47
  -6   0 -10  357.54    5.86
   6   0 -10  326.41    5.32
   6   0 -10  340.72    5.61
  -6   0 -10  339.03    5.58
  -6   0  10  327.05    4.65
   6   0  10  320.73    4.65
   6   0  10  332.01    5.46
  -6   0  10  356.09    5.85
  -6   0 -11   -0.06    0.68
   6   0 -11    0.09    0.69
  -6   0  11   -0.19    0.30
   6   0  11    0.06    0.30
   6   0  11    0.08    0.58
  -6   0  11   -0.31    0.85
  -6   0 -11    0.24    0.86
  -6   0 -12  395.07    6.95
  -6   0 -12  408.51    6.78
   6   0 -12  403.56    6.81
  -6   0  12  394.12    5.64
   6   0  12  403.30    5.64
   6   0  12  399.13    6.98
   6   0  12  377.55    6.56
  -6   0  12  405.97    7.05
  -6   0  13    1.11    0.99
  -6   0 -13   -0.22    0.33
   6   0 -13   -0.16    0.31
  -6   0 -13   -0.03    0.83
   6   0 -13   -1.00    0.86
   6   0  13    0.19    0.99
   6   0  13   -0.03    0.35
  -6   0  13    0.12    0.34
  -6   0  14  245.70    5.02
  -6   0 -14  239.94    3.51
   6   0 -14  237.71    3.50
  -6   0 -14  228.79    4.68
   6   0 -14  241.03    4.74
  -6   0  14  247.36    3.53
   6   0  14  246.11    3.53
   6   0  14  233.20    4.88
  -6   0  14  238.56    3.51
   6   0 -15   -0.01    0.38
  -6   0 -15    0.32    0.39
  -6   0  15    0.44    0.40
   6   0  15    0.26    0.38
  -6   0 -16  236.20    3.48
   6   0 -16  239.41    3.48
  -6   0  16  241.58    3.51
   6   0  16  241.06    3.50
   6   0  17    0.20    0.46
  -6   0 -17   -0.33    0.36
   6   0 -17    0.10    0.35
  -6   0  17    0.08    0.35
   6   0  17    0.48    0.36
   6   0  18  129.08    1.94
   6   0 -18  125.48    1.87
  -6   0 -18  126.46    1.88
  -6   0  18  121.07    1.88
   6   0  18  122.39    1.88
  -6   0 -19    0.13    0.26
   6   0  19   -0.15    0.35
  -6   0  19    0.25    0.26
   6   0  20    9.55    0.34
  -6   0 -20    8.65    0.26
   6   0  21    0.21    0.15
   6   1   0    0.07    0.38
  -6   1   0    0.08    0.21
   6  -1   0    0.30    0.33
   6   1   0    0.02    0.35
  -6  -1   0   -0.07    0.10
  -6  -1   0    0.10    0.18
  -6  -1   0    0.02    0.09
   6  -1   0    0.13    0.16
   6   1   1 1309.59   18.08
  -6  -1   1 1200.75   17.55
  -6   1  -1 1342.14   17.81
  -6  -1  -1 1276.40   17.78
   6  -1  -1 1370.52   18.02
   6   1   1 1328.81   18.02
   6  -1   1 1345.09   17.94
   6  -1  -1 1333.15   17.70
  -6   1   1 1352.85   17.98
  -6  -1   1 1290.08   17.72
   6  -1   1 1293.52   17.58
   6   1   1 1286.81   17.76
   6   1   1 1306.19   17.94
   6  -1  -1 1238.52   17.52
   6   1  -1 1289.32   17.93
  -6  -1  -1 1224.56   17.56
   6  -1  -1 1305.34   17.65
   6   1   2  186.82    3.02
   6   1  -2  182.18    3.01
   6   1   2  161.85    2.56
  -6   1   2  174.24    2.58
  -6   1  -2  179.25    2.83
  -6  -1  -2  175.45    2.83
   6  -1   2  182.75    2.84
   6   1   2  181.87    2.93
   6  -1  -2  179.33    2.98
   6  -1  -2  188.80    2.77
  -6  -1   2  165.13    2.63
  -6   1   2  185.45    2.90
   6  -1   2  168.67    2.53
   6   1   2  176.84    2.80
  -6   1  -2  180.25    2.66
   6  -1  -2  175.30    2.57
  -6  -1  -2  167.97    2.60
   6  -1  -2  178.38    2.64
   6   1  -2  176.82    2.90
   6  -1   3  103.93    1.90
   6   1   3  107.97    1.99
   6   1  -3  107.11    1.99
  -6   1  -3  104.21    1.66
   6   1  -3  102.40    1.68
   6   1   3  100.10    1.65
  -6   1   3  105.77    1.67
  -6   1  -3  101.85    1.88
  -6  -1  -3   99.24    1.87
   6  -1   3  107.06    1.81
   6   1  -3  103.84    1.98
   6  -1  -3  102.51    1.81
  -6  -1   3   90.71    1.61
  -6   1   3  100.48    1.86
   6  -1   3  100.55    1.58
   6   1   3  104.95    1.89
  -6   1  -3  101.04    1.64
  -6  -1  -3   96.26    1.67
   6   1  -3   99.67    1.92
   6  -1  -3   97.35    1.68
   6  -1  -3  102.77    1.66
   6  -1   4  144.81    2.44
   6   1  -4  138.37    2.46
   6   1   4  136.41    2.24
  -6   1   4  138.43    2.26
  -6   1  -4  138.19    2.24
   6   1  -4  136.79    2.27
   6   1   4  140.81    2.48
  -6  -1  -4  139.76    2.47
  -6   1  -4  141.22    2.49
   6   1  -4  135.26    2.51
   6  -1   4  136.56    2.24
   6  -1  -4  139.71    2.40
  -6  -1   4  129.16    2.13
  -6   1   4  137.05    2.41
  -6   1  -4  135.60    2.18
   6   1   4  139.87    2.48
  -6  -1  -4  132.03    2.25
   6   1  -4  143.15    2.48
   6  -1  -4  136.95    2.25
   6  -1  -4  133.14    2.24
   6  -1   5  467.69    6.71
   6   1   5  418.93    6.32
   6   1   5  469.96    6.66
  -6   1  -5  449.49    6.49
   6   1  -5  448.39    6.53
   6   1  -5  453.68    6.63
  -6  -1  -5  449.41    6.75
  -6   1  -5  451.56    6.76
   6  -1  -5  407.97    6.18
   6   1  -5  440.20    6.68
   6  -1  -5  427.55    6.74
   6  -1   5  455.43    6.38
  -6  -1   5  420.05    6.32
  -6   1   5  460.44    6.64
   6   1   5  450.27    6.75
   6  -1   5  455.46    6.78
  -6  -1  -5  440.96    6.51
   6   1  -5  447.29    6.71
   6  -1  -5  451.29    6.50
   6   1   6   10.11    0.46
   6  -1   6    9.45    0.65
  -6  -1   6   10.62    0.69
  -6   1  -6   10.72    0.58
   6   1  -6   10.53    0.60
  -6  -1  -6    9.88    0.72
  -6   1  -6    9.96    0.73
   6  -1  -6   10.74    0.73
  -6   1   6    9.90    0.65
   6   1   6    9.28    0.73
   6  -1   6   10.01    0.76
   6   1  -6   11.03    0.73
  -6  -1   6    9.58    0.45
   6  -1  -6   10.89    0.59
  -6  -1  -6   10.42    0.59
   6  -1   7  216.54    3.74
   6   1   7  207.57    3.43
  -6  -1   7  208.64    3.80
  -6   1  -7  218.30    3.64
   6   1  -7  223.57    3.70
  -6  -1  -7  215.31    3.86
  -6   1  -7  211.45    3.86
   6   1  -7  217.37    3.67
   6  -1  -7  216.05    3.74
  -6   1   7  209.54    3.70
   6  -1   7  223.60    3.91
   6   1   7  217.73    3.89
   6  -1  -7  218.57    3.63
  -6  -1  -7  219.80    3.66
   6  -1   8  128.56    2.53
   6   1   8  119.89    2.24
  -6  -1   8  122.95    2.62
   6   1  -8  120.46    2.48
  -6   1  -8  118.56    2.42
  -6   1  -8  125.63    2.67
  -6  -1  -8  125.82    2.66
   6   1  -8  124.43    2.41
   6  -1  -8  121.93    2.49
  -6   1   8  124.30    2.51
   6   1   8  125.53    2.69
   6  -1   8  121.03    2.62
   6  -1  -8  120.72    2.41
  -6  -1  -8  122.18    2.45
   6  -1   9  237.25    4.21
  -6  -1   9  232.99    4.35
  -6   1  -9  236.64    4.14
   6   1  -9  246.99    4.22
  -6  -1  -9  235.79    4.35
  -6   1  -9  242.55    4.39
   6   1  -9  242.60    4.00
   6  -1  -9  233.85    4.10
  -6   1   9  236.29    4.17
   6   1   9  233.79    4.37
   6  -1  -9  237.60    4.09
  -6  -1  -9  236.96    4.12
  -6  -1  10   23.41    0.51
   6  -1  10   22.52    0.51
  -6   1  10   22.85    0.52
   6   1  10   22.60    0.51
  -6   1 -10   26.19    1.31
  -6  -1 -10   26.67    1.29
   6  -1 -10   25.17    1.05
  -6   1  10   24.83    1.29
   6  -1  10   27.13    1.16
  -6  -1  10   25.53    1.31
  -6   1 -10   24.22    1.15
   6   1 -10   22.78    1.13
  -6   1  10   23.87    1.14
   6  -1 -10   24.67    1.08
  -6  -1 -10   27.25    1.17
   6  -1  11  314.05    5.71
  -6  -1  11  318.41    4.51
   6  -1  11  319.08    4.51
  -6   1  11  317.35    4.52
   6   1  11  320.60    4.52
  -6   1 -11  319.18    5.76
  -6  -1 -11  321.54    5.74
   6  -1 -11  301.42    5.25
  -6   1  11  311.29    5.47
   6  -1 -11  307.19    5.43
  -6  -1 -11  308.20    5.45
   6   1 -11  327.92    5.63
  -6   1 -11  323.43    5.55
   6  -1  11  298.69    5.51
  -6  -1  11  304.26    5.74
   6  -1  12  152.84    3.38
  -6  -1  12  156.42    3.67
  -6  -1  12  160.88    2.41
   6  -1  12  162.75    2.41
  -6   1  12  161.63    2.42
   6   1  12  162.17    2.42
  -6  -1 -12  165.40    3.64
   6  -1 -12  162.53    3.50
  -6  -1 -12  165.22    3.46
   6   1 -12  162.44    3.50
  -6   1 -12  156.68    3.44
   6   1  12  157.81    3.66
   6  -1  12  158.73    3.57
   6   1  13   29.67    1.63
   6  -1  13   28.48    1.56
   6  -1  13   25.82    1.34
  -6  -1  13   26.01    1.59
  -6   1 -13   28.36    0.64
   6   1 -13   28.18    0.64
  -6  -1 -13   28.68    0.64
   6  -1 -13   28.62    0.64
   6  -1 -13   28.22    0.66
  -6   1  13   27.74    0.67
  -6  -1  13   29.85    0.67
   6  -1  13   30.13    0.68
  -6   1  13   31.13    0.69
   6   1  13   30.17    0.69
   6  -1 -13   30.08    1.46
  -6  -1 -13   30.06    1.45
  -6   1 -13   28.91    1.46
   6   1 -13   29.44    1.48
   6   1 -14    8.82    1.12
   6  -1  14    8.70    1.19
   6   1  14    8.24    1.22
   6  -1  14    9.40    1.01
  -6   1  14    8.15    1.18
  -6  -1  14   11.00    1.28
  -6   1 -14    9.10    0.46
   6   1 -14   10.10    0.46
  -6  -1 -14   11.09    0.45
   6  -1 -14   10.50    0.44
   6  -1 -14    9.76    0.44
  -6   1  14    9.75    0.46
  -6   1 -14    9.31    1.18
  -6  -1  14   10.10    0.47
   6  -1  14   10.17    0.47
  -6   1  14    9.50    0.48
   6   1  14   10.26    0.48
  -6  -1 -14   11.64    1.11
   6  -1 -14   10.90    1.08
   6   1 -14   10.35    1.13
  -6   1 -15   32.53    0.72
   6   1 -15   33.32    0.72
  -6  -1 -15   32.25    0.73
   6  -1 -15   33.27    0.72
  -6  -1  15   32.19    0.74
   6  -1  15   33.14    0.73
  -6   1  15   33.88    0.75
   6   1  15   32.57    0.75
  -6   1  15   31.58    0.74
  -6  -1  16    6.76    0.45
   6  -1  16    7.35    0.44
  -6   1  16    7.54    0.44
   6   1  16    7.30    0.44
  -6   1 -16    6.86    0.43
   6   1 -16    8.15    0.43
  -6  -1 -16    7.12    0.44
   6  -1 -16    7.06    0.43
  -6  -1  17   60.71    1.06
   6  -1  17   60.64    1.06
  -6   1  17   60.59    1.06
   6   1  17   59.88    1.06
   6   1 -17   60.37    1.05
  -6   1 -17   60.03    1.05
  -6  -1 -17   61.48    1.05
   6  -1 -17   59.24    1.04
   6  -1  17   61.33    1.12
   6   1  17   62.31    1.13
  -6  -1  18    2.04    0.32
   6  -1  18    2.00    0.31
  -6   1  18    2.31    0.32
   6   1  18    2.54    0.32
   6   1 -18    2.14    0.33
   6   1  18    2.33    0.41
  -6  -1 -18    2.38    0.32
   6  -1 -18    2.00    0.31
   6  -1  18    2.67    0.41
  -6   1 -18    2.23    0.34
  -6   1  19    2.19    0.26
  -6  -1  19    1.77    0.25
  -6  -1 -19    1.70    0.27
   6   1  19    2.18    0.34
   6  -1  19    1.83    0.34
  -6   1 -19    1.86    0.27
   6   1  20    1.25    0.24
  -6  -1 -20    0.99    0.17
   6  -1  20    1.44    0.24
   6   1  20    1.13    0.20
   6   1  21    1.16    0.14
   6  -1  21    1.24    0.13
   6  -2   0 1754.56   23.98
   6  -2   0 1750.98   23.74
  -6   2   0 1803.92   24.05
  -6  -2   0 1683.10   23.68
   6   2   0 1609.79   23.98
   6  -2   0 1737.60   23.66
  -6  -2   0 1648.35   23.69
   6   2   0 1732.58   24.08
   6   2   1   40.60    1.13
  -6   2  -1   42.07    1.00
   6  -2  -1   44.95    1.10
   6  -2   1   43.32    1.03
  -6  -2  -1   38.71    0.77
  -6   2   1   43.17    1.11
  -6  -2   1   36.22    0.67
   6  -2   1   42.33    0.87
   6  -2  -1   42.84    0.92
  -6  -2  -1   40.97    0.85
   6   2  -1   39.97    1.07
   6  -2  -1   42.66    0.82
  -6  -2   1   37.75    0.77
   6   2   2  497.60    7.18
   6   2  -2  493.54    7.18
   6   2   2  441.36    6.78
  -6   2   2  488.14    6.83
  -6   2  -2  491.66    7.04
   6   2  -2  485.54    7.16
   6  -2   2  496.66    6.96
   6  -2   2  490.12    6.83
  -6   2   2  496.86    7.13
   6  -2  -2  493.99    6.93
  -6  -2  -2  439.59    6.68
  -6   2  -2  482.91    6.93
   6   2  -2  478.33    7.15
   6  -2  -2  490.66    6.79
  -6  -2  -2  468.57    6.82
  -6  -2   3  184.04    3.18
   6   2  -3  212.77    3.47
   6   2   3  212.78    3.46
   6   2   3  196.35    3.15
  -6   2   3  212.03    3.19
  -6   2  -3  216.82    3.41
   6   2  -3  197.76    3.41
   6  -2   3  212.98    3.19
   6  -2   3  217.37    3.17
  -6   2   3  213.89    3.42
   6  -2  -3  211.44    3.28
  -6  -2  -3  188.84    3.00
  -6   2  -3  207.71    3.21
   6  -2  -3  190.29    2.88
   6   2  -3  209.07    3.47
   6  -2  -3  202.90    3.13
  -6  -2  -3  195.40    3.14
   6  -2   4  346.54    5.20
  -6  -2   4  306.62    4.99
   6   2   4  339.21    5.17
   6   2  -4  327.73    5.14
   6   2   4  310.74    4.91
  -6   2   4  333.03    4.95
  -6   2  -4  334.22    4.94
   6   2  -4  316.44    4.95
  -6  -2  -4  336.94    5.17
  -6   2  -4  338.31    5.17
   6   2  -4  305.90    5.09
   6  -2   4  326.24    4.81
  -6  -2  -4  312.60    4.76
  -6   2   4  328.25    5.14
   6  -2  -4  328.11    5.04
  -6   2  -4  331.97    4.92
   6   2   4  325.69    5.11
   6  -2  -4  326.65    4.89
   6   2  -4  327.37    5.20
  -6  -2  -4  316.01    4.91
   6  -2  -4  320.15    4.69
   6  -2   5    0.60    0.49
  -6  -2   5    0.41    0.40
  -6   2  -5    0.90    0.39
   6   2  -5    0.80    0.40
   6   2   5    1.05    0.48
   6   2  -5    1.14    0.48
   6   2   5    0.57    0.38
  -6   2   5    0.45    0.38
  -6   2  -5    0.27    0.52
   6  -2  -5    0.83    0.43
  -6  -2  -5    0.47    0.27
  -6   2   5    0.77    0.49
  -6   2  -5    0.35    0.33
   6   2   5    0.02    0.52
   6   2  -5    0.63    0.44
   6  -2  -5    0.58    0.37
  -6  -2  -5    0.37    0.38
   6   2  -5    0.52    0.52
  -6  -2  -5    0.34    0.50
   6  -2   6  597.63    8.78
  -6  -2   6  552.95    8.64
   6   2   6  582.72    8.57
   6   2  -6  562.54    8.55
  -6   2  -6  561.10    8.52
   6   2  -6  580.51    8.59
   6   2   6  565.06    8.52
  -6   2   6  575.42    8.54
  -6   2  -6  575.35    8.79
  -6  -2  -6  578.76    8.79
   6   2  -6  558.91    8.56
   6  -2  -6  589.91    8.69
  -6   2   6  589.22    8.70
   6   2   6  573.67    8.77
  -6   2  -6  571.09    8.45
   6  -2  -6  563.21    8.50
  -6  -2  -6  574.43    8.55
   6   2  -6  587.60    8.79
   6  -2   7   10.68    0.80
  -6  -2   7    8.27    0.75
   6   2   7   10.04    0.71
  -6   2   7    9.51    0.68
  -6   2  -7    9.63    0.71
   6   2  -7    8.32    0.67
   6   2   7    9.05    0.60
   6   2  -7    8.83    0.60
  -6   2  -7    8.35    0.80
  -6  -2  -7    9.35    0.83
   6   2  -7    9.62    0.66
   6  -2  -7    9.46    0.77
  -6   2   7    9.03    0.78
   6   2   7    8.37    0.79
   6  -2   7    9.07    0.83
   6  -2  -7    8.04    0.66
  -6  -2  -7    8.13    0.68
   6   2  -7    8.83    0.81
   6  -2   8  387.75    6.27
  -6  -2   8  377.27    6.26
   6   2   8  373.70    6.11
  -6   2   8  384.04    6.14
  -6   2  -8  377.29    6.10
   6   2  -8  383.42    6.19
  -6   2  -8  374.00    6.35
  -6  -2  -8  394.45    6.34
   6  -2  -8  374.84    6.16
   6   2  -8  363.73    5.90
  -6   2   8  390.53    6.22
   6   2   8  364.05    6.31
   6   2  -8  391.68    6.36
   6  -2  -8  379.96    6.07
  -6  -2  -8  383.89    6.11
  -6  -2  -9    3.20    0.70
   6   2  -9    2.27    0.83
  -6  -2  -9    2.87    0.83
   6  -2  -9    2.75    0.66
  -6  -2   9    3.34    0.79
   6  -2   9    2.33    0.71
  -6   2   9    2.80    0.26
   6   2   9    2.75    0.26
  -6   2  -9    3.54    0.83
   6  -2  -9    2.71    0.68
  -6   2   9    3.13    0.73
   6   2   9    2.51    0.85
   6   2   9    2.61    0.70
  -6   2   9    3.07    0.71
  -6   2  -9    3.22    0.66
   6   2  -9    2.11    0.67
   6  -2  10  128.50    2.96
  -6  -2  10  132.15    3.02
   6  -2  10  130.99    1.98
  -6   2  10  131.40    1.99
   6   2  10  129.62    1.99
  -6   2 -10  135.66    3.11
  -6  -2 -10  136.58    3.07
   6  -2 -10  134.66    2.84
  -6   2  10  142.90    3.00
   6   2  10  131.59    2.90
  -6   2  10  130.05    2.91
  -6   2 -10  133.44    2.90
   6   2 -10  137.35    2.98
   6   2 -10  138.12    3.10
   6  -2 -10  134.36    2.81
  -6  -2 -10  134.76    2.89
   6  -2  11   18.60    1.28
  -6   2  11   21.22    1.31
   6  -2  11   18.44    1.18
  -6  -2  11   18.74    1.26
  -6  -2  11   18.51    0.49
   6  -2  11   18.54    0.50
  -6   2  11   18.97    0.51
   6   2  11   18.24    0.51
  -6  -2 -11   19.26    1.27
  -6   2 -11   18.37    1.31
   6  -2 -11   18.20    1.06
   6   2 -11   20.94    1.34
   6  -2 -11   16.86    1.07
  -6  -2 -11   17.60    1.13
  -6   2  11   18.67    1.19
   6   2  11   17.15    1.17
  -6   2  11   18.21    1.20
  -6   2 -11   15.44    1.14
   6   2 -11   18.86    1.21
   6   2 -12   50.39    1.94
   6  -2 -12   47.64    1.70
  -6  -2 -12   49.63    1.77
   6  -2  12   50.16    1.89
   6  -2  12   48.46    1.81
  -6  -2  12   53.20    1.98
  -6   2  12   52.11    1.94
  -6   2 -12   47.90    0.90
   6   2 -12   48.90    0.90
  -6  -2 -12   48.97    0.91
   6  -2 -12   49.98    0.90
   6  -2 -12   49.08    0.92
  -6   2  12   48.89    0.93
   6  -2 -12   48.96    1.59
   6   2  12   48.61    1.83
  -6   2  12   50.78    1.84
  -6   2 -12   47.66    1.81
   6   2 -12   51.04    1.89
  -6  -2 -12   54.09    1.96
  -6  -2  12   50.40    0.91
   6  -2  12   50.09    0.92
  -6   2  12   50.15    0.93
   6   2  12   50.29    0.93
   6   2 -13    0.16    0.99
   6  -2 -13   -0.19    0.79
  -6  -2 -13    0.47    0.84
   6  -2  13    0.88    0.99
   6  -2  13    1.30    0.88
  -6  -2  13    0.59    0.97
  -6   2  13    0.69    0.95
   6   2 -13    0.79    0.37
  -6   2 -13    0.64    0.36
  -6  -2 -13    0.85    0.36
   6  -2 -13    0.41    0.33
  -6  -2 -13    0.72    1.01
   6  -2 -13    0.43    0.37
  -6   2  13    0.70    0.39
  -6   2  13    1.13    0.39
   6   2  13    0.72    0.38
  -6  -2  13    0.79    0.37
   6  -2  13    0.39    0.37
   6   2  13    0.70    0.92
  -6   2  13    0.89    0.82
  -6   2 -13    0.11    0.91
   6   2 -13    1.06    0.94
  -6   2  14  143.54    2.22
   6  -2 -14  140.17    2.19
  -6  -2  14  146.88    2.20
   6  -2  14  144.18    2.19
  -6   2  14  144.52    2.21
   6   2  14  142.45    2.21
   6   2 -14  143.12    2.20
  -6   2 -14  140.14    2.19
  -6  -2 -14  144.65    2.19
   6  -2 -14  143.38    2.18
  -6   2  15   16.10    0.57
   6  -2 -15   16.38    0.54
  -6   2  15   15.73    0.54
   6   2  15   15.44    0.55
  -6  -2  15   14.92    0.53
   6  -2  15   15.76    0.54
   6  -2  15   16.19    0.57
   6   2 -15   16.19    0.52
  -6   2 -15   15.48    0.52
  -6  -2 -15   16.53    0.52
   6  -2 -15   15.27    0.52
  -6   2  16   54.43    1.00
   6   2  16   53.19    1.00
  -6  -2  16   52.53    0.99
   6  -2  16   52.96    0.99
   6   2 -16   55.27    1.00
  -6   2 -16   56.03    1.00
   6  -2  16   53.70    1.03
  -6  -2 -16   54.48    0.98
   6  -2 -16   54.29    0.98
   6   2  16   55.22    1.04
  -6   2  16   56.18    1.02
   6  -2  17    6.62    0.46
   6   2 -17    6.43    0.39
  -6   2 -17    6.62    0.41
  -6  -2 -17    6.70    0.40
   6  -2 -17    7.01    0.39
   6   2  17    7.13    0.45
  -6   2  17    6.67    0.40
   6   2  17    6.69    0.39
  -6  -2  17    6.69    0.40
   6  -2  17    6.88    0.39
   6   2 -18   58.16    0.96
  -6   2 -18   55.87    0.96
  -6  -2 -18   58.99    0.96
   6  -2 -18   57.86    0.94
  -6   2  18   54.32    0.95
   6   2  18   55.10    0.95
  -6  -2  18   57.10    0.97
   6  -2  18   56.55    0.95
   6  -2  18   57.23    0.99
   6   2  18   57.59    1.00
  -6  -2 -19   24.23    0.47
  -6   2  19   21.37    0.46
  -6  -2  19   22.10    0.47
   6  -2  19   23.98    0.51
   6   2  19   25.08    0.52
   6  -2  20  108.85    1.49
   6   2  20  108.60    1.49
   6   3   0    0.29    0.53
   6   3   0    0.59    0.53
   6  -3   0    0.14    0.38
  -6  -3   0    0.44    0.32
   6   3   1  365.91    5.79
   6   3   1  372.50    5.76
   6   3  -1  366.10    5.74
   6  -3  -1  372.65    5.43
  -6  -3  -1  356.13    5.48
   6   3   1  357.19    5.27
  -6   3   1  358.06    5.71
   6  -3   1  374.51    5.51
  -6  -3  -1  350.30    5.39
  -6  -3   1  355.41    5.48
   6  -3  -1  369.33    5.53
   6   3  -2    5.31    0.64
   6   3   2    5.03    0.63
   6   3   2    5.68    0.45
  -6   3   2    5.97    0.48
  -6   3  -2    7.35    0.62
   6  -3   2    7.14    0.50
  -6  -3  -2    6.29    0.48
   6   3  -2    5.97    0.64
   6  -3  -2    6.73    0.45
  -6   3  -2    6.98    0.54
   6   3   2    5.88    0.29
   6  -3   2    6.42    0.50
  -6   3   2    6.82    0.62
  -6  -3  -2    6.10    0.41
   6  -3  -2    8.86    0.54
  -6  -3   3   62.78    1.37
   6   3   3   69.65    1.49
  -6   3   3   74.43    1.54
   6   3  -3   75.89    1.74
   6   3   3   75.85    1.75
  -6   3  -3   74.43    1.69
   6  -3   3   73.34    1.44
   6   3  -3   67.28    1.73
   6  -3  -3   74.06    1.49
  -6  -3  -3   70.82    1.52
  -6   3  -3   75.34    1.58
  -6   3   3   70.77    1.68
   6  -3  -3   73.31    1.59
   6  -3   3   75.95    1.55
  -6  -3  -3   68.15    1.38
  -6  -3   4  396.60    6.55
   6   3  -4  440.33    6.84
   6   3   4  448.93    6.86
   6   3   4  434.23    6.64
  -6   3   4  460.60    6.69
  -6   3  -4  453.19    6.89
   6  -3   4  440.89    6.41
   6   3  -4  434.58    6.90
   6  -3  -4  437.06    6.57
  -6  -3  -4  436.25    6.63
  -6   3  -4  457.92    6.70
  -6   3   4  428.23    6.85
   6  -3  -4  456.59    6.76
  -6  -3  -4  419.25    6.46
   6  -3   4  454.36    6.65
   6   3  -5  135.91    2.58
   6   3   5  138.18    2.60
   6   3   5  129.38    2.47
  -6   3   5  136.11    2.51
  -6   3  -5  131.53    2.69
   6  -3   5  134.98    2.72
  -6  -3   5  117.56    2.42
   6  -3  -5  126.08    2.40
  -6  -3  -5  129.08    2.44
  -6   3  -5  134.19    2.47
  -6   3   5  132.91    2.64
  -6  -3  -5  121.15    2.26
   6  -3  -5  131.89    2.53
   6   3   6   39.62    1.21
   6   3  -6   40.52    1.21
   6   3   6   36.83    1.19
  -6   3   6   39.11    1.22
  -6   3  -6   39.26    1.21
   6   3  -6   38.03    1.23
  -6   3  -6   37.54    1.37
   6  -3   6   37.48    1.34
  -6  -3   6   31.41    1.15
   6  -3  -6   34.78    1.11
  -6  -3  -6   33.58    1.15
  -6   3  -6   37.39    1.16
  -6  -3  -6   36.25    1.04
   6  -3  -6   36.59    1.26
  -6   3   6   37.15    1.30
   6   3   7   28.35    1.04
   6   3  -7   25.31    1.02
   6   3   7   26.54    1.10
  -6   3   7   27.19    1.08
  -6   3  -7   28.06    1.08
   6   3  -7   27.31    1.14
  -6   3  -7   23.76    1.21
  -6  -3  -7   25.02    1.20
   6  -3   7   26.10    1.22
  -6  -3   7   22.40    1.04
   6  -3  -7   25.41    1.02
  -6  -3  -7   26.19    1.06
  -6   3  -7   32.93    1.10
   6  -3  -7   24.10    1.15
  -6   3   7   25.41    1.17
   6  -3   8  147.35    3.14
  -6  -3   8  130.04    2.96
  -6   3  -8  146.73    3.20
  -6  -3  -8  145.81    3.16
   6   3   8  141.51    2.11
  -6   3   8  144.63    2.12
   6  -3  -8  142.21    2.89
  -6  -3  -8  138.87    2.91
  -6   3   8  147.17    3.08
   6  -3  -8  145.61    3.02
  -6   3   8  150.38    3.01
   6   3  -8  135.43    2.68
  -6   3  -8  151.22    2.99
   6   3  -8  145.60    3.02
   6   3   8  147.05    2.98
  -6  -3   9  393.97    6.75
   6  -3   9  417.72    6.89
  -6   3   9  403.22    5.66
   6   3   9  396.89    5.66
  -6   3  -9  386.69    6.90
  -6  -3  -9  417.38    6.92
   6  -3  -9  406.10    6.59
  -6  -3  -9  399.23    6.63
  -6   3   9  405.28    6.71
  -6   3  -9  395.71    6.67
   6   3  -9  405.95    6.76
   6   3   9  408.84    6.72
  -6   3   9  401.37    6.81
   6  -3  -9  406.13    6.76
  -6   3  10  262.20    5.05
   6  -3  10  264.51    5.06
  -6  -3  10  250.13    4.95
   6   3  10  271.99    3.87
  -6   3  10  269.91    3.86
  -6   3 -10  266.76    5.14
  -6  -3 -10  264.70    5.10
   6  -3 -10  262.62    4.81
  -6  -3 -10  258.84    4.88
   6  -3  10  280.13    5.12
   6  -3 -10  267.33    4.88
  -6   3 -10  267.24    4.92
   6   3 -10  269.11    5.03
   6   3  10  271.30    4.97
  -6   3  10  262.00    4.94
  -6   3  11    4.55    0.96
   6  -3  11    6.01    1.00
  -6  -3  11    5.74    0.98
   6   3  11    4.88    0.39
  -6   3  11    5.06    0.39
   6  -3 -11    4.66    0.38
   6  -3 -11    4.88    0.89
   6  -3  11    5.40    1.04
  -6   3 -11    4.76    0.89
   6   3 -11    4.57    0.98
   6   3  11    5.13    0.95
  -6   3  11    5.47    0.94
  -6  -3 -11    4.58    0.89
  -6  -3 -11    5.50    1.02
   6  -3 -11    4.00    0.83
  -6   3  12   67.18    2.20
   6  -3 -12   65.67    2.02
  -6  -3 -12   66.55    2.07
   6  -3  12   65.93    2.26
  -6   3  12   63.30    2.18
   6  -3  12   64.16    2.20
  -6  -3  12   59.76    2.16
   6   3  12   66.09    1.18
  -6  -3 -12   68.98    1.17
   6  -3 -12   69.03    1.15
   6   3 -12   68.77    1.16
  -6   3 -12   64.33    1.16
   6  -3  12   64.83    1.16
  -6  -3 -12   65.59    2.25
  -6   3  12   68.09    1.18
   6  -3 -12   66.52    1.99
   6  -3 -12   65.29    1.17
  -6   3 -12   65.40    2.14
   6   3 -12   67.65    2.23
   6   3  12   69.81    2.24
  -6   3  12   69.63    2.19
   6   3  12   70.92    1.19
  -6   3  12   69.21    1.19
  -6  -3  12   68.93    1.17
   6  -3  12   68.34    1.16
   6  -3 -13   66.95    2.13
  -6  -3 -13   77.86    2.29
   6  -3  13   76.57    2.46
   6   3  13   79.32    1.35
   6   3 -13   79.68    1.33
  -6   3 -13   75.94    1.33
  -6  -3 -13   80.20    1.33
   6  -3 -13   80.58    1.31
   6  -3  13   74.98    1.32
   6  -3 -13   78.29    1.33
   6  -3  13   70.85    2.38
  -6  -3  13   73.63    2.44
  -6   3  13   76.72    2.45
  -6   3  13   81.24    1.35
  -6   3  13   82.50    1.35
   6   3  13   80.53    1.35
  -6  -3  13   80.67    1.33
   6  -3  13   80.17    1.33
   6   3  13   76.81    2.41
   6   3 -13   76.23    2.40
  -6   3  13   76.50    2.36
  -6   3  14   71.08    1.26
   6  -3 -14   71.38    1.23
   6  -3  14   68.21    1.22
   6   3 -14   72.07    1.24
  -6   3 -14   68.56    1.23
  -6  -3 -14   72.92    1.23
   6  -3 -14   71.85    1.21
   6   3  14   69.63    1.24
  -6   3  14   69.48    1.24
   6   3  14   71.64    1.24
  -6  -3  14   72.30    1.24
   6  -3  14   72.24    1.23
  -6   3  15    5.36    0.48
   6  -3 -15    5.34    0.43
   6   3 -15    5.31    0.43
  -6   3 -15    5.57    0.44
  -6  -3 -15    5.78    0.42
   6  -3 -15    5.46    0.41
   6  -3  15    5.32    0.43
   6   3  15    5.29    0.44
  -6   3  15    6.38    0.44
  -6  -3  15    5.52    0.43
   6  -3  15    5.84    0.41
   6   3  15    5.59    0.42
   6   3 -16   51.06    0.94
  -6   3 -16   49.41    0.94
  -6  -3 -16   50.92    0.93
   6  -3 -16   50.18    0.91
  -6   3  16   52.53    0.98
   6  -3 -16   51.42    0.94
   6  -3  16   47.52    0.92
   6   3  16   50.05    0.94
  -6   3  16   49.85    0.94
   6   3  16   50.28    0.93
  -6  -3  16   51.03    0.94
   6  -3  16   51.36    0.93
  -6  -3 -17   10.04    0.40
   6  -3 -17    8.45    0.37
   6  -3  17    8.76    0.40
   6   3  17    9.76    0.42
  -6   3  17    9.06    0.39
   6   3  17    9.52    0.39
  -6  -3  17    9.01    0.39
   6  -3  17    9.31    0.38
  -6   3  17    9.97    0.45
   6  -3  18    3.96    0.29
   6   3  18    3.87    0.30
  -6   3  18    4.06    0.29
  -6  -3  18    3.90    0.29
  -6  -3 -18    4.31    0.29
   6  -3  19    3.05    0.22
  -6  -3 -19    3.49    0.21
   6   3  19    3.22    0.29
   6   3 -20    4.24    0.19
  -6   3 -20    3.64    0.18
   6   3  20    3.99    0.20
   6   4   0  758.99   11.45
   6   4   0  764.55   10.97
  -6  -4   0  732.74   11.08
   6  -4   0  790.43   11.20
  -6   4   0  769.81   11.35
   6   4   0  755.84   11.35
   6  -4   0  775.99   11.10
  -6  -4   0  741.03   11.15
   6   4   1    6.29    0.76
   6   4   1    5.49    0.43
   6   4  -1    6.08    0.52
  -6   4  -1    6.08    0.67
   6  -4  -1    5.95    0.62
   6  -4   1    5.54    0.56
  -6  -4  -1    5.02    0.52
  -6  -4   1    5.62    0.59
  -6   4   1    5.03    0.68
  -6   4  -1    5.38    0.67
   6   4   1    6.35    0.73
  -6  -4  -1    4.89    0.59
   6  -4  -1    6.35    0.56
   6   4  -1    5.03    0.75
   6   4  -2  680.18   10.46
   6   4   2  699.05   10.49
   6  -4  -2  710.82   10.14
  -6  -4  -2  677.65   10.18
   6   4  -2  681.82   10.42
  -6   4  -2  697.18   10.31
  -6  -4  -2  665.10   10.06
   6  -4  -2  709.94   10.26
  -6   4  -2  707.11   10.45
  -6  -4   2  659.63   10.20
   6  -4   2  710.16   10.23
   6   4  -3   54.05    1.57
   6   4   3   54.60    1.57
   6   4   3   50.57    1.35
  -6   4   3   52.94    1.40
   6  -4   3   50.26    1.23
   6   4  -3   51.77    1.57
   6  -4  -3   49.69    1.32
  -6  -4  -3   49.26    1.36
  -6   4  -3   53.92    1.45
  -6  -4  -3   49.38    1.25
   6  -4   3   53.71    1.40
  -6   4  -3   50.07    1.53
   6  -4  -3   52.09    1.44
  -6   4  -4  309.76    5.19
  -6   4  -4  301.90    5.11
   6  -4  -4  303.03    4.99
   6  -4   4  317.63    4.99
  -6  -4  -4  284.66    4.73
   6   4  -4  297.76    5.19
   6  -4  -4  303.62    4.85
  -6  -4  -4  297.82    4.91
  -6   4  -4  297.48    4.98
   6   4  -4  288.41    5.07
   6   4   4  297.92    5.09
   6   4   4  289.20    4.88
  -6   4   4  301.27    4.93
   6   4  -5    3.95    0.69
   6   4   5    4.09    0.73
   6   4   5    4.02    0.62
  -6   4   5    4.50    0.64
  -6   4  -5    4.45    0.79
  -6   4  -5    4.26    0.73
  -6   4   5    4.85    0.78
   6  -4  -5    4.05    0.60
   6   4  -5    3.94    0.84
  -6  -4  -5    4.36    0.64
  -6   4  -5    3.65    0.66
   6  -4   5    4.92    0.68
   6  -4  -5    4.17    0.71
  -6  -4  -5    4.25    0.55
  -6   4   6  686.34    9.44
   6   4   6  648.68    9.43
  -6   4  -6  702.85   10.68
   6  -4   6  730.88   10.35
  -6   4   6  707.88   10.57
   6  -4  -6  721.54   10.45
   6   4  -6  715.81   10.69
   6  -4  -6  699.18   10.26
  -6  -4  -6  683.06   10.30
  -6   4  -6  710.13   10.36
   6   4  -6  673.30   10.34
   6   4   6  675.62   10.36
   6   4   6  680.93   10.32
  -6   4   6  698.81   10.36
  -6  -4   7   20.64    1.01
  -6   4   7   23.30    0.51
   6   4   7   22.79    0.51
  -6   4  -7   23.83    1.29
  -6   4   7   23.39    1.25
   6  -4  -7   24.79    1.21
   6  -4   7   23.88    1.08
   6  -4  -7   23.71    1.08
   6   4  -7   22.10    1.29
  -6  -4  -7   22.17    1.09
  -6   4  -7   23.58    1.09
   6   4   7   23.16    1.10
   6   4  -7   22.88    1.09
   6   4   7   23.31    1.13
  -6   4   7   23.40    1.15
  -6   4   8  270.69    3.85
   6   4   8  269.36    3.85
  -6   4  -8  260.48    5.08
  -6  -4  -8  278.25    5.10
  -6   4   8  277.13    5.04
   6  -4  -8  284.63    5.00
   6  -4  -8  268.60    4.78
  -6  -4  -8  273.80    4.85
   6   4  -8  269.16    5.08
  -6  -4   8  240.56    4.72
   6   4  -8  266.01    4.63
   6   4   8  257.65    4.83
  -6   4   8  264.11    4.85
  -6   4   9   92.55    1.46
   6   4   9   93.18    1.46
  -6   4  -9   84.68    2.57
  -6  -4  -9   93.90    2.60
  -6   4   9   98.41    2.58
   6  -4  -9   90.37    2.47
  -6  -4  -9   90.03    2.38
   6   4  -9   91.33    2.61
   6  -4  -9   89.64    2.29
   6   4   9   90.74    2.44
  -6   4   9   95.38    2.43
   6  -4   9   86.73    2.51
  -6  -4   9   78.15    2.31
   6   4  10   49.59    1.82
  -6   4  10   51.31    1.84
   6  -4 -10   51.05    1.90
  -6   4  10   54.04    1.99
   6  -4  10   54.19    2.00
  -6  -4  10   48.07    1.79
  -6   4 -10   50.26    0.95
  -6   4 -10   52.88    2.06
  -6  -4 -10   53.69    2.03
   6  -4 -10   51.05    1.73
  -6  -4 -10   52.77    1.85
   6   4 -10   52.97    1.98
  -6   4  10   52.94    0.95
   6   4  10   53.18    0.96
   6  -4  10   52.46    1.95
   6   4  11   31.42    1.55
  -6   4  11   29.42    1.52
  -6   4  11   27.83    1.59
   6  -4  11   32.94    1.67
  -6  -4  11   25.75    1.44
   6   4 -11   30.30    0.71
  -6   4 -11   30.55    0.70
  -6  -4 -11   29.57    1.63
   6  -4 -11   31.04    1.46
   6  -4 -11   29.08    0.70
   6   4 -11   31.98    1.70
   6  -4 -11   30.29    1.41
  -6  -4 -11   29.55    1.46
   6  -4  11   31.28    1.68
  -6   4  11   31.45    0.70
   6   4  11   31.45    0.71
  -6  -4  12  163.66    3.93
  -6  -4 -12  194.92    2.77
   6  -4 -12  186.19    2.76
   6   4 -12  186.37    2.78
  -6   4 -12  177.24    2.78
   6  -4 -12  180.90    2.77
  -6   4  12  192.90    2.79
   6  -4 -12  182.73    3.85
  -6   4  12  189.30    2.78
   6   4  12  186.11    2.78
   6   4  12  173.52    3.99
  -6   4  12  179.75    3.99
   6  -4 -12  169.10    3.79
  -6  -4 -12  181.30    3.93
   6  -4 -13    3.03    0.41
  -6   4  13    2.96    0.44
   6   4  13    2.67    0.36
  -6  -4 -13    2.86    0.41
   6  -4 -13    2.85    0.40
  -6   4  13    3.36    0.41
   6   4  13    2.68    0.42
  -6  -4  13    2.88    0.41
   6  -4  13    2.57    0.38
  -6  -4 -14  107.27    1.66
   6  -4 -14  108.33    1.65
  -6   4  14  105.87    1.71
   6  -4 -14  105.82    1.68
  -6  -4  14  104.85    1.67
   6  -4  14  103.08    1.65
  -6   4  14  105.28    1.67
   6   4  14  103.13    1.67
   6  -4 -15    6.15    0.44
  -6  -4  15    5.93    0.42
   6  -4  15    6.32    0.40
  -6   4  15    5.75    0.40
   6   4  15    5.85    0.41
  -6  -4 -15    6.85    0.42
   6  -4 -15    6.35    0.40
  -6   4  15    6.93    0.46
   6  -4 -16   83.12    1.35
  -6   4  16   85.91    1.37
  -6  -4 -16   83.55    1.32
   6  -4 -16   84.07    1.31
  -6  -4  16   83.15    1.34
   6  -4  16   82.24    1.32
  -6   4  16   81.47    1.33
   6   4  16   79.04    1.32
  -6   4  17   26.17    0.60
  -6  -4  17   25.12    0.54
  -6   4  17   24.57    0.53
  -6  -4 -17   24.93    0.53
   6  -4 -17   25.86    0.52
   6   4 -18   53.66    0.88
  -6   4 -18   52.15    0.87
   6   4 -19    2.63    0.20
  -6   4 -19    2.71    0.21
   6   5   0   -0.03    0.75
   6   5   0    0.33    0.27
  -6  -5   0    0.34    0.55
   6  -5   0    0.49    0.60
   6  -5   0    0.02    0.59
  -6  -5   0    0.02    0.61
   6   5   0    0.03    0.68
  -6   5   0    0.19    0.69
   6   5   0    0.56    0.47
  -6   5   0   -0.26    0.68
   6   5   1  244.43    3.56
   6  -5  -1  260.86    4.38
  -6  -5   1  235.99    4.28
  -6   5   1  243.43    4.46
  -6   5  -1  248.66    4.48
  -6  -5  -1  247.59    4.27
   6  -5   1  259.89    4.38
   6   5  -1  250.69    4.51
   6  -5  -1  252.31    4.28
  -6  -5  -1  248.04    4.34
  -6   5  -1  258.94    4.50
   6   5  -1  253.66    4.22
   6   5   1  249.71    4.65
   6   5   2   95.27    1.49
  -6  -5  -2   94.35    2.11
  -6   5   2   95.43    2.30
   6  -5  -2  100.48    2.27
  -6   5  -2   96.87    2.34
  -6  -5   2   93.82    2.25
   6  -5   2   97.41    2.23
   6  -5  -2   98.92    2.12
   6   5  -2   95.36    2.41
  -6  -5  -2   96.74    2.19
   6   5  -2   98.68    2.15
  -6   5  -2  100.84    2.32
   6   5  -2  100.27    2.47
   6   5   2  100.54    2.47
   6   5   3    9.82    0.39
  -6  -5  -3   11.01    0.73
  -6   5   3   11.91    0.94
  -6  -5   3    9.13    0.83
  -6   5  -3   11.84    0.92
   6  -5  -3   10.55    0.86
   6  -5   3   11.33    0.86
   6   5  -3   10.47    0.95
   6  -5  -3   10.17    0.80
  -6  -5  -3   10.11    0.82
  -6   5  -3   12.50    0.92
   6   5  -3    9.57    0.93
   6   5   3   10.51    0.99
  -6   5   4  127.54    2.66
   6   5   4  120.61    2.60
   6   5  -4  120.15    2.81
   6   5   4  121.53    2.82
   6   5   4  121.07    1.85
  -6   5   4  124.40    1.81
   6   5   4  116.72    1.80
   6   5  -4  119.26    2.81
   6  -5  -4  124.15    2.57
  -6  -5  -4  121.73    2.67
  -6   5  -4  119.31    2.71
  -6   5   4  123.51    2.77
   6  -5   4  122.06    2.64
  -6  -5   4  113.84    2.65
  -6   5  -4  123.87    2.77
   6  -5  -4  127.36    2.69
  -6  -5  -4  119.28    2.48
   6   5  -5   21.61    1.21
   6   5   5   20.67    1.22
   6   5   5   20.69    1.08
  -6   5   5   22.49    1.11
   6   5   5   20.26    0.53
  -6   5   5   21.13    0.49
   6   5   5   22.71    0.50
   6   5  -5   20.32    1.27
   6  -5  -5   22.19    1.04
  -6  -5  -5   20.71    1.07
  -6   5  -5   20.69    1.12
   6  -5   5   21.26    1.13
  -6   5   5   22.90    1.25
  -6   5  -5   19.88    1.17
   6  -5  -5   21.33    1.13
   6   5  -6  132.84    2.93
   6   5   6  128.81    2.92
   6   5   6  127.40    2.91
  -6   5   6  134.63    2.94
   6   5   6  131.54    2.02
   6   5  -6  124.98    3.02
   6  -5  -6  127.14    2.77
  -6  -5  -6  123.89    2.82
  -6   5  -6  137.81    2.94
   6  -5  -6  131.71    2.92
  -6   5  -6  121.09    2.95
   6  -5   6  132.48    2.94
   6   5   6  130.12    1.98
  -6   5   6  134.86    1.98
  -6   5   7  193.16    2.80
   6   5   7  191.84    2.80
   6  -5   7  194.02    3.83
   6  -5  -7  185.96    3.85
  -6   5  -7  174.89    3.82
   6   5  -7  188.78    4.06
   6  -5  -7  190.60    3.72
  -6  -5  -7  192.98    3.80
  -6   5  -7  197.24    3.85
   6   5   7  182.67    3.77
  -6   5   7  195.96    3.85
   6   5  -7  181.25    3.72
   6   5   7  179.06    3.71
   6  -5  -8  465.27    7.68
   6  -5   8  439.95    7.46
  -6   5  -8  414.53    7.48
  -6   5   8  457.41    6.33
   6   5   8  452.48    6.33
  -6  -5  -8  458.22    7.77
   6   5  -8  437.35    6.38
  -6   5  -8  455.24    7.88
   6  -5   8  461.49    7.81
   6  -5  -8  438.30    7.37
   6   5  -8  440.85    7.75
  -6  -5  -8  438.25    7.48
  -6   5  -8  458.48    7.52
   6   5   8  443.16    7.51
  -6   5   8  456.05    7.53
  -6   5   9    1.22    0.35
   6   5   9    1.14    0.35
  -6   5  -9    0.04    0.98
   6   5  -9    1.73    0.41
   6  -5   9    3.79    0.78
   6  -5   9    1.53    0.97
   6  -5  -9    1.54    0.81
  -6  -5  -9    0.80    0.80
   6   5  -9    1.03    1.02
  -6  -5  -9    1.31    1.00
  -6   5  -9    1.27    0.77
   6  -5  -9    1.51    0.93
  -6   5   9    2.17    0.99
   6   5   9    0.99    0.86
  -6   5   9    1.16    0.81
   6   5  10  190.54    4.07
  -6   5  10  196.66    4.09
  -6   5  10  199.59    2.90
   6   5  10  199.88    2.90
   6  -5 -10  182.86    4.09
  -6   5  10  179.72    4.17
   6  -5 -10  177.74    3.90
  -6  -5 -10  185.00    4.02
   6   5 -10  188.83    4.27
  -6  -5 -10  192.43    4.26
   6  -5  10  198.96    4.23
  -6   5  11    3.47    0.41
   6   5  11    3.61    0.41
  -6   5  12   39.23    0.81
   6   5  12   38.25    0.81
   6  -5 -12   38.44    0.81
  -6  -5 -13   85.60    1.37
   6  -5 -13   83.35    1.36
  -6   5  13   80.56    1.40
   6  -5 -13   80.44    1.39
  -6   5 -13   82.41    1.44
   6  -5  13   83.69    1.36
  -6   5  13   83.22    1.38
   6   5  13   80.48    1.37
  -6  -5 -14  231.95    3.25
   6  -5 -14  222.78    3.23
   6  -5 -14  221.22    3.26
   6   5 -14  223.65    3.30
  -6   5  14  220.61    3.27
  -6   5 -14  218.17    3.29
  -6  -5  14  229.11    3.25
   6  -5  14  221.58    3.24
  -6   5  14  220.14    3.25
   6   5  14  218.43    3.25
  -6  -5 -15   42.28    0.77
   6  -5 -15   40.40    0.75
   6   5  15   39.25    0.82
   6  -5 -15   39.87    0.79
   6   5 -15   40.30    0.82
  -6   5  15   40.65    0.81
  -6   5 -15   40.09    0.83
  -6  -5  15   41.40    0.78
   6  -5  15   39.66    0.76
  -6   5  15   39.13    0.76
   6   5  15   38.99    0.76
  -6  -5 -16   16.19    0.42
   6  -5 -16   15.80    0.41
   6  -5 -16   14.96    0.45
   6   5  16   15.97    0.49
   6   5 -16   14.99    0.48
  -6   5  16   14.83    0.49
  -6   5 -16   14.57    0.48
  -6  -5  16   15.69    0.43
  -6   5  16   15.82    0.41
  -6  -5 -17  101.95    1.52
   6   5  17  104.81    1.56
   6   5 -17  107.00    1.56
  -6   5  17  107.75    1.57
   6   5  17  103.59    1.57
  -6   5 -17  104.78    1.56
   6   5 -18   28.97    0.47
   6   5  18   29.55    0.48
   6  -6   0  791.89   11.61
  -6  -6   0  739.74   11.64
  -6   6   0  785.21   11.86
   6   6   0  719.72   11.97
   6  -6   0  793.44   11.71
  -6   6   0  764.37   11.74
  -6  -6   0  741.24   11.56
   6   6   1   68.61    1.16
   6   6  -1   68.07    2.03
   6  -6  -1   70.31    1.89
  -6  -6  -1   66.87    1.95
   6  -6   1   65.42    1.87
  -6  -6   1   67.24    2.00
  -6   6   1   73.38    2.13
  -6   6  -1   70.14    2.07
   6   6   1   66.39    2.19
  -6   6   1   66.26    1.97
  -6   6  -1   66.05    1.95
  -6  -6  -1   65.34    1.87
   6  -6  -1   70.66    1.96
   6  -6   1   74.02    2.00
  -6  -6   1   62.72    1.89
   6   6   2  466.65    6.51
  -6  -6  -2  452.18    7.49
   6   6  -2  459.18    7.69
   6  -6  -2  455.40    7.39
  -6   6   2  478.55    7.81
  -6   6  -2  469.27    7.70
   6   6  -2  446.72    7.84
   6   6   2  448.62    7.86
  -6  -6   2  439.58    7.49
  -6  -6  -2  435.84    7.35
  -6   6   2  475.23    7.66
  -6   6  -2  453.59    7.56
   6  -6   2  479.73    7.59
   6  -6  -2  480.54    7.59
  -6   6   3    0.55    0.78
  -6   6  -3    0.09    0.70
   6  -6   3   -0.30    0.72
  -6  -6   3    0.44    0.75
   6  -6  -3    0.31    0.78
   6   6   3    0.18    0.36
  -6   6  -3    0.46    0.81
   6   6  -3    0.44    0.80
   6  -6  -3   -0.08    0.69
  -6  -6  -3    0.38    0.79
   6   6  -3    0.18    0.90
   6   6   3    0.33    0.92
   6   6  -4  394.58    6.99
   6   6   4  391.93    6.98
   6   6  -4  409.90    5.72
   6   6  -4  395.93    5.72
   6   6   4  407.87    5.70
  -6   6   4  393.08    5.69
  -6   6  -4  396.17    6.78
  -6   6   4  387.93    6.88
   6  -6  -4  407.89    6.83
  -6  -6   4  394.03    6.90
   6  -6   4  399.53    6.76
  -6   6  -4  420.53    6.91
   6   6  -4  389.03    6.91
   6  -6  -4  401.66    6.64
  -6  -6  -4  408.83    6.80
   6   6  -5   30.10    1.54
   6  -6  -5   28.66    1.32
  -6  -6  -5   29.56    1.38
   6   6  -5   32.57    1.53
   6   6   5   30.87    1.51
   6   6   5   30.31    0.69
   6   6  -5   30.00    0.69
  -6   6   5   30.79    0.70
  -6   6   5   30.94    1.49
  -6  -6   5   31.63    1.53
  -6   6  -5   29.62    1.40
   6  -6  -5   30.27    1.44
   6  -6   5   29.99    1.40
   6   6   5   31.66    0.70
  -6   6  -5   31.45    1.48
   6   6  -5   29.34    0.74
   6   6  -6   21.69    1.44
   6  -6  -6   24.29    1.25
  -6  -6  -6   24.59    1.32
  -6   6   6   26.39    1.46
   6  -6   6   23.39    1.30
   6  -6  -6   25.94    1.34
  -6   6  -6   20.92    1.22
  -6  -6   6   23.87    1.38
   6   6  -6   26.22    1.39
   6   6   6   25.41    1.38
   6   6   6   24.64    0.61
   6   6  -6   25.97    0.62
   6   6   6   24.46    0.58
   6   6   6   24.83    0.65
   6   6  -6   24.80    0.68
  -6   6  -6   24.73    1.41
   6   6  -7    1.52    0.42
   6   6   7    1.86    0.43
   6   6  -7    2.22    0.36
  -6   6   7    1.41    0.93
   6  -6   7    2.29    0.84
  -6  -6   7    2.08    0.94
   6  -6  -7    1.38    0.88
  -6   6   7    1.65    0.36
   6   6   7    1.25    0.37
   6   6   7    1.92    0.36
   6  -6  -7    1.74    0.80
  -6  -6  -7    2.04    0.88
   6   6  -7    1.65    0.98
   6   6   7    2.56    0.90
  -6   6   7    1.56    0.88
   6   6  -7    1.29    0.83
  -6   6  -7    1.53    0.91
   6   6  -8    8.60    0.50
   6  -6  -8    8.23    0.37
   6  -6  -8    8.88    0.96
  -6  -6  -8    7.93    1.04
   6   6  -8    8.30    1.08
  -6   6   8    8.64    0.43
   6   6   8    8.94    0.43
   6   6   8    8.63    0.44
  -6   6  -8    8.92    0.52
  -6  -6   8    7.63    1.06
  -6   6  -8    7.50    1.05
   6  -6   8    8.79    1.04
  -6   6   8    7.85    1.11
   6  -6  -8    7.41    1.10
   6   6   8    8.86    1.03
  -6   6   8    8.94    1.01
   6   6   9   26.57    0.65
   6   6  -9   26.25    0.71
  -6   6  -9   27.41    0.72
  -6   6   9   26.56    0.65
   6   6   9   26.41    0.66
   6   6  10  520.44    7.29
   6   6 -10  517.68    7.34
  -6   6 -10  516.78    7.33
  -6   6  10  517.24    7.28
   6   6  10  511.18    7.28
   6   6  11    1.33    0.41
  -6   6  11    2.03    0.38
   6   6  11    1.52    0.38
   6   6 -11    2.14    0.49
  -6   6 -11    1.69    0.47
   6   6  12  182.36    2.70
  -6   6  12  177.16    2.67
   6   6  12  175.93    2.67
   6  -6 -12  179.38    2.69
   6   6 -12  185.20    2.73
  -6   6 -12  183.99    2.74
  -6   6 -13    6.12    0.47
   6   6  13    6.45    0.43
  -6  -6 -13    5.82    0.39
   6  -6 -13    5.79    0.39
   6  -6 -13    5.99    0.43
   6   6 -13    6.85    0.47
  -6   6  13    6.04    0.37
   6   6  13    5.61    0.38
   6  -6  13    5.66    0.37
  -6   6 -14  121.34    1.82
   6   6  14  114.73    1.79
   6  -6 -14  116.99    1.79
  -6  -6 -14  120.18    1.76
   6  -6 -14  114.81    1.75
  -6   6  14  113.56    1.80
   6   6 -14  123.15    1.82
  -6   6  14  112.23    1.76
   6   6  14  111.99    1.76
  -6  -6  14  117.53    1.77
   6  -6  14  116.73    1.75
  -6   6 -15   22.63    0.54
   6  -6 -15   23.35    0.53
   6   6  15   22.91    0.52
  -6  -6 -15   23.23    0.49
  -6   6  15   23.18    0.55
   6   6 -15   23.14    0.55
  -6   6  15   21.05    0.48
  -6  -6  15   22.98    0.50
  -6  -6 -16  167.72    2.38
   6  -6 -16  168.64    2.41
  -6   6  16  173.38    2.43
   6   6 -16  170.78    2.42
  -6   6 -16  166.62    2.42
   6   6 -17   11.84    0.28
  -6   6 -17   12.26    0.28
  -6   7   0   -0.85    0.78
   6  -7   0   -0.17    0.81
   6  -7   0    0.34    0.75
  -6  -7   0    0.44    0.81
   6  -7   0    0.25    0.40
  -6   7   0    0.16    0.38
   6   7   0    0.31    0.42
   6   7   0   -0.18    0.43
  -6   7   0    0.15    0.90
   6   7   0   -0.47    1.02
   6   7   1   91.29    2.81
   6   7   1  100.32    1.68
   6  -7  -1  102.99    1.64
   6  -7   1  104.70    1.66
  -6   7  -1  100.88    1.64
   6  -7  -1   96.52    2.46
  -6  -7  -1   95.15    2.51
   6  -7   1   96.81    2.50
  -6  -7   1   93.20    2.57
   6   7  -1   99.46    1.64
   6   7   1  104.10    1.65
  -6   7   1  104.51    2.79
  -6   7  -1   97.83    2.71
  -6   7   1   93.53    2.57
   6  -7   1  100.11    2.57
  -6   7  -1  102.07    2.56
   6  -7  -1   99.46    2.57
  -6   7   2    6.52    0.95
  -6   7  -2    7.42    0.91
   6  -7  -2    8.94    1.03
   6  -7   2    6.88    0.99
  -6  -7   2    7.02    0.98
   6   7  -2    8.08    1.20
   6   7   2    6.91    1.18
  -6   7  -2    8.36    0.48
   6  -7  -2    7.76    0.48
   6  -7   2    8.20    0.48
   6  -7   2    7.35    0.91
  -6  -7   2    6.32    1.00
   6  -7  -2    5.39    0.86
  -6  -7  -2    7.57    0.96
   6   7  -2    7.53    0.47
   6   7   2    7.85    0.46
  -6   7   2    7.22    1.13
  -6   7  -2    8.10    1.10
   6   7  -2    8.24    0.51
   6   7   2    7.90    0.50
   6   7   3   38.98    0.85
   6   7  -3   40.11    0.86
   6   7  -3   37.00    1.83
   6   7   3   39.57    1.88
  -6   7  -3   40.03    0.85
   6  -7  -3   40.25    0.83
   6  -7   3   38.70    1.58
  -6  -7   3   39.08    1.65
   6  -7  -3   39.27    1.54
  -6  -7  -3   38.14    1.58
   6   7  -3   36.06    1.65
   6   7  -3   41.14    0.86
  -6   7   3   36.82    1.74
  -6   7  -3   38.70    1.73
  -6   7   3   37.78    1.62
   6  -7   3   38.93    1.64
   6  -7  -3   41.11    1.65
  -6  -7   3   34.66    1.53
  -6  -7   4   39.11    1.66
  -6   7   4   45.70    1.84
   6  -7   4   42.96    1.69
   6  -7  -4   43.54    1.75
   6   7   4   45.65    0.94
   6   7  -4   47.50    0.93
   6  -7  -4   46.22    0.90
  -6   7   4   46.38    1.94
  -6   7  -4   42.34    1.79
   6   7  -4   40.41    1.87
   6   7   4   42.67    1.90
   6   7  -4   44.05    1.79
   6  -7  -4   42.28    1.61
  -6  -7  -4   41.86    1.70
   6   7  -4   45.54    0.94
   6   7  -4   46.03    0.95
  -6   7  -5  218.37    3.32
   6  -7  -5  222.74    3.30
   6   7  -5  229.65    3.33
   6   7  -5  218.68    3.33
   6   7   5  225.29    3.31
   6   7  -5  225.36    3.31
  -6   7   5  223.70    3.30
   6   7  -6  113.00    1.76
   6   7   6  111.11    1.77
   6   7  -6  109.71    1.81
   6   7  -6  109.47    1.81
  -6   7  -6  109.98    1.82
   6   7   7   83.32    1.40
   6   7  -7   84.10    1.40
  -6   7  -7   86.96    1.49
   6   7  -7   87.16    1.48
   6   7  -7   86.05    1.48
  -6   7  -8  427.42    6.04
   6   7  -8  429.85    6.04
   6   7  -8  423.15    6.04
   6  -7  -8  413.76    5.94
  -6   7  -9   30.85    0.78
   6   7   9   29.13    0.65
   6   7  -9   30.98    0.77
   6   7 -10   87.15    1.47
  -6   7 -10   87.33    1.47
   6   7 -11    6.93    0.46
   6  -7 -11    6.39    0.42
  -6   7  11    6.29    0.42
  -6   7 -11    6.77    0.48
   6  -7 -12   75.27    1.27
  -6   7  12   75.60    1.27
  -6   7 -12   77.11    1.29
   6   7 -12   77.92    1.29
   6  -7 -12   77.08    1.23
  -6  -7 -13   15.59    0.42
  -6   7 -13   15.46    0.47
  -6   7  13   14.42    0.45
   6  -7 -13   14.91    0.45
  -6  -7  13   14.84    0.41
  -6  -7 -14  151.71    2.18
   6  -7 -14  153.47    2.21
  -6   7 -14  146.59    2.22
  -6   7  14  146.61    2.22
   6   7 -14  152.05    2.22
  -6  -7  14  159.30    2.20
  -6  -7 -15    9.34    0.24
   6   7 -15   11.59    0.32
   6   7 -15   10.13    0.30
  -6   7 -15   10.19    0.29
   6  -7 -15   11.82    0.30
   6   7 -16   38.99    0.61
   6   8   0   65.55    1.17
  -6   8   0   64.54    1.15
   6  -8   0   64.03    1.17
   6   8  -1   67.28    1.22
   6   8   1   65.47    1.24
   6  -8   1   70.17    1.21
  -6   8   1   66.31    1.21
  -6   8  -1   68.00    1.21
   6  -8  -1   68.36    1.21
   6  -8  -2  105.78    1.70
   6   8  -2  104.47    1.70
   6   8   2  101.70    1.72
   6   8  -2  104.04    1.72
  -6   8   2  102.95    1.70
  -6   8  -2  104.86    1.70
   6  -8   2  104.85    1.70
   6  -8  -3   32.91    0.77
   6   8  -3   33.07    0.80
   6   8   3   32.18    0.80
   6   8  -3   32.44    0.79
  -6   8  -3   32.75    0.77
   6  -8   3   33.64    0.79
  -6   8   3   32.93    0.76
   6  -8  -4  157.33    2.42
   6  -8   4  161.57    2.45
  -6   8  -4  156.41    2.43
   6   8   4  159.71    2.44
   6   8  -4  157.90    2.44
   6   8  -4  160.56    2.44
   6  -8   5    6.94    0.49
  -6   8  -5    6.77    0.46
   6   8  -5    7.13    0.50
   6   8   5    6.63    0.48
   6   8  -5    7.19    0.46
   6  -8   6  275.01    3.99
  -6   8  -6  271.93    3.97
   6   8   6  264.85    3.97
   6   8  -6  280.49    3.99
   6   8   6  273.80    3.94
   6   8  -6  270.61    3.93
   6   8   7   10.13    0.44
   6   8  -7   10.37    0.43
  -6   8  -7   10.70    0.50
   6  -8  -7   10.04    0.40
   6  -8   7    9.46    0.41
   6   8   7   11.09    0.52
   6   8  -7   11.19    0.55
  -6   8  -7    9.71    0.52
   6   8   8  183.93    2.76
  -6   8  -8  180.23    2.74
   6   8  -8  191.51    2.78
  -6   8  -8  183.66    2.76
   6   8   9   35.63    0.75
  -6   8  -9   34.11    0.73
   6   8  -9   36.01    0.78
  -6   8  -9   35.15    0.76
   6   8  10   22.46    0.57
  -6   8  10   22.38    0.54
  -6   8 -10   22.35    0.54
   6   8 -10   23.54    0.60
  -6   8 -10   22.46    0.57
   6  -8 -11    5.27    0.35
   6   8  11    4.92    0.33
  -6   8  11    5.08    0.33
  -6   8 -11    5.42    0.31
   6   8 -11    5.99    0.39
  -6   8 -11    5.24    0.34
   6   8  12   69.27    1.11
   6  -8 -12   68.51    1.10
  -6   8  12   67.41    1.09
  -6  -8 -12   70.86    1.06
   6  -8 -13    4.43    0.24
   6   8 -13    4.78    0.27
  -6   8  13    4.73    0.24
  -6  -8 -13    4.36    0.18
  -6   8  14   15.99    0.32
   6  -8 -14   16.53    0.32
   6   9   0    0.12    0.43
   6  -9   0    0.30    0.41
  -6   9   0    0.16    0.40
  -6   9  -1   85.79    1.41
  -6   9   1   86.91    1.42
   6  -9   1   87.39    1.43
   6   9   1   85.89    1.46
   6  -9  -1   86.91    1.42
   6  -9   2   81.49    1.35
  -6   9  -2   80.58    1.34
   6   9  -2   78.29    1.34
   6   9   2   80.44    1.37
   6   9  -2   80.18    1.37
   6  -9  -2   80.50    1.33
   6  -9   3   49.91    0.94
  -6   9  -3   49.00    0.92
   6   9   3   48.34    0.96
   6   9  -3   49.41    0.95
   6   9  -3   49.52    0.94
   6  -9   4    8.90    0.46
  -6   9  -4    8.74    0.43
   6   9  -4    8.83    0.47
   6   9   4    8.35    0.46
   6   9  -4    9.23    0.44
   6   9  -5    0.25    0.35
   6   9   5    0.42    0.36
   6  -9   5    0.38    0.39
  -6   9  -5    0.08    0.34
   6   9  -5    0.53    0.39
   6  -9   5    0.50    0.31
   6  -9  -5    0.41    0.31
   6  -9   6   50.17    0.92
  -6   9  -6   49.67    0.89
   6   9  -6   50.61    0.92
  -6   9   6   50.40    0.87
   6  -9   6   47.02    0.85
   6  -9  -6   48.14    0.85
   6   9   6   51.91    0.88
   6   9  -6   51.28    0.87
   6  -9   7    4.33    0.38
  -6   9  -7    4.31    0.32
  -6   9   7    4.14    0.28
   6   9  -7    4.28    0.37
   6   9   7    4.48    0.28
  -6   9   8   90.70    1.41
  -6   9  -8   92.37    1.41
   6  -9   8   92.49    1.45
   6   9  -9   20.59    0.48
  -6   9   9   19.56    0.43
   6  -9   9   19.47    0.47
   6  -9  10   75.94    1.15
  -6   9  10   75.62    1.12
   6   9 -11   35.06    0.58
   6  -9  11   32.84    0.58
   6   9 -12   60.57    0.89
   6  -9  12   60.76    0.89
   6  -9 -12   60.23    0.89
   6  10   0   47.70    0.82
  -6  10   0   44.91    0.81
   6 -10   1    6.44    0.33
   6  10   1    7.00    0.38
  -6  10   1    6.32    0.37
   6 -10   1    6.22    0.32
   6 -10   2   37.24    0.68
  -6  10  -2   37.46    0.70
   6 -10  -2   34.67    0.67
  -6  10   2   36.57    0.70
   6 -10   2   34.79    0.67
   6  10   2   38.84    0.72
   6  10  -2   39.29    0.71
   6  10   3    2.28    0.31
   6  10  -3    1.91    0.29
  -6  10  -3    1.98    0.29
  -6  10   3    1.92    0.29
   6 -10   3    1.81    0.25
   6 -10  -3    2.02    0.25
   6 -10   3    1.96    0.28
   6 -10   4   19.17    0.43
   6 -10   4   16.62    0.40
   6 -10  -4   16.72    0.40
  -6  10  -4   17.56    0.43
  -6  10   4   19.01    0.43
   6  10   4   19.87    0.44
   6  10  -4   18.76    0.42
   6 -10   5   58.30    0.93
   6  10   5   60.72    0.91
   6  10   6   30.05    0.51
  -6  10   6   29.53    0.50
   6 -10   7    0.70    0.18
   6 -10   8   20.21    0.37
   7   0   0    0.55    0.42
   7   0   0   -0.16    0.27
  -7   0   0    0.30    0.17
   7   0   0    0.02    0.19
  -7   0  -1   -0.03    0.23
   7   0  -1    0.16    0.39
   7   0   1    1.14    0.42
   7   0  -1   -0.03    0.30
   7   0   1    0.02    0.26
   7   0  -1    0.45    0.10
  -7   0   1    0.90    0.33
  -7   0  -2    3.68    0.37
   7   0  -2    3.23    0.48
   7   0  -2    3.75    0.37
   7   0   2    3.26    0.42
   7   0   2    4.04    0.39
  -7   0   2    3.60    0.38
   7   0   3    0.15    0.15
   7   0  -3    0.02    0.16
  -7   0  -3   -0.21    0.33
   7   0  -3    0.17    0.33
   7   0   3    0.10    0.36
   7   0   3    0.21    0.34
  -7   0   3    0.12    0.30
  -7   0  -4  282.64    4.26
   7   0  -4  289.00    4.30
  -7   0  -4  305.71    4.66
   7   0   4  298.15    4.53
   7   0  -4  277.77    4.72
   7   0  -4  297.91    4.54
   7   0   4  293.65    4.63
  -7   0   4  293.35    4.46
   7   0   5   -0.02    0.35
  -7   0  -5   -0.24    0.28
   7   0  -5    0.03    0.31
  -7   0  -5    0.25    0.46
   7   0  -5    0.54    0.49
   7   0  -5    0.20    0.40
   7   0   5    0.05    0.46
  -7   0   5    0.14    0.31
   7   0   6   25.28    0.82
  -7   0  -6   22.80    0.76
   7   0  -6   24.51    0.80
  -7   0  -6   26.63    1.04
   7   0  -6   23.60    0.97
   7   0  -6   26.58    0.94
   7   0   6   26.19    1.03
  -7   0   6   25.87    0.84
   7   0   7    0.26    0.43
  -7   0  -7    0.47    0.41
   7   0  -7    0.34    0.43
  -7   0  -7    0.07    0.61
   7   0  -7   -0.20    0.50
   7   0  -7   -0.43    0.52
  -7   0   7    0.11    0.40
   7   0   7    0.65    0.63
   7   0   8  273.48    4.70
  -7   0  -8  272.72    4.69
   7   0  -8  259.21    4.43
  -7   0   8  246.82    4.27
   7   0   8  257.17    4.32
  -7   0  -8  259.88    4.34
   7   0  -8  266.25    4.39
  -7   0  -9    0.23    0.74
   7   0  -9    0.48    0.54
   7   0   9    0.43    0.46
  -7   0   9   -0.03    0.73
  -7   0  -9    0.81    0.54
   7   0  -9    1.03    0.57
   7   0   9   -0.17    0.79
   7   0  10  132.87    1.99
  -7   0 -10  134.77    3.07
   7   0 -10  133.41    2.72
   7   0  10  135.49    3.12
  -7   0 -10  144.00    2.84
   7   0 -10  141.18    2.86
   7   0  10  124.30    2.69
  -7   0  10  140.64    3.12
  -7   0 -11   -0.07    0.87
  -7   0  11    0.00    0.28
   7   0  11    0.04    0.27
  -7   0 -11   -0.30    0.67
   7   0 -11   -0.08    0.71
  -7   0  11    0.11    0.86
   7   0  11    0.05    0.59
  -7   0 -12  265.70    5.27
  -7   0  12  275.95    3.98
   7   0  12  278.50    3.98
   7   0 -12  274.09    5.05
  -7   0  13    1.83    1.05
  -7   0 -13    1.07    0.99
   7   0  13    0.10    0.34
  -7   0  13    0.45    0.34
   7   0 -13   -0.07    0.81
   7   0 -13    0.05    0.32
   7   0 -14   88.44    1.43
  -7   0  14   89.74    1.47
   7   0  14   90.90    1.46
   7   0  15   -0.55    0.45
[truncated: 1,066,827 more chars]
