# Supplementary material for: Syntheses, crystal structures and properties of tetra­kis­(3-methyl­pyridine-κN)bis­(iso­thio­cyanato-κN)manganese(II) and tetra­kis­(3-methyl­pyridine-κN)bis­(iso­thio­cyanato-κN)iron(II)
Source: Acta Crystallogr E Crystallogr Commun. 2022 Jun 30;78(Pt 7):755–60. doi: 10.1107/S2056989022006491 (PMC9260356; doi:10.1107/S2056989022006491)
Supplement: Supplementary file 7 [file e-78-00755-1sup2.hkl]

data_1                                                                          
_shelx_title ' [Mn(NCS)2(3-Methylpyridin)4] at pbcn in Pbcn'                    
_shelx_refln_list_code          4                                               
_shelx_F_calc_maximum      302.47                                               
_exptl_crystal_F_000      1132.00                                               
_reflns_d_resolution_high  0.7833                                               
                                                                                
loop_                                                                           
 _space_group_symop_operation_xyz                                               
 'x, y, z'                                                                      
 '-x+1/2, -y+1/2, z+1/2'                                                        
 '-x, y, -z+1/2'                                                                
 'x+1/2, -y+1/2, -z'                                                            
 '-x, -y, -z'                                                                   
 'x-1/2, y-1/2, -z-1/2'                                                         
 'x, -y, z-1/2'                                                                 
 '-x-1/2, y-1/2, z'                                                             
                                                                                
_cell_length_a    17.4781                                                       
_cell_length_b     8.9357                                                       
_cell_length_c    17.3618                                                       
_cell_angle_alpha  90.000                                                       
_cell_angle_beta   90.000                                                       
_cell_angle_gamma  90.000                                                       
                                                                                
_shelx_F_squared_multiplier     1.000                                           
                                                                                
loop_                                                                           
 _refln_index_h                                                                 
 _refln_index_k                                                                 
 _refln_index_l                                                                 
 _refln_F_squared_calc                                                          
 _refln_F_squared_meas                                                          
 _refln_F_squared_sigma                                                         
 _refln_observed_status                                                         
   2   0   0      30926.28      29967.13       237.11 o                         
   4   0   0         75.80        160.59         2.14 o                         
   6   0   0       3514.43       2998.32        27.84 o                         
   8   0   0      18343.74      18175.08       173.85 o                         
  10   0   0       2715.03       2545.68        30.18 o                         
  12   0   0         82.11         59.11         2.99 o                         
  14   0   0        922.73       1002.87         7.61 o                         
  16   0   0       4929.93       5017.40        35.37 o                         
  18   0   0        187.79        183.47         3.39 o                         
  20   0   0       1640.18       1877.42        58.62 o                         
   1   1   0      19156.94      19177.21       319.80 o                         
   3   1   0        894.07        832.49         9.73 o                         
   5   1   0        144.21        131.77         2.43 o                         
   7   1   0      12737.44      12674.87        68.56 o                         
   9   1   0       2540.99       2388.67        15.54 o                         
  11   1   0        577.05        681.26        17.90 o                         
  13   1   0        205.57        188.13         3.92 o                         
  15   1   0       3538.32       3579.61        17.58 o                         
  17   1   0       1422.35       1460.72         9.11 o                         
  19   1   0        751.57        793.91         5.78 o                         
  21   1   0        106.74        103.72         3.03 o                         
   0   2   0      15358.20      16169.12       159.49 o                         
   2   2   0       1150.45       1160.71        12.76 o                         
   4   2   0      24994.90      24272.95       182.78 o                         
   6   2   0      15490.60      15519.92       172.77 o                         
   8   2   0       1860.08       1843.10        28.39 o                         
  10   2   0       1908.34       1865.58        31.77 o                         
  12   2   0      11891.50      11433.57        93.22 o                         
  14   2   0        107.87        102.36         1.71 o                         
  16   2   0       2553.57       2526.92        19.57 o                         
  18   2   0        326.92        370.67         2.88 o                         
  20   2   0       1335.84       1420.69         9.34 o                         
   1   3   0      10467.84      10727.42        56.75 o                         
   3   3   0       8274.30       7703.46        62.31 o                         
   5   3   0      20342.11      20650.61       150.12 o                         
   7   3   0       1317.31       1360.15        19.65 o                         
   9   3   0       7088.05       7511.31        49.37 o                         
  11   3   0      11090.71      11295.36       118.21 o                         
  13   3   0       8496.11       8759.10        41.17 o                         
  15   3   0        384.50        346.00         3.07 o                         
  17   3   0       1663.88       1780.65        17.47 o                         
  19   3   0       3052.10       3246.20        22.89 o                         
  21   3   0       2396.04       2445.87        34.17 o                         
   0   4   0      12273.48      10808.52        88.92 o                         
   2   4   0        280.21        313.34         7.12 o                         
   4   4   0        222.29        299.58         5.19 o                         
   6   4   0       6979.50       6883.69        47.91 o                         
   8   4   0       4930.51       4822.04        39.85 o                         
  10   4   0       8949.97       9294.83        68.87 o                         
  12   4   0        616.82        605.97         4.70 o                         
  14   4   0        576.80        562.63         8.93 o                         
  16   4   0        851.43        873.04        10.99 o                         
  18   4   0       1421.53       1512.51        16.42 o                         
  20   4   0        615.29        575.32        12.61 o                         
   1   5   0      17275.73      17328.96        92.05 o                         
   3   5   0       1288.14       1305.10        10.77 o                         
   5   5   0         77.80         72.95         1.78 o                         
   7   5   0       4870.81       4367.18        24.16 o                         
   9   5   0       2092.03       1960.44        19.11 o                         
  11   5   0         63.73         64.97         1.63 o                         
  13   5   0        658.44        669.11         9.73 o                         
  15   5   0       2344.88       2355.34        17.20 o                         
  17   5   0        575.46        639.89         7.52 o                         
  19   5   0         74.36         71.53         2.10 o                         
   0   6   0       2853.19       2858.01        26.50 o                         
   2   6   0       9360.77       9682.91        69.94 o                         
   4   6   0       8836.43       8847.65        55.50 o                         
   6   6   0       7029.04       6899.91        90.09 o                         
   8   6   0        103.28        115.94         2.75 o                         
  10   6   0        744.06        754.34         8.63 o                         
  12   6   0       1903.20       1972.99        13.63 o                         
  14   6   0       1700.07       1685.96        12.53 o                         
  16   6   0        477.22        532.70         6.39 o                         
  18   6   0        574.05        542.85        19.53 o                         
   1   7   0        951.00        924.52         9.78 o                         
   3   7   0      14189.36      14171.97        64.28 o                         
   5   7   0       4899.83       4964.57        36.82 o                         
   7   7   0        724.84        681.40         9.29 o                         
   9   7   0        194.23        235.19         5.05 o                         
  11   7   0       1822.33       1869.02        16.49 o                         
  13   7   0       3772.43       4012.01        32.74 o                         
  15   7   0         48.03         51.56         2.08 o                         
  17   7   0         31.97         26.89         1.72 o                         
   0   8   0        483.92        502.20         6.33 o                         
   2   8   0        335.47        333.76         3.60 o                         
   4   8   0        583.87        592.78         6.28 o                         
   6   8   0        533.95        584.94         6.07 o                         
   8   8   0        104.93        128.54         5.24 o                         
  10   8   0       2243.62       2331.46        16.94 o                         
  12   8   0       1029.74       1082.66         9.55 o                         
  14   8   0        500.15        486.36         5.59 o                         
   1   9   0       1856.64       1931.26        16.56 o                         
   3   9   0        219.19        220.44         3.41 o                         
   5   9   0        514.19        522.69         7.10 o                         
   7   9   0       5105.38       5325.71        43.09 o                         
   9   9   0       6052.67       6470.56       136.04 o                         
  11   9   0        104.56         91.69         3.16 o                         
  13   9   0         48.64         37.69         1.36 o                         
   0  10   0       1792.02       1828.30        26.94 o                         
   2  10   0        147.22        167.96         3.55 o                         
   4  10   0        132.02        145.93         2.52 o                         
   6  10   0        386.51        418.79        12.61 o                         
   8  10   0       4203.31       4301.44       125.24 o                         
  10  10   0        313.63        319.46        10.17 o                         
   1  11   0        326.72        313.17         3.90 o                         
   3  11   0       1308.82       1354.29        34.30 o                         
   5  11   0        116.24        123.08         2.62 o                         
   1   1   1        316.71        249.61         2.45 o                         
   2   1   1        532.40        551.94         4.12 o                         
   3   1   1       5309.33       5260.71        53.32 o                         
   4   1   1      15985.83      16034.16       127.59 o                         
   5   1   1       1619.34       1423.04        11.30 o                         
   6   1   1      11429.02      11755.84        78.86 o                         
   7   1   1        876.14        799.57         7.86 o                         
   8   1   1        504.40        604.48         6.10 o                         
   9   1   1       2376.35       2260.29        20.25 o                         
  10   1   1        151.80        137.21         2.83 o                         
  11   1   1       1987.16       2049.90        17.51 o                         
  12   1   1        243.68        278.21         3.23 o                         
  13   1   1       2435.17       2341.96        19.55 o                         
  14   1   1        992.77       1039.48         4.31 o                         
  15   1   1        261.22        264.74         1.79 o                         
  16   1   1         45.43         46.07         1.20 o                         
  17   1   1       1219.23       1256.04         7.91 o                         
  18   1   1        311.16        304.26         1.90 o                         
  19   1   1          5.78          0.36         0.99 o                         
  20   1   1          5.98          7.75         1.00 o                         
  21   1   1        490.77        500.93         7.26 o                         
  22   1   1          2.39          1.25         0.69 o                         
   0   2   1      12309.57      11985.31        95.82 o                         
   1   2   1      12350.61      11859.66        74.47 o                         
   2   2   1       3088.39       3284.39        19.08 o                         
   3   2   1       4396.33       4350.35        36.83 o                         
   4   2   1        711.18        744.94         6.70 o                         
   5   2   1       3441.89       3597.86        48.07 o                         
   6   2   1        404.17        368.46         5.37 o                         
   7   2   1       3922.11       4230.42        30.57 o                         
   8   2   1        473.24        414.45         4.11 o                         
   9   2   1        490.21        528.67         4.78 o                         
  10   2   1         87.46         81.91         1.93 o                         
  11   2   1          0.07          0.19         1.54 o                         
  12   2   1        422.11        414.97         4.87 o                         
  13   2   1          2.35          5.34         2.53 o                         
  14   2   1          1.46          1.22         1.02 o                         
  15   2   1         31.97         27.37         1.17 o                         
  16   2   1         53.45         54.73         1.28 o                         
  17   2   1        227.73        241.51         1.89 o                         
  18   2   1          7.71          5.62         1.05 o                         
  19   2   1        104.14        118.97         1.35 o                         
  20   2   1        180.90        203.65         2.72 o                         
  21   2   1          2.08          3.29         1.40 o                         
   1   3   1       2639.85       2547.52        13.96 o                         
   2   3   1        211.14        271.61         1.73 o                         
   3   3   1        235.27        197.76         1.98 o                         
   4   3   1        131.52        137.64         2.06 o                         
   5   3   1       1073.84        930.23         7.40 o                         
   6   3   1       3001.84       3285.45        20.91 o                         
   7   3   1         69.63        129.73         3.28 o                         
   8   3   1          8.61          4.94         1.48 o                         
   9   3   1        359.24        337.69         3.68 o                         
  10   3   1          4.62          5.78         1.87 o                         
  11   3   1        443.05        431.45         4.86 o                         
  12   3   1        687.15        687.53         7.06 o                         
  13   3   1        296.70        292.73         2.71 o                         
  14   3   1        349.26        383.71         2.14 o                         
  15   3   1        464.80        487.80         2.69 o                         
  16   3   1         57.17         44.19         1.20 o                         
  17   3   1        567.44        580.41         4.13 o                         
  18   3   1        289.06        271.20         2.53 o                         
  19   3   1         36.19         41.94         1.29 o                         
  20   3   1         36.01         37.59         1.14 o                         
  21   3   1        935.32        963.33        11.53 o                         
   0   4   1       4232.06       3736.07        29.03 o                         
   1   4   1       1791.54       1767.77         8.72 o                         
   2   4   1        589.32        580.00         3.88 o                         
   3   4   1       3084.10       3299.54        19.21 o                         
   4   4   1       3189.20       3077.63        16.56 o                         
   5   4   1       1883.22       2232.11        11.39 o                         
   6   4   1         63.80         51.26         1.44 o                         
   7   4   1       1020.79       1110.41         9.98 o                         
   8   4   1       2197.22       2124.64        20.49 o                         
   9   4   1        147.34        139.70         2.15 o                         
  10   4   1        669.45        689.99         7.46 o                         
  11   4   1         66.46         58.38         2.59 o                         
  12   4   1        370.77        315.81         3.92 o                         
  13   4   1        461.31        459.27         5.44 o                         
  14   4   1         38.06         38.83         1.41 o                         
  15   4   1       1693.97       1664.87        18.15 o                         
  16   4   1        735.16        760.92         5.69 o                         
  17   4   1        442.81        447.00         3.82 o                         
  18   4   1        318.49        334.35         3.02 o                         
  19   4   1          0.88          2.60         0.95 o                         
  20   4   1         33.88         42.74         1.08 o                         
   1   5   1        257.68        262.41         3.33 o                         
   2   5   1        694.09        780.98         5.06 o                         
   3   5   1        238.85        199.20         2.98 o                         
   4   5   1         76.01         65.25         1.81 o                         
   5   5   1         88.78         94.73         1.50 o                         
   6   5   1       2121.17       2261.98        13.80 o                         
   7   5   1         66.13         75.80         1.66 o                         
   8   5   1          4.23          3.23         1.58 o                         
   9   5   1        598.54        583.06         7.85 o                         
  10   5   1         82.87         76.47         1.42 o                         
  11   5   1         29.06         25.13         1.12 o                         
  12   5   1          0.28          1.05         1.09 o                         
  13   5   1         10.19         11.20         1.35 o                         
  14   5   1          1.62          3.95         1.69 o                         
  15   5   1        216.81        230.03         5.68 o                         
  16   5   1         16.41         16.26         1.83 o                         
  17   5   1        525.06        544.52         4.69 o                         
  18   5   1         68.81         61.42         1.36 o                         
  19   5   1         37.68         44.30         0.88 o                         
  20   5   1         98.25         75.40         2.12 o                         
   0   6   1       3180.58       3057.28        30.79 o                         
   1   6   1       1307.58       1344.68         7.38 o                         
   2   6   1         48.85         27.26         1.34 o                         
   3   6   1        145.91        191.00         2.43 o                         
   4   6   1       2402.32       2305.07        10.64 o                         
   5   6   1         19.74         26.88         1.72 o                         
   6   6   1        622.32        616.24         6.00 o                         
   7   6   1       1085.34       1063.12         6.41 o                         
   8   6   1       1542.49       1500.46         9.39 o                         
   9   6   1          6.89          9.64         1.06 o                         
  10   6   1        238.21        241.58         1.93 o                         
  11   6   1         10.37         14.56         1.69 o                         
  12   6   1        629.77        619.22         4.11 o                         
  13   6   1         52.39         57.75         1.60 o                         
  14   6   1          3.70          4.62         1.54 o                         
  15   6   1         19.43         20.35         1.30 o                         
  16   6   1        347.93        385.37         3.55 o                         
  17   6   1         10.49         11.81         1.10 o                         
  18   6   1        184.46        183.72         2.07 o                         
   1   7   1        115.54        104.20         2.89 o                         
   2   7   1        438.70        408.11         4.18 o                         
   3   7   1        471.78        417.19         2.97 o                         
   4   7   1        323.95        342.40         2.30 o                         
   5   7   1       1341.59       1326.15         9.39 o                         
   6   7   1        913.17        905.47         7.54 o                         
   7   7   1         68.15         64.23         2.46 o                         
   8   7   1          0.22          2.00         1.48 o                         
   9   7   1         72.60         72.36         1.84 o                         
  10   7   1       1237.46       1267.32        13.47 o                         
  11   7   1         86.63         90.60         1.65 o                         
  12   7   1         27.00         23.55         1.34 o                         
  13   7   1         85.74         89.36         1.76 o                         
  14   7   1         19.76         18.68         1.49 o                         
  15   7   1        133.85        130.53         2.24 o                         
  16   7   1         23.49         26.28         0.92 o                         
  17   7   1          0.14          0.33         0.74 o                         
   0   8   1       2257.40       2263.99        18.96 o                         
   1   8   1        252.30        286.54         4.05 o                         
   2   8   1          1.98          2.21         1.33 o                         
   3   8   1        368.81        374.91         4.04 o                         
   4   8   1       1870.27       1840.72        10.36 o                         
   5   8   1        717.06        791.61         5.45 o                         
   6   8   1        580.95        611.51         5.03 o                         
   7   8   1        359.40        370.19         3.53 o                         
   8   8   1        120.99        123.75         3.74 o                         
   9   8   1        262.39        292.91         3.07 o                         
  10   8   1        341.67        331.62         2.91 o                         
  11   8   1         97.29        106.72         1.72 o                         
  12   8   1        133.49        147.74         1.92 o                         
  13   8   1        189.26        203.20         2.69 o                         
  14   8   1         10.64         15.37         1.18 o                         
  15   8   1          4.50          3.83         0.73 o                         
   1   9   1         83.99         82.27         2.16 o                         
   2   9   1         74.86         77.40         2.07 o                         
   3   9   1        482.01        504.45         4.67 o                         
   4   9   1         23.19         31.42         1.74 o                         
   5   9   1       1075.86       1130.38         7.87 o                         
   6   9   1        697.72        782.68         5.77 o                         
   7   9   1         85.96         95.12         1.75 o                         
   8   9   1        223.20        254.26         2.64 o                         
   9   9   1        163.24        181.08         3.41 o                         
  10   9   1         35.07         38.96         1.50 o                         
  11   9   1          0.21          0.50         1.35 o                         
  12   9   1          2.29          5.92         1.90 o                         
  13   9   1         10.92         13.02         1.27 o                         
   0  10   1         38.47         41.76         3.71 o                         
   1  10   1         32.10         29.65         2.41 o                         
   2  10   1          9.29          9.23         1.89 o                         
   3  10   1         22.67         25.06         1.88 o                         
   4  10   1        181.98        202.23         2.87 o                         
   5  10   1          0.55          0.43         1.66 o                         
   6  10   1         57.48         58.56         1.57 o                         
   7  10   1        263.63        281.15         3.93 o                         
   8  10   1        335.31        340.20         4.31 o                         
   9  10   1        473.75        423.78        10.12 o                         
  10  10   1        113.53        103.56         1.73 o                         
   1  11   1        538.98        608.27         6.65 o                         
   2  11   1         58.33         63.03         1.66 o                         
   3  11   1         95.69         96.63         3.66 o                         
   4  11   1        276.34        278.51         3.39 o                         
   5  11   1        322.90        322.15         8.27 o                         
   0   0   2      28058.21      24092.83       233.84 o                         
   1   0   2        631.93        718.95         9.65 o                         
   2   0   2       1447.93       1223.01        10.05 o                         
   3   0   2       2174.99       1852.16        11.65 o                         
   4   0   2      91490.49      86077.64       639.72 o                         
   5   0   2      10983.20      11477.27        69.34 o                         
   6   0   2      30614.25      29304.08       584.37 o                         
   7   0   2         22.16         32.97         1.46 o                         
   8   0   2       3044.22       3611.24        31.09 o                         
   9   0   2        397.86        410.89         4.59 o                         
  10   0   2       1288.65       1070.20         8.70 o                         
  11   0   2        280.09        279.73         3.17 o                         
  12   0   2       4604.35       4614.39        32.56 o                         
  13   0   2          0.18          8.36         1.99 o                         
  14   0   2        398.45        426.35         2.95 o                         
  15   0   2       4287.33       4314.21        18.69 o                         
  16   0   2        382.87        351.20         2.83 o                         
  17   0   2         18.80         17.74         1.26 o                         
  18   0   2        619.50        657.45         4.33 o                         
  19   0   2         15.72         16.47         1.33 o                         
  20   0   2        620.65        642.43         4.84 o                         
  21   0   2         28.44         34.21         1.96 o                         
   1   1   2      13245.32      13045.17        89.36 o                         
   2   1   2        153.96        202.33         1.63 o                         
   3   1   2       6240.18       5893.97        41.34 o                         
   4   1   2       4899.59       4760.57        38.91 o                         
   5   1   2       2607.37       2542.74        15.96 o                         
   6   1   2       1464.36       1599.37        11.87 o                         
   7   1   2       5371.56       5493.56        30.93 o                         
   8   1   2        402.58        424.66         3.47 o                         
   9   1   2       1488.56       1413.75        10.10 o                         
  10   1   2        372.86        352.67         4.43 o                         
  11   1   2       3607.14       3709.55        26.96 o                         
  12   1   2         34.52         43.32         1.43 o                         
  13   1   2        819.19        850.21         8.15 o                         
  14   1   2        124.75        137.00         1.13 o                         
  15   1   2       1941.09       1979.59         7.12 o                         
  16   1   2          6.24          4.98         1.05 o                         
  17   1   2        514.92        524.87         3.10 o                         
  18   1   2          7.24          7.12         0.98 o                         
  19   1   2        612.24        644.42         2.91 o                         
  20   1   2          1.95          3.79         1.05 o                         
  21   1   2        336.41        343.58         3.57 o                         
  22   1   2         71.45         62.85         1.83 o                         
   0   2   2      55397.05      54246.06       422.76 o                         
   1   2   2       7084.92       6740.35        42.42 o                         
   2   2   2       2383.44       2382.06        16.05 o                         
   3   2   2       5973.49       5945.27        30.95 o                         
   4   2   2       7342.16       7557.94        63.06 o                         
   5   2   2         60.76         42.07         1.06 o                         
   6   2   2       4629.77       4361.96        32.53 o                         
   7   2   2        645.72        580.25         6.57 o                         
   8   2   2      11395.10      11266.28        61.47 o                         
   9   2   2        494.82        482.00         6.78 o                         
  10   2   2       5189.55       5308.61        38.74 o                         
  11   2   2         13.20         15.94         1.25 o                         
  12   2   2        727.41        727.73        11.27 o                         
  13   2   2        296.11        342.28         2.89 o                         
  14   2   2         70.07         72.89         0.99 o                         
  15   2   2        262.94        269.43         1.66 o                         
  16   2   2       7489.46       7650.19        32.02 o                         
  17   2   2         48.03         51.48         1.07 o                         
  18   2   2        848.84        877.87         3.55 o                         
  19   2   2          5.47          4.97         0.96 o                         
  20   2   2        193.08        186.44         1.41 o                         
  21   2   2          5.38          8.22         1.09 o                         
   1   3   2      14001.58      13433.82        75.42 o                         
   2   3   2        349.63        303.64         2.91 o                         
   3   3   2        991.27        995.12         6.85 o                         
   4   3   2         48.56         26.42         0.89 o                         
   5   3   2       2190.02       2330.90        20.81 o                         
   6   3   2         52.25         58.46         1.71 o                         
   7   3   2       4482.84       4220.78        20.24 o                         
   8   3   2        470.23        587.75         4.41 o                         
   9   3   2       9280.02       9516.24        41.47 o                         
  10   3   2          3.19          4.46         1.50 o                         
  11   3   2       1696.64       1773.98        11.86 o                         
  12   3   2         37.12         35.01         1.94 o                         
  13   3   2       2157.27       2200.63         9.46 o                         
  14   3   2         13.69         12.16         1.09 o                         
  15   3   2       2779.94       2789.63        12.15 o                         
  16   3   2         82.08         86.88         1.37 o                         
  17   3   2       4445.24       4678.66        19.90 o                         
  18   3   2        180.66        185.05         1.55 o                         
  19   3   2        726.23        750.93         4.33 o                         
  20   3   2          9.98         10.89         0.92 o                         
  21   3   2        131.33        116.11         1.29 o                         
   0   4   2        217.37        242.61         4.63 o                         
   1   4   2         65.50         43.79         1.14 o                         
   2   4   2       1632.41       1452.73        10.02 o                         
   3   4   2        254.54        235.66         2.67 o                         
   4   4   2      14204.43      13926.12        55.79 o                         
   5   4   2       1412.32       1360.09         7.16 o                         
   6   4   2       6099.03       6247.39        46.45 o                         
   7   4   2          1.18          1.03         1.14 o                         
   8   4   2       1266.59       1412.80        10.80 o                         
   9   4   2        145.79        116.44         1.78 o                         
  10   4   2       1991.39       2031.40        15.13 o                         
  11   4   2        169.01        190.53         3.32 o                         
  12   4   2       5608.52       5631.44        31.39 o                         
  13   4   2          8.34         10.68         1.21 o                         
  14   4   2       2746.88       2678.02        12.26 o                         
  15   4   2        263.87        267.58         3.48 o                         
  16   4   2        461.12        489.33         4.26 o                         
  17   4   2        686.90        747.51         5.54 o                         
  18   4   2        913.01        969.57         7.49 o                         
  19   4   2        348.12        347.36         3.27 o                         
  20   4   2        579.53        578.40         6.55 o                         
   1   5   2        172.01        210.55         2.43 o                         
   2   5   2          3.94          3.22         0.86 o                         
   3   5   2      11443.80      11255.70        59.81 o                         
   4   5   2          2.67         13.81         1.50 o                         
   5   5   2      10911.00      10824.63        48.36 o                         
   6   5   2        851.77        879.50         5.25 o                         
   7   5   2        492.57        507.00         7.36 o                         
   8   5   2        764.44        790.38         6.55 o                         
   9   5   2         55.26         60.02         2.48 o                         
  10   5   2         56.04         49.33         0.96 o                         
  11   5   2       3711.73       3697.68        17.70 o                         
  12   5   2         48.57         47.98         1.18 o                         
  13   5   2       3782.55       3906.13        19.65 o                         
  14   5   2         23.53         29.14         2.07 o                         
  15   5   2         57.24         61.13         1.78 o                         
  16   5   2         45.49         44.95         1.55 o                         
  17   5   2        164.81        158.81         1.84 o                         
  18   5   2        214.62        207.94         1.86 o                         
  19   5   2       1018.47       1000.33         9.31 o                         
   0   6   2       6306.70       6145.64        71.79 o                         
   1   6   2        129.32        108.02         1.88 o                         
   2   6   2       6193.20       6347.21        32.11 o                         
   3   6   2        202.75        252.47         2.65 o                         
   4   6   2       2026.38       2019.37         9.32 o                         
   5   6   2        202.73        220.17         3.00 o                         
   6   6   2       4097.97       4162.73        32.21 o                         
   7   6   2         69.20         69.43         1.19 o                         
   8   6   2       1259.92       1314.68         7.00 o                         
   9   6   2        911.15        938.58         7.49 o                         
  10   6   2       2475.01       2579.74        18.25 o                         
  11   6   2          1.68          1.15         1.12 o                         
  12   6   2       1312.94       1342.10         6.84 o                         
  13   6   2          9.40          8.10         1.29 o                         
  14   6   2       1134.91       1152.92         6.74 o                         
  15   6   2         10.85         10.95         1.36 o                         
  16   6   2        105.01        116.68         1.70 o                         
  17   6   2         78.79         79.09         1.28 o                         
  18   6   2        412.22        406.93         3.71 o                         
   1   7   2       3594.55       3592.90        20.22 o                         
   2   7   2        556.94        499.22         3.42 o                         
   3   7   2        409.40        447.27         3.26 o                         
   4   7   2         63.66         77.62         1.28 o                         
   5   7   2        254.65        259.09         2.81 o                         
   6   7   2         77.32         70.26         1.38 o                         
   7   7   2       4368.59       4192.31        38.49 o                         
   8   7   2         90.34         85.85         1.90 o                         
   9   7   2       4570.43       4778.91        23.89 o                         
  10   7   2        187.84        198.75         2.11 o                         
  11   7   2         53.58         56.87         1.30 o                         
  12   7   2          1.80          4.38         1.22 o                         
  13   7   2         85.21         79.37         1.36 o                         
  14   7   2         59.52         70.72         1.51 o                         
  15   7   2        504.13        511.30         3.72 o                         
  16   7   2          3.68          5.33         0.77 o                         
  17   7   2       1304.14       1266.46        15.14 o                         
   0   8   2        346.41        336.36         4.92 o                         
   1   8   2          4.79          5.16         1.31 o                         
   2   8   2       1545.91       1618.10         9.21 o                         
   3   8   2         52.55         65.69         1.63 o                         
   4   8   2        402.60        428.73         3.57 o                         
   5   8   2         87.22         86.02         1.75 o                         
   6   8   2        912.02        941.14         5.83 o                         
   7   8   2       1005.92       1035.72         6.80 o                         
   8   8   2        597.09        601.83         5.07 o                         
   9   8   2       1495.86       1533.02         8.19 o                         
  10   8   2       1005.22       1050.89         5.83 o                         
  11   8   2        367.30        364.62         2.73 o                         
  12   8   2        186.91        195.65         1.98 o                         
  13   8   2        178.49        175.20         2.18 o                         
  14   8   2        601.98        564.13         5.06 o                         
  15   8   2         32.32         25.14         3.25 o                         
   1   9   2        376.87        367.74         3.19 o                         
   2   9   2         17.49         17.69         1.48 o                         
   3   9   2       3412.88       3582.46        20.79 o                         
   4   9   2         11.94         16.47         1.53 o                         
   5   9   2       1480.14       1645.85        10.04 o                         
   6   9   2        730.72        725.45         4.98 o                         
   7   9   2         46.81         52.98         1.46 o                         
   8   9   2         56.53         51.53         1.50 o                         
   9   9   2        582.30        580.63         4.91 o                         
  10   9   2          7.88          5.58         1.20 o                         
  11   9   2       1200.92       1216.76        19.64 o                         
  12   9   2         39.63         40.95         1.63 o                         
  13   9   2       2392.65       2166.37        30.19 o                         
   0  10   2        330.56        361.47         5.15 o                         
   1  10   2         15.35         21.03         1.43 o                         
   2  10   2        495.88        521.67         5.01 o                         
   3  10   2          3.42          4.90         1.39 o                         
   4  10   2       1324.67       1345.65        12.96 o                         
   5  10   2         14.84         19.84         1.34 o                         
   6  10   2        317.15        334.25         5.18 o                         
   7  10   2         53.51         58.11         1.05 o                         
   8  10   2        724.30        715.79         7.74 o                         
   9  10   2         75.59         71.84         1.55 o                         
  10  10   2        215.15        192.36         1.97 o                         
   1  11   2       1191.33       1286.74        11.47 o                         
   2  11   2         76.95         80.52         1.77 o                         
   3  11   2        205.92        205.60         1.90 o                         
   4  11   2          6.40          6.69         0.71 o                         
   5  11   2         88.67         79.69         1.06 o                         
   1   1   3        856.14        791.49         6.85 o                         
   2   1   3      20387.17      19934.41        98.18 o                         
   3   1   3       5049.14       5011.68        27.27 o                         
   4   1   3      14099.73      14374.95        89.19 o                         
   5   1   3         75.88         80.76         1.51 o                         
   6   1   3        829.09        919.84         6.13 o                         
   7   1   3       2508.48       2566.67        20.49 o                         
   8   1   3         67.95         59.11         1.47 o                         
   9   1   3       2544.93       2468.38        19.12 o                         
  10   1   3        380.23        465.30         3.16 o                         
  11   1   3        129.22        126.01         2.61 o                         
  12   1   3         58.49         52.51         1.51 o                         
  13   1   3       1677.39       1784.94        14.29 o                         
  14   1   3        805.84        806.34         3.00 o                         
  15   1   3          9.40         12.17         1.98 o                         
  16   1   3        210.37        254.53         1.59 o                         
  17   1   3       1929.29       1913.41         7.90 o                         
  18   1   3        426.19        428.08         2.16 o                         
  19   1   3         97.31         96.15         1.32 o                         
  20   1   3         62.41         59.32         1.06 o                         
  21   1   3        784.50        811.91        13.75 o                         
   0   2   3       1291.61       1289.23        17.39 o                         
   1   2   3      12313.95      12814.46        97.25 o                         
   2   2   3       1080.46       1193.54         6.56 o                         
   3   2   3        256.10        129.27         1.81 o                         
   4   2   3       1742.37       1616.36        12.86 o                         
   5   2   3        200.45        267.94         3.46 o                         
   6   2   3       1823.61       1850.50        20.89 o                         
   7   2   3       1509.70       1660.12         8.77 o                         
   8   2   3         74.94         92.60         3.15 o                         
   9   2   3        434.73        440.05         6.91 o                         
  10   2   3        361.61        341.96         2.78 o                         
  11   2   3         21.30         36.11         1.64 o                         
  12   2   3         25.18         34.28         1.83 o                         
  13   2   3        221.99        250.56         2.05 o                         
  14   2   3        444.96        426.77         2.58 o                         
  15   2   3        534.13        518.91         2.90 o                         
  16   2   3        541.89        542.54         2.80 o                         
  17   2   3        378.91        398.08         2.04 o                         
  18   2   3          4.93          6.52         0.95 o                         
  19   2   3        531.93        539.81         2.69 o                         
  20   2   3         83.77         93.03         1.36 o                         
  21   2   3         13.63         23.00         0.92 o                         
   1   3   3        674.20        566.00         4.62 o                         
   2   3   3       1891.76       1954.61         7.99 o                         
   3   3   3         95.22        142.01         2.60 o                         
   4   3   3         49.25         68.19         1.27 o                         
   5   3   3       1503.32       1406.66        11.28 o                         
   6   3   3        727.52        651.22         7.57 o                         
   7   3   3        844.37        863.45         5.90 o                         
   8   3   3        424.47        539.33         3.48 o                         
   9   3   3        486.50        409.05         3.21 o                         
  10   3   3         85.14         96.62         1.91 o                         
  11   3   3        129.48        115.99         2.44 o                         
  12   3   3          1.59          6.54         1.62 o                         
  13   3   3        927.28        888.07         6.07 o                         
  14   3   3        115.27        116.28         1.73 o                         
  15   3   3         12.22         14.19         1.10 o                         
  16   3   3        103.97        121.52         1.37 o                         
  17   3   3       1269.93       1311.76         6.95 o                         
  18   3   3        131.08        122.20         1.32 o                         
  19   3   3        124.64        142.95         1.35 o                         
  20   3   3          9.87         15.72         1.01 o                         
  21   3   3        221.73        157.30         2.08 o                         
   0   4   3        348.26        445.96         6.36 o                         
   1   4   3        147.82        137.16         1.72 o                         
   2   4   3       2044.77       2173.85        13.65 o                         
   3   4   3       3091.16       3250.07        15.14 o                         
   4   4   3       1563.96       1524.96         9.05 o                         
   5   4   3       2257.67       2404.28        17.21 o                         
   6   4   3        427.98        466.35         4.47 o                         
   7   4   3        116.95        126.39         2.72 o                         
   8   4   3        704.27        619.45         8.18 o                         
   9   4   3         38.70         20.88         1.31 o                         
  10   4   3        217.51        196.13         3.27 o                         
  11   4   3         12.78         29.44         1.11 o                         
  12   4   3       2052.27       2107.14        15.24 o                         
  13   4   3        736.93        707.97         5.52 o                         
  14   4   3       1513.15       1503.75         7.24 o                         
  15   4   3        473.19        473.75         3.70 o                         
  16   4   3          2.57          2.53         1.38 o                         
  17   4   3          6.89          9.53         1.41 o                         
  18   4   3          2.66          4.22         1.13 o                         
  19   4   3        439.20        436.48         2.78 o                         
  20   4   3        296.16        282.70         3.69 o                         
   1   5   3          1.08          2.69         0.96 o                         
   2   5   3        219.87        262.99         2.23 o                         
   3   5   3         76.24         51.50         1.10 o                         
   4   5   3        432.12        445.60         3.08 o                         
   5   5   3        425.55        419.69         2.92 o                         
   6   5   3         83.51         95.20         1.99 o                         
   7   5   3        366.23        345.20         3.36 o                         
   8   5   3         10.95         12.55         1.87 o                         
   9   5   3        516.87        556.34         5.35 o                         
  10   5   3        274.98        306.42         2.08 o                         
  11   5   3        242.97        246.60         1.60 o                         
  12   5   3        891.54        881.06         4.55 o                         
  13   5   3       1164.06       1217.02         8.68 o                         
  14   5   3         13.68         21.21         1.48 o                         
  15   5   3         51.75         54.22         1.71 o                         
  16   5   3        118.98        131.85         1.97 o                         
  17   5   3         12.73         13.09         1.42 o                         
  18   5   3         23.46         18.13         1.15 o                         
  19   5   3         79.61         84.68         5.02 o                         
   0   6   3       2176.91       1936.85        17.36 o                         
   1   6   3        655.51        732.09         4.85 o                         
   2   6   3        228.97        285.62         3.55 o                         
   3   6   3         42.83         41.58         1.65 o                         
   4   6   3       1135.79       1051.63         6.06 o                         
   5   6   3        362.77        317.83         3.66 o                         
   6   6   3          0.20          2.11         1.77 o                         
   7   6   3         46.38         42.12         1.23 o                         
   8   6   3        230.84        209.26         2.38 o                         
   9   6   3         24.73         41.96         1.08 o                         
  10   6   3        471.67        483.80         2.80 o                         
  11   6   3         18.85         25.16         1.55 o                         
  12   6   3        717.34        743.25         4.19 o                         
  13   6   3          1.42          4.74         1.26 o                         
  14   6   3       1959.76       2015.96        11.14 o                         
  15   6   3        129.41        132.46         1.98 o                         
  16   6   3        463.24        460.28         7.12 o                         
  17   6   3         26.55         22.06         1.06 o                         
  18   6   3         31.51         36.66         1.34 o                         
   1   7   3       1535.60       1496.71         9.69 o                         
   2   7   3          0.18          0.89         0.97 o                         
   3   7   3        327.58        292.59         3.24 o                         
   4   7   3          7.16         17.43         1.08 o                         
   5   7   3        419.36        444.21         3.31 o                         
   6   7   3        334.13        355.69         2.95 o                         
   7   7   3         40.74         46.06         1.79 o                         
   8   7   3        317.49        340.57         4.03 o                         
   9   7   3        906.35        920.85         5.65 o                         
  10   7   3        354.94        379.44         3.71 o                         
  11   7   3          7.52          8.90         1.25 o                         
  12   7   3          8.13          6.66         1.23 o                         
  13   7   3          2.96          3.78         1.17 o                         
  14   7   3         17.47         13.74         1.03 o                         
  15   7   3        171.47        159.70         2.61 o                         
  16   7   3          8.14          6.39         1.22 o                         
  17   7   3          4.88          1.04         0.69 o                         
   0   8   3       1002.56        938.99        10.54 o                         
   1   8   3         19.63         18.52         1.33 o                         
   2   8   3        773.13        769.48         6.14 o                         
   3   8   3        246.32        234.23         2.32 o                         
   4   8   3        116.72        124.00         2.34 o                         
   5   8   3        612.48        661.00         5.31 o                         
   6   8   3        311.57        296.97         2.67 o                         
   7   8   3        985.19       1038.14         6.80 o                         
   8   8   3        950.95        982.26         5.98 o                         
   9   8   3       1649.02       1691.75         9.55 o                         
  10   8   3         41.81         52.48         1.62 o                         
  11   8   3        829.46        873.54         5.88 o                         
  12   8   3        188.00        202.64         1.97 o                         
  13   8   3          4.78          8.33         0.95 o                         
  14   8   3        134.55        127.17         2.58 o                         
  15   8   3        454.74        370.10        28.56 o                         
   1   9   3        777.34        786.01         8.64 o                         
   2   9   3        143.87        146.76         1.92 o                         
   3   9   3         41.01         37.81         1.73 o                         
   4   9   3         79.89         85.50         1.94 o                         
   5   9   3        142.92        144.65         2.22 o                         
   6   9   3        444.37        445.15         3.81 o                         
   7   9   3          1.17          2.59         1.28 o                         
   8   9   3         41.38         47.11         1.55 o                         
   9   9   3        457.90        486.19         3.79 o                         
  10   9   3         19.82         21.10         1.17 o                         
  11   9   3         31.49         36.68         0.96 o                         
  12   9   3          0.01         -0.14         1.01 o                         
  13   9   3        490.91        425.57         6.42 o                         
   0  10   3        590.75        624.61         7.45 o                         
   1  10   3         86.31         75.00         2.05 o                         
   2  10   3         11.42          9.24         1.33 o                         
   3  10   3          8.54         14.24         1.34 o                         
   4  10   3        357.51        387.57         3.89 o                         
   5  10   3        178.58        166.91         2.93 o                         
   6  10   3         15.44         17.90         0.95 o                         
   7  10   3        109.61         99.60         1.96 o                         
   8  10   3        160.22        179.90         4.23 o                         
   9  10   3          0.24         -0.03         0.76 o                         
   1  11   3         60.91         61.37         2.45 o                         
   2  11   3          5.96          9.15         0.74 o                         
   3  11   3         95.99         93.51         1.64 o                         
   4  11   3        183.71        154.31         1.43 o                         
   0   0   4      19207.75      17945.84       175.55 o                         
   1   0   4       2181.70       2262.68        20.39 o                         
   2   0   4       7943.09       7789.01        45.49 o                         
   3   0   4          3.62          7.61         1.23 o                         
   4   0   4      10241.66      10266.93        57.45 o                         
   5   0   4       3615.49       4122.20        22.81 o                         
   6   0   4       2668.67       2433.34        14.72 o                         
   7   0   4       2887.86       2642.65        23.34 o                         
   8   0   4      36949.41      36794.28       207.94 o                         
   9   0   4      12402.83      12853.45        80.66 o                         
  10   0   4       5758.53       5698.77        33.76 o                         
  11   0   4       5298.93       5283.93        38.41 o                         
  12   0   4        654.92        643.52         7.61 o                         
  13   0   4       3168.43       3087.99        42.94 o                         
  14   0   4        456.49        507.20         3.33 o                         
  15   0   4        774.35        732.42         3.74 o                         
  16   0   4       7561.02       7851.11        32.98 o                         
  17   0   4          4.60          9.61         1.41 o                         
  18   0   4       2618.26       2771.14        16.26 o                         
  19   0   4        735.11        742.87         7.40 o                         
  20   0   4        449.77        415.12         4.24 o                         
  21   0   4          6.10          2.67         1.47 o                         
   1   1   4      12905.57      12336.14        52.20 o                         
   2   1   4       4801.77       4448.45        20.40 o                         
   3   1   4        412.47        371.24         2.57 o                         
   4   1   4          7.11         14.89         0.53 o                         
   5   1   4       6209.56       6314.81        37.82 o                         
   6   1   4       1214.07       1242.83         5.74 o                         
   7   1   4      15553.65      15239.63        90.46 o                         
   8   1   4         97.31        136.54         2.38 o                         
   9   1   4       5928.14       5866.37        28.95 o                         
  10   1   4          8.17          5.62         0.94 o                         
  11   1   4       3314.27       3320.80        15.45 o                         
  12   1   4         76.21         92.88         1.72 o                         
  13   1   4         84.88         90.76         1.34 o                         
  14   1   4        132.23        136.03         1.19 o                         
  15   1   4       2093.11       2138.58         7.64 o                         
  16   1   4         39.39         49.26         1.01 o                         
  17   1   4       1788.77       1859.14         6.90 o                         
  18   1   4        125.35        140.23         1.40 o                         
  19   1   4        496.10        508.48         2.83 o                         
  20   1   4         41.22         49.12         1.07 o                         
  21   1   4        317.59        324.14         3.04 o                         
   0   2   4       1637.24       1729.98        15.08 o                         
   1   2   4      29218.00      29090.30       127.02 o                         
   2   2   4       4629.63       4466.13        18.37 o                         
   3   2   4         10.16          3.56         0.64 o                         
   4   2   4      21207.31      20446.54       109.87 o                         
   5   2   4       1348.72       1398.81        12.36 o                         
   6   2   4       3010.57       2944.16        17.51 o                         
   7   2   4        339.42        432.77         4.95 o                         
   8   2   4         75.63         75.80         2.39 o                         
   9   2   4        918.13        989.92         7.31 o                         
  10   2   4       1516.85       1530.32         9.38 o                         
  11   2   4        452.79        430.83         5.78 o                         
  12   2   4       6408.61       6490.15        51.73 o                         
  13   2   4        285.38        288.53         1.92 o                         
  14   2   4       2509.67       2576.24        11.17 o                         
  15   2   4         65.39         69.04         1.12 o                         
  16   2   4        874.87        881.71         6.01 o                         
  17   2   4        536.42        580.82         2.70 o                         
  18   2   4        523.35        566.41         2.76 o                         
  19   2   4        681.09        722.20         3.35 o                         
  20   2   4        908.58        948.36         5.79 o                         
  21   2   4        211.67        224.65         3.25 o                         
   1   3   4      15944.24      16478.79       107.33 o                         
   2   3   4       3012.61       3077.03        16.59 o                         
   3   3   4      16573.31      17106.22        77.01 o                         
   4   3   4         72.99         73.71         1.29 o                         
   5   3   4      16098.81      15734.36       107.39 o                         
   6   3   4       4082.74       3979.86        30.01 o                         
   7   3   4        117.92        148.27         2.11 o                         
   8   3   4        119.41        111.11         1.57 o                         
   9   3   4         69.89         75.11         1.42 o                         
  10   3   4        320.82        307.41         4.75 o                         
  11   3   4       2391.95       2425.06        15.42 o                         
  12   3   4         37.91         36.78         1.11 o                         
  13   3   4       3023.23       3060.80        13.12 o                         
  14   3   4        292.27        291.02         1.81 o                         
  15   3   4        341.00        322.63         2.03 o                         
  16   3   4        159.13        146.70         1.56 o                         
  17   3   4        180.57        175.21         2.17 o                         
  18   3   4         11.18          8.56         1.00 o                         
  19   3   4        144.12        156.13         2.37 o                         
  20   3   4         47.06         47.77         1.29 o                         
  21   3   4        389.13        334.73         5.15 o                         
   0   4   4      12505.39      13392.78        76.52 o                         
   1   4   4        506.55        519.52         4.76 o                         
   2   4   4      11316.59      11102.86        58.81 o                         
   3   4   4        213.47        157.73         1.82 o                         
   4   4   4        544.74        565.00         6.02 o                         
   5   4   4        537.92        590.42         6.80 o                         
   6   4   4       2713.25       2705.81        16.72 o                         
   7   4   4        259.51        238.19         3.15 o                         
   8   4   4       2105.42       2011.28        17.25 o                         
   9   4   4        851.64        851.19         8.21 o                         
  10   4   4       1795.58       1826.27        12.88 o                         
  11   4   4         27.01         25.71         1.84 o                         
  12   4   4        940.13        951.29         5.81 o                         
  13   4   4       1220.09       1212.16        11.17 o                         
  14   4   4        940.16        924.20         7.50 o                         
  15   4   4         10.43         13.75         1.43 o                         
  16   4   4       1312.18       1385.94         8.56 o                         
  17   4   4          0.26         -0.37         1.32 o                         
  18   4   4        652.76        650.75         5.39 o                         
  19   4   4         35.52         29.96         1.03 o                         
  20   4   4        282.92        267.32         9.50 o                         
   1   5   4       3080.56       2504.63        12.20 o                         
   2   5   4       2502.37       2465.48        12.54 o                         
   3   5   4        532.02        566.12         4.49 o                         
   4   5   4          2.41          6.15         1.07 o                         
   5   5   4       1054.26       1056.81         8.21 o                         
   6   5   4       1142.18       1098.19         5.90 o                         
   7   5   4       5590.53       5573.65        32.65 o                         
   8   5   4        524.23        499.03         5.41 o                         
   9   5   4       4109.06       4237.45        23.01 o                         
  10   5   4        495.29        511.71         3.35 o                         
  11   5   4       1360.27       1414.55        12.07 o                         
  12   5   4        150.94        167.47         2.15 o                         
  13   5   4        312.25        315.35         3.25 o                         
  14   5   4        451.53        467.81         3.36 o                         
  15   5   4       1196.94       1251.98         9.59 o                         
  16   5   4         22.69         19.04         1.33 o                         
  17   5   4       2028.22       2140.52        13.66 o                         
  18   5   4         41.99         34.19         1.03 o                         
  19   5   4        597.51        582.66         4.63 o                         
   0   6   4        584.09        605.02         7.27 o                         
   1   6   4         27.25         34.58         1.37 o                         
   2   6   4        764.32        758.18         5.58 o                         
   3   6   4        259.40        255.38         2.72 o                         
   4   6   4       4299.44       4415.25        27.18 o                         
   5   6   4        817.73        809.34         6.19 o                         
   6   6   4       3412.56       3618.84        18.60 o                         
   7   6   4         91.48         94.52         1.69 o                         
   8   6   4        783.01        763.99         4.84 o                         
   9   6   4         36.92         32.52         1.12 o                         
  10   6   4       2595.72       2644.47        11.07 o                         
  11   6   4        242.12        246.33         1.97 o                         
  12   6   4        942.80        943.75         4.80 o                         
  13   6   4        304.04        306.84         2.23 o                         
  14   6   4       1136.85       1201.94         6.45 o                         
  15   6   4        561.61        593.28         5.22 o                         
  16   6   4         55.24         57.92         1.08 o                         
  17   6   4        140.59        121.11         7.74 o                         
  18   6   4       1180.54       1219.77        10.02 o                         
   1   7   4        536.43        561.73         5.06 o                         
   2   7   4       2859.32       2755.33        11.90 o                         
   3   7   4       2922.09       2912.38        12.08 o                         
   4   7   4        878.99        841.90         5.02 o                         
   5   7   4       5237.34       5249.75        31.13 o                         
   6   7   4        461.05        406.63         4.93 o                         
   7   7   4        124.75        135.98         2.97 o                         
   8   7   4          0.80          5.75         1.42 o                         
   9   7   4        519.08        556.80         5.04 o                         
  10   7   4        954.43        982.77         5.56 o                         
  11   7   4       2853.01       2891.98        17.02 o                         
  12   7   4        136.69        126.65         1.58 o                         
  13   7   4       3751.39       3906.38        36.27 o                         
  14   7   4         96.33        100.94         1.39 o                         
  15   7   4        184.95        173.26         2.17 o                         
  16   7   4         79.81         59.81         8.14 o                         
  17   7   4        167.02        138.66         2.53 o                         
   0   8   4       1259.77       1294.94        10.01 o                         
   1   8   4        341.24        317.41         2.45 o                         
   2   8   4       4649.72       4774.15        27.49 o                         
   3   8   4        801.42        812.46         5.14 o                         
   4   8   4       1703.29       1626.94         9.29 o                         
   5   8   4         24.90         24.04         1.66 o                         
   6   8   4       1408.00       1436.56         8.99 o                         
   7   8   4         36.94         30.21         2.09 o                         
   8   8   4        502.75        510.43         7.30 o                         
   9   8   4        346.10        343.38         3.22 o                         
  10   8   4        575.26        603.22         4.76 o                         
  11   8   4         92.82        101.59         1.80 o                         
  12   8   4        967.02       1015.79         6.80 o                         
  13   8   4         59.17         59.66         1.83 o                         
  14   8   4        672.31        626.07         9.49 o                         
   1   9   4       3095.01       3336.03        29.37 o                         
   2   9   4       1283.15       1299.78         8.84 o                         
   3   9   4        133.23        145.16         1.86 o                         
   4   9   4         14.51         20.40         1.63 o                         
   5   9   4         89.19         97.19         2.28 o                         
   6   9   4         67.21         79.77         1.82 o                         
   7   9   4       1241.65       1277.08        16.61 o                         
   8   9   4         86.08         84.92         1.51 o                         
   9   9   4       1379.49       1476.79        15.09 o                         
  10   9   4        150.53        158.01         1.71 o                         
  11   9   4         56.49         65.39         1.46 o                         
  12   9   4         61.17         64.18         2.17 o                         
  13   9   4        265.32        186.57         3.16 o                         
   0  10   4       4538.37       4941.14        48.77 o                         
   1  10   4        304.38        311.07         3.46 o                         
   2  10   4       1254.52       1321.00        10.59 o                         
   3  10   4        514.08        546.72         5.23 o                         
   4  10   4        268.79        287.47         2.62 o                         
   5  10   4        103.21         98.13         2.43 o                         
   6  10   4        159.07        164.96         4.04 o                         
   7  10   4          2.66          5.55         0.90 o                         
   8  10   4       1917.89       1944.47        16.19 o                         
   9  10   4        277.23        206.65         5.79 o                         
   1  11   4        124.95         88.77         3.57 o                         
   1   1   5        777.07        766.08         4.66 o                         
   2   1   5       3476.97       3327.70        22.79 o                         
   3   1   5       2965.39       2894.32        21.14 o                         
   4   1   5        902.28        983.12         7.74 o                         
   5   1   5       7578.36       7316.41        41.86 o                         
   6   1   5       4294.55       4028.07        26.40 o                         
   7   1   5        395.70        354.90         2.31 o                         
   8   1   5      12408.11      13377.03        99.35 o                         
   9   1   5        637.98        560.62         6.11 o                         
  10   1   5         58.98         85.29         2.43 o                         
  11   1   5        826.48        806.54         8.53 o                         
  12   1   5       1014.42       1065.05         7.46 o                         
  13   1   5       1500.87       1473.09         7.86 o                         
  14   1   5         96.31         88.58         1.07 o                         
  15   1   5        210.71        229.68         1.51 o                         
  16   1   5         41.75         44.05         1.01 o                         
  17   1   5        211.14        217.81         1.62 o                         
  18   1   5         35.14         47.59         1.13 o                         
  19   1   5          0.11          0.89         1.18 o                         
  20   1   5        100.98        104.26         1.49 o                         
  21   1   5        184.95        183.61         2.43 o                         
   0   2   5       2403.34       2244.10        24.75 o                         
   1   2   5       2671.44       2917.18        20.26 o                         
   2   2   5         21.29         21.89         0.90 o                         
   3   2   5        424.10        439.49         2.76 o                         
   4   2   5        924.16       1027.00         8.14 o                         
   5   2   5       3336.12       3768.53        27.00 o                         
   6   2   5          5.43          5.23         0.85 o                         
   7   2   5        152.54         86.45         1.44 o                         
   8   2   5       1908.92       2061.23        22.13 o                         
   9   2   5        310.73        295.55         2.69 o                         
  10   2   5        278.69        208.20         2.59 o                         
  11   2   5         67.80         65.39         3.04 o                         
  12   2   5        634.85        612.33         6.94 o                         
  13   2   5         91.88         75.68         1.26 o                         
  14   2   5        328.97        342.85         1.92 o                         
  15   2   5         41.78         36.94         1.07 o                         
  16   2   5         54.26         64.04         1.20 o                         
  17   2   5          0.47          1.33         1.02 o                         
  18   2   5        391.02        378.91         2.14 o                         
  19   2   5         84.95         88.32         1.17 o                         
  20   2   5         35.61         38.56         1.06 o                         
  21   2   5        235.59        207.37        19.21 o                         
   1   3   5        354.96        424.74         4.18 o                         
   2   3   5       8346.72       9024.82        47.94 o                         
   3   3   5       1629.39       1680.41         9.98 o                         
   4   3   5        184.42        161.45         1.81 o                         
   5   3   5        113.24         94.27         1.71 o                         
   6   3   5       1105.32       1180.04        12.21 o                         
   7   3   5        352.57        332.05         2.93 o                         
   8   3   5        137.14        128.32         2.06 o                         
   9   3   5        515.91        502.13         4.50 o                         
  10   3   5       2752.69       2644.92        20.81 o                         
  11   3   5         33.30         41.95         1.80 o                         
  12   3   5        949.28        921.05         4.88 o                         
  13   3   5        637.20        603.15         4.78 o                         
  14   3   5        581.70        550.32         3.13 o                         
  15   3   5         43.74         40.54         1.19 o                         
  16   3   5        164.51        157.78         1.55 o                         
  17   3   5        120.29        139.12         1.53 o                         
  18   3   5          1.50          2.43         0.97 o                         
  19   3   5        138.86        134.08         1.25 o                         
  20   3   5          4.83          6.11         0.72 o                         
   0   4   5      12680.84      13023.39        69.27 o                         
   1   4   5       2366.45       2522.26        17.51 o                         
   2   4   5        567.00        626.86         4.17 o                         
   3   4   5        230.16        189.20         2.26 o                         
   4   4   5          4.64         30.47         1.56 o                         
   5   4   5       2949.56       2977.34        27.10 o                         
   6   4   5         44.90         38.53         1.64 o                         
   7   4   5       4266.02       4252.18        25.26 o                         
   8   4   5       1367.70       1292.38        11.08 o                         
   9   4   5          6.12         17.45         1.40 o                         
  10   4   5         27.31         26.36         1.80 o                         
  11   4   5         52.34         45.90         1.14 o                         
  12   4   5        137.16        138.21         2.88 o                         
  13   4   5        459.31        453.28         3.47 o                         
  14   4   5        129.33        123.00         2.32 o                         
  15   4   5        592.65        591.98         4.24 o                         
  16   4   5        244.85        268.64         2.49 o                         
  17   4   5        870.62        916.19         8.23 o                         
  18   4   5         91.54         84.19         1.14 o                         
  19   4   5        657.76        661.04         6.20 o                         
   1   5   5        563.22        580.29         4.12 o                         
   2   5   5        529.27        554.51         5.09 o                         
   3   5   5        229.75        248.77         2.40 o                         
   4   5   5       1619.66       1646.21        10.85 o                         
   5   5   5         59.54         96.93         1.50 o                         
   6   5   5        190.43        193.20         1.98 o                         
   7   5   5          0.15          5.20         1.39 o                         
   8   5   5        172.49        169.22         2.99 o                         
   9   5   5       1077.80       1069.32         7.03 o                         
  10   5   5        764.96        752.90         3.99 o                         
  11   5   5        148.92        140.14         1.97 o                         
  12   5   5         61.27         75.94         1.32 o                         
  13   5   5          5.40          6.58         1.11 o                         
  14   5   5        108.61         89.54         1.64 o                         
  15   5   5         54.42         61.60         1.38 o                         
  16   5   5          0.20          2.95         1.09 o                         
  17   5   5         14.10         17.96         0.99 o                         
  18   5   5         99.16        106.25         2.14 o                         
  19   5   5          0.04         -0.37         0.73 o                         
   0   6   5        198.55        213.16         3.78 o                         
   1   6   5        775.37        767.37         6.87 o                         
   2   6   5        204.42        171.59         1.79 o                         
   3   6   5       1095.63       1143.24         5.82 o                         
   4   6   5        840.02        838.18         5.32 o                         
   5   6   5        150.63        144.46         1.85 o                         
   6   6   5        280.37        275.35         2.31 o                         
   7   6   5        291.19        310.32         3.35 o                         
   8   6   5       2552.58       2563.06        17.99 o                         
   9   6   5        741.97        753.26         6.51 o                         
  10   6   5        120.10        120.03         1.53 o                         
  11   6   5        747.54        733.87         3.93 o                         
  12   6   5        480.16        467.10         3.59 o                         
  13   6   5        298.00        277.58         2.21 o                         
  14   6   5         45.66         44.08         1.46 o                         
  15   6   5        259.08        292.21         3.03 o                         
  16   6   5         12.48         18.22         1.03 o                         
  17   6   5         32.23         38.46         1.57 o                         
  18   6   5        243.31        177.06         4.43 o                         
   1   7   5        208.43        212.55         2.14 o                         
   2   7   5        164.88        159.87         1.65 o                         
   3   7   5         93.19         97.82         1.92 o                         
   4   7   5        235.54        245.57         2.04 o                         
   5   7   5        400.42        406.72         4.31 o                         
   6   7   5       2018.72       2019.94        11.32 o                         
   7   7   5        461.71        451.02         3.66 o                         
   8   7   5          8.57         12.31         1.46 o                         
   9   7   5        191.90        192.56         1.77 o                         
  10   7   5         46.28         48.81         1.34 o                         
  11   7   5         20.65         26.73         1.29 o                         
  12   7   5        616.84        623.34         3.71 o                         
  13   7   5        163.45        172.45         1.83 o                         
  14   7   5        547.97        564.83         6.08 o                         
  15   7   5          2.84          3.52         1.49 o                         
  16   7   5         10.55         11.20         2.17 o                         
   0   8   5        489.55        478.64         5.41 o                         
   1   8   5          1.37          5.18         1.48 o                         
   2   8   5         94.38         99.75         2.02 o                         
   3   8   5         10.18         18.39         2.47 o                         
   4   8   5       1177.24       1243.49         9.00 o                         
   5   8   5         82.18         71.04         1.81 o                         
   6   8   5         64.77         62.71         1.93 o                         
   7   8   5         78.84         72.09         1.75 o                         
   8   8   5        144.76        147.78         2.01 o                         
   9   8   5        129.43        134.01         2.02 o                         
  10   8   5        265.59        302.32         2.57 o                         
  11   8   5        599.15        629.39         4.72 o                         
  12   8   5        508.19        526.32         3.50 o                         
  13   8   5         60.23         53.24         2.62 o                         
  14   8   5        377.50        372.96         7.46 o                         
  15   8   5         99.82         77.47         1.72 o                         
   1   9   5         15.17         18.02         1.42 o                         
   2   9   5        134.14        128.48         1.87 o                         
   3   9   5        410.14        409.23         4.03 o                         
   4   9   5         13.13         10.05         1.28 o                         
   5   9   5        432.02        472.82         3.86 o                         
   6   9   5          1.32          3.31         1.18 o                         
   7   9   5        573.24        570.70         5.36 o                         
   8   9   5         27.70         27.13         1.17 o                         
   9   9   5         77.79         91.96         1.77 o                         
  10   9   5         26.65         28.99         2.71 o                         
  11   9   5         27.32         27.42         1.31 o                         
  12   9   5        110.15         90.39         2.26 o                         
   0  10   5         94.34        100.73         2.46 o                         
   1  10   5        278.58        294.55         2.82 o                         
   2  10   5         96.20         95.43         1.65 o                         
   3  10   5          2.41          1.01         1.07 o                         
   4  10   5         44.50         55.05         1.77 o                         
   5  10   5         15.29         18.88         1.34 o                         
   6  10   5        481.24        538.39        10.94 o                         
   7  10   5        134.18        124.13         2.62 o                         
   8  10   5          0.64          1.45         0.93 o                         
   0   0   6       3044.59       2738.97        24.54 o                         
   1   0   6       3536.37       3611.21        22.04 o                         
   2   0   6       2578.36       2241.12        13.27 o                         
   3   0   6          5.30         20.15         1.27 o                         
   4   0   6       2975.16       2353.99        13.85 o                         
   5   0   6       3928.12       3758.83        26.35 o                         
   6   0   6       3988.49       4652.89        27.37 o                         
   7   0   6        230.85        226.64         4.05 o                         
   8   0   6         99.53         88.04         3.26 o                         
   9   0   6       2753.22       2776.08        23.23 o                         
  10   0   6       1302.50       1212.39        16.41 o                         
  11   0   6        977.42       1062.27        21.48 o                         
  12   0   6      11922.77      12431.94       144.82 o                         
  13   0   6         26.52         28.65         1.31 o                         
  14   0   6       4505.57       4723.95        21.72 o                         
  15   0   6       2882.62       2920.29        14.90 o                         
  16   0   6       4295.65       4299.13        22.98 o                         
  17   0   6        505.18        505.31         3.87 o                         
  18   0   6       1178.10       1242.40         8.47 o                         
  19   0   6         52.31         62.41         1.77 o                         
  20   0   6        649.91        697.15         7.38 o                         
  21   0   6         10.88         13.38         1.54 o                         
   1   1   6       6578.18       6222.46        42.66 o                         
   2   1   6        407.20        429.80         4.84 o                         
   3   1   6       1352.85       1268.71        11.28 o                         
   4   1   6        326.17        372.77         3.47 o                         
   5   1   6       5055.93       4634.95        37.63 o                         
   6   1   6         99.61         92.30         1.44 o                         
   7   1   6       3410.33       3253.43        18.22 o                         
   8   1   6        900.10        951.72         8.49 o                         
   9   1   6       2328.95       2372.74        12.94 o                         
  10   1   6        903.22        996.04         5.96 o                         
  11   1   6       7007.77       6974.36        30.93 o                         
  12   1   6         29.36         18.41         1.40 o                         
  13   1   6       1536.82       1549.75         6.25 o                         
  14   1   6         13.43         16.38         0.95 o                         
  15   1   6       3260.92       3410.15        13.05 o                         
  16   1   6         13.34         11.85         1.00 o                         
  17   1   6       2681.70       2740.67        10.52 o                         
  18   1   6         89.43         90.75         1.30 o                         
  19   1   6        578.39        622.03         3.87 o                         
  20   1   6         69.26         78.50         1.18 o                         
  21   1   6        375.23        350.39         3.20 o                         
   0   2   6      39219.93      39110.55       300.07 o                         
   1   2   6        194.91        239.76         2.90 o                         
   2   2   6       5620.22       5647.35        35.73 o                         
   3   2   6       2498.82       2461.36        20.29 o                         
   4   2   6       2014.29       2051.08        12.34 o                         
   5   2   6       3160.61       3314.91        18.37 o                         
   6   2   6       5096.14       5193.26        21.21 o                         
   7   2   6       3100.26       3061.45        15.89 o                         
   8   2   6      17001.71      16638.39       114.00 o                         
   9   2   6        803.20        835.89         8.34 o                         
  10   2   6       2200.75       2208.83        14.70 o                         
  11   2   6        681.97        667.50         5.65 o                         
  12   2   6         94.83         99.92         1.41 o                         
  13   2   6       2141.98       2162.77        13.45 o                         
  14   2   6       1436.26       1458.21         5.93 o                         
  15   2   6        416.01        418.86         2.24 o                         
  16   2   6       1074.03       1115.93         4.84 o                         
  17   2   6        179.67        186.85         1.64 o                         
  18   2   6        747.38        772.44         4.86 o                         
  19   2   6        238.60        234.81         5.35 o                         
  20   2   6        260.21        247.38         2.61 o                         
   1   3   6      13525.93      13558.92        55.60 o                         
   2   3   6       1545.06       1612.01         6.91 o                         
   3   3   6        424.10        395.52         3.80 o                         
   4   3   6         35.50         39.26         1.35 o                         
   5   3   6       5711.61       6172.50        38.67 o                         
   6   3   6        358.13        335.02         4.10 o                         
   7   3   6       8353.83       8151.44        55.50 o                         
   8   3   6        214.01        234.85         2.55 o                         
   9   3   6       3577.10       3619.80        24.76 o                         
  10   3   6       1690.02       1621.52        12.31 o                         
  11   3   6        155.30        144.23         2.23 o                         
  12   3   6          0.13          4.52         0.97 o                         
  13   3   6        261.97        258.13         3.16 o                         
  14   3   6          1.91          2.74         1.09 o                         
  15   3   6         74.01         79.77         1.25 o                         
  16   3   6         23.38         21.00         1.15 o                         
  17   3   6        203.33        231.29         2.01 o                         
  18   3   6        187.86        172.77         2.05 o                         
  19   3   6         92.64         79.31         1.33 o                         
  20   3   6         41.36         52.79         1.72 o                         
   0   4   6        576.15        591.20         7.91 o                         
   1   4   6       1171.01       1079.50         7.94 o                         
   2   4   6       9095.58       9003.57        30.22 o                         
   3   4   6        853.51        901.80         6.89 o                         
   4   4   6      10128.28      10273.40        63.12 o                         
   5   4   6       1144.62       1279.00         6.52 o                         
   6   4   6       5997.09       6282.66        44.60 o                         
   7   4   6         29.96         50.19         1.24 o                         
   8   4   6       1352.34       1349.73        12.07 o                         
   9   4   6        569.99        549.94         4.13 o                         
  10   4   6       1281.92       1267.50         6.99 o                         
  11   4   6        648.42        638.24         4.44 o                         
  12   4   6       2317.81       2312.06        11.91 o                         
  13   4   6        322.04        350.46         2.56 o                         
  14   4   6        278.34        294.84         2.44 o                         
  15   4   6        407.98        388.24         2.98 o                         
  16   4   6         54.13         58.39         1.35 o                         
  17   4   6        172.37        177.53         1.91 o                         
  18   4   6        293.45        310.55         2.82 o                         
  19   4   6        305.18        315.92         3.54 o                         
  20   4   6       1457.98       1222.75        17.17 o                         
   1   5   6        326.12        330.93         3.23 o                         
   2   5   6       2941.65       2735.13        12.47 o                         
   3   5   6       8467.63       8823.61        34.50 o                         
   4   5   6         54.50         34.76         1.39 o                         
   5   5   6       6979.48       6745.68        43.21 o                         
   6   5   6       1247.72       1179.62         9.39 o                         
   7   5   6        133.91        148.89         2.34 o                         
   8   5   6         97.98        103.19         1.52 o                         
   9   5   6         57.51         59.91         1.15 o                         
  10   5   6       3953.59       3910.22        23.29 o                         
  11   5   6       6643.51       6879.76        32.65 o                         
  12   5   6        100.18        111.48         1.42 o                         
  13   5   6       4608.13       4671.69        23.23 o                         
  14   5   6        130.32        139.47         2.03 o                         
  15   5   6        862.89        859.52         9.48 o                         
  16   5   6        296.26        296.32         2.54 o                         
  17   5   6       1022.96       1066.19        10.77 o                         
  18   5   6        252.40        264.70         2.87 o                         
  19   5   6        575.57        493.46         7.23 o                         
   0   6   6         88.29         98.89         3.36 o                         
   1   6   6        225.08        198.15         2.66 o                         
   2   6   6        513.09        506.95         3.29 o                         
   3   6   6        432.07        425.93         3.07 o                         
   4   6   6        976.86        977.80         8.16 o                         
   5   6   6        103.53        105.97         1.57 o                         
   6   6   6        253.97        223.77         2.41 o                         
   7   6   6          5.95          6.48         1.29 o                         
   8   6   6        155.87        165.95         1.83 o                         
   9   6   6       1100.41       1092.70         7.15 o                         
  10   6   6       1632.96       1778.64         8.83 o                         
  11   6   6         19.84         19.35         1.18 o                         
  12   6   6        985.39       1018.36         5.33 o                         
  13   6   6         10.09         17.38         1.18 o                         
  14   6   6       3178.60       3213.48        22.71 o                         
  15   6   6          0.07          2.10         1.29 o                         
  16   6   6        479.08        480.12         4.42 o                         
  17   6   6          0.59          0.68         1.12 o                         
   1   7   6       4841.61       4850.69        19.66 o                         
   2   7   6       1883.95       1842.50        10.19 o                         
   3   7   6        110.59        120.84         1.80 o                         
   4   7   6          8.09         13.53         1.39 o                         
   5   7   6        207.41        217.57         2.70 o                         
   6   7   6        999.09       1000.67         7.25 o                         
   7   7   6        997.67        978.54         9.30 o                         
   8   7   6         91.58         97.51         1.59 o                         
   9   7   6       2178.38       2247.35        10.61 o                         
  10   7   6        168.04        179.79         2.18 o                         
  11   7   6        639.70        676.60         3.98 o                         
  12   7   6         50.53         56.95         1.19 o                         
  13   7   6       1309.15       1266.19        14.97 o                         
  14   7   6        273.74        260.69         5.15 o                         
  15   7   6       1615.85       1544.99        19.43 o                         
  16   7   6         24.01         23.14         1.45 o                         
   0   8   6       1548.79       1471.40        11.12 o                         
   1   8   6         19.98         21.27         1.38 o                         
   2   8   6       3166.28       3135.49        18.30 o                         
   3   8   6        220.42        224.94         3.38 o                         
   4   8   6        571.24        584.66         4.69 o                         
   5   8   6          4.03          8.17         1.69 o                         
   6   8   6       2355.92       2466.31        14.76 o                         
   7   8   6          5.57          5.80         1.42 o                         
   8   8   6       3313.85       3337.21        17.92 o                         
   9   8   6         55.30         56.53         1.44 o                         
  10   8   6        744.14        744.49         5.84 o                         
  11   8   6        254.10        278.31         3.54 o                         
  12   8   6        366.60        367.14         4.43 o                         
  13   8   6        299.10        305.89         5.42 o                         
  14   8   6        393.32        378.07         4.25 o                         
   1   9   6         71.86         78.31         1.46 o                         
   2   9   6        842.04        836.63         9.12 o                         
   3   9   6       1286.58       1341.09         8.23 o                         
   4   9   6        460.86        449.14         3.09 o                         
   5   9   6       1727.58       1778.51        13.25 o                         
   6   9   6        448.83        451.08         4.16 o                         
   7   9   6        941.11        972.20         7.37 o                         
   8   9   6          0.70          1.51         1.19 o                         
   9   9   6        197.07        188.72         3.53 o                         
  10   9   6        353.50        367.87         8.59 o                         
  11   9   6        340.58        319.63         5.15 o                         
  12   9   6          1.25          1.77         0.69 o                         
   0  10   6        290.11        297.85         5.42 o                         
   1  10   6          1.38          5.73         1.56 o                         
   2  10   6        487.33        513.51        10.26 o                         
   3  10   6          9.80         15.07         1.23 o                         
   4  10   6       1916.95       1948.55        19.08 o                         
   5  10   6         82.92         85.32         1.72 o                         
   6  10   6        317.20        269.26         3.23 o                         
   7  10   6        329.79        342.77         5.60 o                         
   8  10   6        480.19        431.58        11.03 o                         
   1   1   7       2341.00       2414.40        11.24 o                         
   2   1   7       1525.86       1491.77         7.14 o                         
   3   1   7       1097.46       1056.86         5.12 o                         
   4   1   7       1799.92       1959.09        12.51 o                         
   5   1   7        315.25        369.03         2.82 o                         
   6   1   7       2089.97       1952.72         9.84 o                         
   7   1   7       1734.76       1942.51        13.89 o                         
   8   1   7         50.15         68.54         2.29 o                         
   9   1   7       1109.63        998.57        10.88 o                         
  10   1   7       3923.31       3917.12        20.84 o                         
  11   1   7          4.51          4.38         1.72 o                         
  12   1   7       5764.85       5731.93        31.98 o                         
  13   1   7         51.52         45.60         1.19 o                         
  14   1   7        109.21        111.13         1.38 o                         
  15   1   7         38.53         43.08         1.11 o                         
  16   1   7        626.54        600.73         3.54 o                         
  17   1   7        276.22        270.69         2.00 o                         
  18   1   7        248.93        261.11         2.78 o                         
  19   1   7         45.38         45.90         1.23 o                         
  20   1   7          3.86          4.30         1.16 o                         
  21   1   7         90.54         91.93         1.90 o                         
   0   2   7         90.33         81.78         1.96 o                         
   1   2   7         96.24         62.30         1.30 o                         
   2   2   7         13.46         13.22         1.01 o                         
   3   2   7        111.42         82.75         1.57 o                         
   4   2   7        229.71        328.43         2.71 o                         
   5   2   7        112.36        124.74         1.73 o                         
   6   2   7         93.47         81.93         1.53 o                         
   7   2   7        148.37        141.21         1.80 o                         
   8   2   7         14.34          6.74         1.49 o                         
   9   2   7       2759.06       2849.84        24.25 o                         
  10   2   7         59.97         41.52         1.95 o                         
  11   2   7       3210.01       3270.13        19.42 o                         
  12   2   7         34.04         41.84         1.10 o                         
  13   2   7        154.17        149.99         1.55 o                         
  14   2   7       1139.71       1129.86         4.94 o                         
  15   2   7       1607.99       1586.08         6.38 o                         
  16   2   7         36.12         40.96         1.08 o                         
  17   2   7        235.72        241.41         1.79 o                         
  18   2   7         23.09         24.64         1.24 o                         
  19   2   7         58.65         42.99         1.15 o                         
  20   2   7         81.63         67.20         1.48 o                         
   1   3   7        111.27         75.39         1.57 o                         
   2   3   7         47.07         28.34         1.27 o                         
   3   3   7        607.64        517.89         4.20 o                         
   4   3   7       1597.69       1823.45         9.54 o                         
   5   3   7        546.26        485.93         3.63 o                         
   6   3   7        232.28        239.71         4.23 o                         
   7   3   7        123.17         81.83         1.92 o                         
   8   3   7         98.17         91.13         2.15 o                         
   9   3   7       3530.17       3523.90        23.26 o                         
  10   3   7        229.94        230.59         4.89 o                         
  11   3   7        600.67        521.82         3.73 o                         
  12   3   7        682.28        691.55         4.86 o                         
  13   3   7        241.69        261.09         1.93 o                         
  14   3   7         27.18         22.53         1.14 o                         
  15   3   7        183.21        174.69         1.62 o                         
  16   3   7        281.49        266.75         2.01 o                         
  17   3   7        121.29        124.23         1.68 o                         
  18   3   7         30.64         39.25         1.43 o                         
  19   3   7         19.97         18.59         0.97 o                         
   0   4   7        440.71        550.03         4.54 o                         
   1   4   7        492.58        606.07         4.01 o                         
   2   4   7        748.51        829.31         4.93 o                         
   3   4   7         26.67         10.17         1.18 o                         
   4   4   7       3483.53       3707.07        22.42 o                         
   5   4   7        317.51        337.10         3.07 o                         
   6   4   7        222.72        208.76         2.14 o                         
   7   4   7         52.43         61.01         1.54 o                         
   8   4   7        131.46        124.15         2.71 o                         
   9   4   7          7.34          3.05         1.23 o                         
  10   4   7        252.49        224.41         2.04 o                         
  11   4   7       1639.36       1674.63        13.71 o                         
  12   4   7        417.88        366.04         3.31 o                         
  13   4   7         32.05         27.51         1.41 o                         
  14   4   7        126.02        122.24         2.18 o                         
  15   4   7        836.93        874.84         6.53 o                         
  16   4   7        450.45        469.22         4.81 o                         
  17   4   7        289.72        318.41         5.39 o                         
  18   4   7        198.16        187.05         2.30 o                         
  19   4   7          7.66         11.75         1.72 o                         
   1   5   7          0.21          2.86         1.49 o                         
   2   5   7       1526.72       1551.46         7.72 o                         
   3   5   7        899.07        832.09         5.28 o                         
   4   5   7        147.16        137.74         1.89 o                         
   5   5   7         87.42         85.01         1.66 o                         
   6   5   7       1779.41       1708.12        14.90 o                         
   7   5   7         49.50         37.14         1.04 o                         
   8   5   7        829.68        850.68         8.01 o                         
   9   5   7         19.26          7.92         1.18 o                         
  10   5   7       1625.13       1612.42         8.99 o                         
  11   5   7        908.16        908.94         5.77 o                         
  12   5   7         83.64         93.36         1.39 o                         
  13   5   7          5.01          3.31         1.34 o                         
  14   5   7        372.26        352.72         3.42 o                         
  15   5   7         94.30         93.53         2.19 o                         
  16   5   7          3.69          1.73         1.42 o                         
  17   5   7         92.20         96.09         3.16 o                         
  18   5   7        364.85        315.41         3.02 o                         
   0   6   7        385.74        385.91         9.86 o                         
   1   6   7         16.44         16.08         1.47 o                         
   2   6   7         41.57         55.91         1.48 o                         
   3   6   7        581.60        589.61         5.52 o                         
   4   6   7       1049.42       1023.53         9.65 o                         
   5   6   7          4.96          4.05         1.14 o                         
   6   6   7         28.76         16.21         1.21 o                         
   7   6   7        232.01        230.46         2.86 o                         
   8   6   7        118.74        101.85         1.47 o                         
   9   6   7         95.18        101.33         1.57 o                         
  10   6   7        343.93        359.65         3.53 o                         
  11   6   7        654.22        632.23         4.66 o                         
  12   6   7         77.34         79.28         1.60 o                         
  13   6   7          1.82          4.93         1.50 o                         
  14   6   7        224.65        217.79         3.71 o                         
  15   6   7        500.08        483.59         4.53 o                         
  16   6   7        435.47        463.56         4.16 o                         
  17   6   7         10.82          7.80         0.89 o                         
   1   7   7         84.07         73.47         1.54 o                         
   2   7   7        387.36        401.24         3.65 o                         
   3   7   7        863.50        845.37        10.03 o                         
   4   7   7        726.11        752.76         5.69 o                         
   5   7   7         44.07         44.31         1.82 o                         
   6   7   7        760.10        772.51         6.59 o                         
   7   7   7         37.76         49.55         1.43 o                         
   8   7   7        185.80        172.56         1.81 o                         
   9   7   7         85.35         95.54         1.42 o                         
  10   7   7        433.82        418.64         3.39 o                         
  11   7   7         39.31         35.28         1.27 o                         
  12   7   7        486.93        483.56         3.74 o                         
  13   7   7          7.55          7.36         1.39 o                         
  14   7   7        120.47        106.05         1.67 o                         
  15   7   7          0.70          1.20         0.65 o                         
   0   8   7        133.36        111.99         2.18 o                         
   1   8   7        666.89        679.57         4.74 o                         
   2   8   7        270.95        244.96         2.46 o                         
   3   8   7        578.63        588.92         4.65 o                         
   4   8   7          7.05          6.00         1.47 o                         
   5   8   7        143.02        143.58         2.02 o                         
   6   8   7         88.39         92.93         1.71 o                         
   7   8   7        712.44        723.46         4.83 o                         
   8   8   7        646.57        656.10         5.65 o                         
   9   8   7         60.33         53.65         2.03 o                         
  10   8   7         27.33         30.19         1.70 o                         
  11   8   7         86.91         88.89         1.92 o                         
  12   8   7         47.28         42.94         2.62 o                         
  13   8   7         91.61         78.10         1.66 o                         
  14   8   7         19.59         14.38         0.73 o                         
   1   9   7        108.83         78.81         1.57 o                         
   2   9   7         56.12         52.81         1.66 o                         
   3   9   7         64.24         71.17         1.53 o                         
   4   9   7         61.62         68.32         1.72 o                         
   5   9   7        216.03        221.42         2.48 o                         
   6   9   7         37.13         38.98         1.28 o                         
   7   9   7          4.70          4.98         1.08 o                         
   8   9   7         54.45         50.08         2.03 o                         
   9   9   7         66.70         68.08         1.60 o                         
  10   9   7        402.10        373.95         4.38 o                         
  11   9   7          0.32          1.63         1.08 o                         
   0  10   7        352.90        410.84         6.78 o                         
   1  10   7          2.84          2.53         1.18 o                         
   2  10   7         13.28         23.05         2.08 o                         
   3  10   7        338.01        287.00         5.15 o                         
   4  10   7         17.14         15.10         2.08 o                         
   5  10   7         43.85         39.32         2.08 o                         
   6  10   7          5.47          6.33         1.63 o                         
   7  10   7         66.68         67.58         6.60 o                         
   8  10   7         14.09         11.66         0.99 o                         
   0   0   8       2005.63       1977.96        16.75 o                         
   1   0   8       1397.09       1470.69        17.04 o                         
   2   0   8       4910.38       4604.55        42.27 o                         
   3   0   8       4614.73       4556.30        25.96 o                         
   4   0   8       1782.35       1901.90        13.92 o                         
   5   0   8       5174.94       5278.32        30.02 o                         
   6   0   8       1295.79       1272.56         9.31 o                         
   7   0   8       2363.34       2367.88        27.06 o                         
   8   0   8       8828.32       8713.62       114.44 o                         
   9   0   8       1793.24       1741.32        16.85 o                         
  10   0   8       1064.55       1034.20        15.15 o                         
  11   0   8       1048.28        947.49        11.92 o                         
  12   0   8         67.50         70.90         2.23 o                         
  13   0   8       3476.34       3494.79        23.12 o                         
  14   0   8        106.82        110.85         2.40 o                         
  15   0   8       1618.51       1651.83        12.58 o                         
  16   0   8       2368.75       2378.30        17.29 o                         
  17   0   8          0.44          1.01         1.76 o                         
  18   0   8       1097.00       1122.48         8.49 o                         
  19   0   8        636.77        624.29         7.09 o                         
  20   0   8        304.63        285.55         4.97 o                         
   1   1   8       8686.91       8416.08        40.57 o                         
   2   1   8        603.41        619.53         3.49 o                         
   3   1   8        808.86        786.79         6.55 o                         
   4   1   8       2177.61       2402.00        15.68 o                         
   5   1   8       1160.60       1035.65         7.62 o                         
   6   1   8       1012.39       1110.97         6.05 o                         
   7   1   8       2221.17       2019.05         9.64 o                         
   8   1   8          0.26          0.38         1.45 o                         
   9   1   8       2637.85       2608.21        15.39 o                         
  10   1   8       1376.82       1383.90        13.57 o                         
  11   1   8       3894.50       3857.01        16.79 o                         
  12   1   8         78.80         88.52         1.54 o                         
  13   1   8       1494.38       1511.90         8.13 o                         
  14   1   8         40.94         45.01         1.42 o                         
  15   1   8       2957.24       3044.67        13.16 o                         
  16   1   8          1.21          2.70         1.13 o                         
  17   1   8       2698.55       2652.37        13.70 o                         
  18   1   8          4.39          4.10         1.28 o                         
  19   1   8        471.20        483.58         4.63 o                         
  20   1   8         16.84         17.88         1.25 o                         
   0   2   8       7197.80       8009.27        47.44 o                         
   1   2   8       2226.76       2272.85        15.67 o                         
   2   2   8       6245.45       6116.45        44.43 o                         
   3   2   8        104.32         49.54         1.59 o                         
   4   2   8       9779.08       9120.75        68.09 o                         
   5   2   8       2243.92       2285.54        14.03 o                         
   6   2   8       3437.28       3435.76        17.88 o                         
   7   2   8       1181.46       1217.89         8.64 o                         
   8   2   8       5301.64       5312.20        44.85 o                         
   9   2   8       1341.24       1375.41        11.10 o                         
  10   2   8       1713.12       1727.65        15.19 o                         
  11   2   8        110.30         93.76         1.68 o                         
  12   2   8       1409.32       1458.42         7.37 o                         
  13   2   8        230.08        239.65         1.90 o                         
  14   2   8       1850.44       1901.12         8.14 o                         
  15   2   8       1626.24       1670.31         7.51 o                         
  16   2   8         62.62         70.11         1.50 o                         
  17   2   8        135.40        136.41         1.86 o                         
  18   2   8        222.09        221.28         2.24 o                         
  19   2   8        271.48        270.75         3.09 o                         
  20   2   8        849.20        718.40        22.15 o                         
   1   3   8        600.55        559.58         6.29 o                         
   2   3   8       2828.35       2653.93        11.94 o                         
   3   3   8        966.24        885.87         6.51 o                         
   4   3   8          3.93         11.25         1.11 o                         
   5   3   8       4696.09       4847.83        27.23 o                         
   6   3   8       1388.76       1300.09        10.37 o                         
   7   3   8       2548.27       2479.95        17.42 o                         
   8   3   8        240.56        250.65         4.89 o                         
   9   3   8        400.67        504.84         7.12 o                         
  10   3   8         64.60         52.31         1.63 o                         
  11   3   8       1307.30       1251.60        15.67 o                         
  12   3   8        571.15        587.98         3.77 o                         
  13   3   8       1109.99       1162.88         6.40 o                         
  14   3   8       1113.14       1134.55         5.85 o                         
  15   3   8        763.76        737.75         7.82 o                         
  16   3   8         64.55         64.57         1.68 o                         
  17   3   8        256.38        285.92         4.17 o                         
  18   3   8        308.96        315.75         3.96 o                         
  19   3   8        347.84        334.46        28.56 o                         
   0   4   8       1256.68       1111.74         7.81 o                         
   1   4   8         10.48          7.04         1.42 o                         
   2   4   8       5549.42       5850.94        25.48 o                         
   3   4   8         10.66         17.69         1.33 o                         
   4   4   8       2664.49       2623.18        13.95 o                         
   5   4   8       1384.68       1319.35         6.99 o                         
   6   4   8       2471.79       2422.79        19.82 o                         
   7   4   8        655.97        637.62         5.17 o                         
   8   4   8       2455.57       2495.35        18.21 o                         
   9   4   8        622.39        606.79         6.13 o                         
  10   4   8       1301.92       1353.30        10.36 o                         
  11   4   8          6.96          4.03         1.44 o                         
  12   4   8       1083.62       1024.49        15.77 o                         
  13   4   8         13.02         10.53         1.37 o                         
  14   4   8       1411.39       1474.70         9.77 o                         
  15   4   8        308.19        319.83         4.88 o                         
  16   4   8        809.42        813.69         9.17 o                         
  17   4   8        349.53        359.55         4.70 o                         
  18   4   8        624.03        668.88        11.34 o                         
  19   4   8         42.07         26.21         1.36 o                         
   1   5   8       2452.24       2471.58        18.94 o                         
   2   5   8        301.56        318.76         3.01 o                         
   3   5   8       2280.66       2321.10        11.97 o                         
   4   5   8         34.76         31.86         1.61 o                         
   5   5   8       2916.62       3000.11        15.53 o                         
   6   5   8       4169.87       4050.02        26.45 o                         
   7   5   8       1594.61       1620.98        10.03 o                         
   8   5   8          6.17          6.21         1.33 o                         
   9   5   8       2741.34       2700.80        15.89 o                         
  10   5   8        141.03        145.17         2.00 o                         
  11   5   8       2459.94       2528.24        19.07 o                         
  12   5   8        152.97        139.30         1.87 o                         
  13   5   8        479.66        489.76         5.33 o                         
  14   5   8        687.40        681.89         5.03 o                         
  15   5   8        220.48        236.16         2.94 o                         
  16   5   8          2.45          4.05         1.94 o                         
  17   5   8       1605.34       1666.59        23.59 o                         
  18   5   8          2.35          1.45         1.08 o                         
   0   6   8        339.53        355.93         5.42 o                         
   1   6   8        258.51        229.96         2.66 o                         
   2   6   8       1862.04       1786.86        11.57 o                         
   3   6   8       1142.36       1169.76         8.38 o                         
   4   6   8        977.45       1091.13         7.44 o                         
   5   6   8        885.44        847.36         8.76 o                         
   6   6   8         76.64         77.32         1.43 o                         
   7   6   8         21.33         28.12         1.60 o                         
   8   6   8         71.32         74.60         2.31 o                         
   9   6   8        289.82        292.12         3.56 o                         
  10   6   8       1545.83       1488.06         9.19 o                         
  11   6   8        150.96        143.62         2.86 o                         
  12   6   8       1593.58       1594.17        12.66 o                         
  13   6   8         48.93         47.73         1.70 o                         
  14   6   8       1716.73       1723.38        15.74 o                         
  15   6   8          1.62          4.58         1.04 o                         
  16   6   8        263.77        210.74         9.81 o                         
   1   7   8        772.86        788.84         6.62 o                         
   2   7   8       1181.21       1115.93         7.19 o                         
   3   7   8       2485.98       2448.50        16.02 o                         
   4   7   8         92.34         85.20         2.77 o                         
   5   7   8       4539.33       4532.97        40.44 o                         
   6   7   8       3839.16       3828.65        27.18 o                         
   7   7   8        973.47        966.29        12.17 o                         
   8   7   8        163.43        194.59         2.83 o                         
   9   7   8        248.72        238.33         3.01 o                         
  10   7   8        805.43        791.40         5.89 o                         
  11   7   8        666.46        720.51         5.25 o                         
  12   7   8         33.39         40.17         1.75 o                         
  13   7   8        874.85        867.24        13.29 o                         
  14   7   8        432.39        414.30         4.79 o                         
  15   7   8        225.02        185.58         3.25 o                         
   0   8   8        523.75        506.33         7.55 o                         
   1   8   8          8.12          5.98         1.19 o                         
   2   8   8       1131.64       1150.30        11.20 o                         
   3   8   8        130.69        119.20         2.32 o                         
   4   8   8       1011.89       1051.25        10.71 o                         
   5   8   8        152.28        162.84         2.59 o                         
   6   8   8       1657.05       1671.23        17.56 o                         
   7   8   8       1036.82       1063.86         9.64 o                         
   8   8   8       1263.41       1278.75        11.20 o                         
   9   8   8        140.95        150.42         3.16 o                         
  10   8   8        310.97        368.50        10.30 o                         
  11   8   8         54.30         65.02         1.90 o                         
  12   8   8        757.34        762.56        11.48 o                         
  13   8   8        192.61        163.94         2.20 o                         
   1   9   8       1995.60       1864.88        42.26 o                         
   2   9   8       1638.37       1583.72        13.39 o                         
   3   9   8        267.61        255.29         3.99 o                         
   4   9   8          0.05          0.18         2.14 o                         
   5   9   8        175.92        171.08         2.54 o                         
   6   9   8        851.15        830.26         7.43 o                         
   7   9   8        936.16        921.27         8.07 o                         
   8   9   8         15.50         16.45         1.08 o                         
   9   9   8        637.06        611.18         4.67 o                         
  10   9   8        223.41        209.11         2.72 o                         
  11   9   8        298.02        228.97         3.71 o                         
   0  10   8        494.39        465.26         7.23 o                         
   1  10   8        432.55        341.83        25.54 o                         
   2  10   8        203.60        192.13         8.09 o                         
   3  10   8          1.09          2.41         1.24 o                         
   4  10   8        159.87        141.04         9.94 o                         
   5  10   8        767.75        710.83        16.72 o                         
   6  10   8        198.83        182.69         3.34 o                         
   7  10   8        329.61        283.56         4.43 o                         
   1   1   9       1382.83       1505.77         7.74 o                         
   2   1   9       1393.57       1342.96         6.26 o                         
   3   1   9       1394.13       1648.70         7.80 o                         
   4   1   9         98.80         72.92         1.55 o                         
   5   1   9       2421.59       2485.63        11.75 o                         
   6   1   9       2241.89       2150.30        10.97 o                         
   7   1   9        198.63        178.96         2.52 o                         
   8   1   9         36.30         54.37         1.90 o                         
   9   1   9        336.27        332.63         5.70 o                         
  10   1   9       2577.60       2583.15        16.77 o                         
  11   1   9       1318.98       1286.59         6.60 o                         
  12   1   9       1105.86       1001.08         6.43 o                         
  13   1   9        105.39        100.58         1.81 o                         
  14   1   9        478.85        494.66         3.57 o                         
  15   1   9          2.04          2.58         1.38 o                         
  16   1   9        422.93        416.43         3.29 o                         
  17   1   9        107.26        127.13         1.67 o                         
  18   1   9         26.91         14.01         1.43 o                         
  19   1   9         40.02         49.25         1.76 o                         
  20   1   9         48.58         47.78         1.15 o                         
   0   2   9        650.52        770.78         6.39 o                         
   1   2   9         63.88         52.68         1.58 o                         
   2   2   9          0.06          6.55         1.29 o                         
   3   2   9          1.39         12.89         1.18 o                         
   4   2   9        295.74        336.11         2.58 o                         
   5   2   9        144.45        119.47         1.94 o                         
   6   2   9         18.25         25.54         1.21 o                         
   7   2   9          8.50         13.95         1.56 o                         
   8   2   9        279.00        286.22         3.55 o                         
   9   2   9        376.76        346.31         4.96 o                         
  10   2   9        180.31        149.17         1.75 o                         
  11   2   9        688.93        680.98         5.03 o                         
  12   2   9       1005.15       1054.36        12.14 o                         
  13   2   9          4.54          4.31         1.57 o                         
  14   2   9         90.91         75.24         1.79 o                         
  15   2   9         13.79         16.59         1.35 o                         
  16   2   9         78.77         72.12         1.51 o                         
  17   2   9         55.80         47.95         1.60 o                         
  18   2   9        120.18        125.75         1.55 o                         
  19   2   9          3.28          3.98         1.32 o                         
   1   3   9        361.23        368.90         3.26 o                         
   2   3   9       3410.98       3475.78        17.28 o                         
   3   3   9        699.45        743.46         4.73 o                         
   4   3   9        226.77        198.53         2.59 o                         
   5   3   9          1.33          4.45         1.24 o                         
   6   3   9       4019.43       3643.87        16.21 o                         
   7   3   9        116.23        104.67         1.98 o                         
   8   3   9        623.77        633.89         8.96 o                         
   9   3   9        319.34        316.53         4.71 o                         
  10   3   9        359.30        348.52         4.07 o                         
  11   3   9       1142.57       1127.56        10.77 o                         
  12   3   9         52.53         47.73         1.65 o                         
  13   3   9        879.92        824.66         6.99 o                         
  14   3   9        884.99        895.21         6.11 o                         
  15   3   9        418.90        431.43         4.84 o                         
  16   3   9         26.58         25.30         1.25 o                         
  17   3   9         29.74         28.67         1.29 o                         
  18   3   9        360.28        382.43         4.47 o                         
  19   3   9          0.19          0.99         1.45 o                         
   0   4   9        439.42        368.45         4.02 o                         
   1   4   9       1843.37       1793.03        13.20 o                         
   2   4   9        451.43        447.94         6.26 o                         
   3   4   9        453.43        488.22         3.87 o                         
   4   4   9        251.85        285.40         3.58 o                         
   5   4   9        330.80        357.44         3.49 o                         
   6   4   9        818.58        822.86         9.12 o                         
   7   4   9        631.84        581.44         5.59 o                         
   8   4   9        225.75        223.00         5.33 o                         
   9   4   9       3388.99       3533.85        45.73 o                         
  10   4   9          1.63          2.89         2.00 o                         
  11   4   9       2703.69       2599.64        24.16 o                         
  12   4   9        146.16        122.10         2.94 o                         
  13   4   9          3.54          3.68         1.26 o                         
  14   4   9        263.73        241.36         3.20 o                         
  15   4   9        279.52        283.96         4.43 o                         
  16   4   9         38.80         32.68         1.67 o                         
  17   4   9          1.42          4.47         1.69 o                         
  18   4   9         16.84         16.31         1.25 o                         
   1   5   9          1.43          8.52         1.93 o                         
   2   5   9        347.90        362.20         3.94 o                         
   3   5   9         61.37         79.96         2.10 o                         
   4   5   9        324.67        313.33         6.35 o                         
   5   5   9       1753.62       1667.97        13.71 o                         
   6   5   9          4.96         13.54         1.47 o                         
   7   5   9         96.08         96.80         1.74 o                         
   8   5   9        342.63        334.45         3.75 o                         
   9   5   9         11.42         11.15         2.34 o                         
  10   5   9         14.08         13.62         1.74 o                         
  11   5   9        125.22        113.28         2.10 o                         
  12   5   9         11.51         16.63         1.39 o                         
  13   5   9         40.87         36.75         1.82 o                         
  14   5   9          3.92          4.55         1.62 o                         
  15   5   9         29.85         34.36         1.88 o                         
  16   5   9          1.26          2.17         1.81 o                         
  17   5   9          4.14          4.26         1.10 o                         
   0   6   9        203.31        211.16         3.65 o                         
   1   6   9       1280.52       1196.12        14.17 o                         
   2   6   9        645.85        682.55         4.75 o                         
   3   6   9        407.97        392.12         4.56 o                         
   4   6   9        240.07        253.33         2.34 o                         
   5   6   9       1073.06       1033.62         9.85 o                         
   6   6   9        238.67        240.72         2.73 o                         
   7   6   9       1208.81       1176.87         8.24 o                         
   8   6   9          5.28          8.31         2.04 o                         
   9   6   9        130.88        122.74         2.57 o                         
  10   6   9         33.80         39.26         1.98 o                         
  11   6   9        363.53        401.97         3.53 o                         
  12   6   9        152.28        148.90         2.31 o                         
  13   6   9        193.92        184.07         2.58 o                         
  14   6   9        150.34        144.80         1.87 o                         
  15   6   9        570.37        570.03        11.84 o                         
  16   6   9         50.56         48.18         1.81 o                         
   1   7   9         18.21         20.40         1.59 o                         
   2   7   9         57.48         50.93         1.91 o                         
   3   7   9       1067.36        997.55         7.21 o                         
   4   7   9         19.32         10.29         1.68 o                         
   5   7   9        180.20        159.90         3.22 o                         
   6   7   9        293.67        272.99         5.33 o                         
   7   7   9         49.63         55.94         2.09 o                         
   8   7   9        306.04        320.56         4.68 o                         
   9   7   9         48.07         50.42         1.75 o                         
  10   7   9        287.48        295.73         2.35 o                         
  11   7   9         19.59         22.53         1.47 o                         
  12   7   9          8.18         10.36         1.80 o                         
  13   7   9          0.12          1.31         1.49 o                         
  14   7   9        190.99        177.01         2.36 o                         
   0   8   9          3.82          4.97         2.30 o                         
   1   8   9         68.55         75.84         1.71 o                         
   2   8   9        165.92        160.08         2.82 o                         
   3   8   9        660.66        668.73         7.01 o                         
   4   8   9        100.18         92.62         2.14 o                         
   5   8   9         17.17         13.37         1.58 o                         
   6   8   9        361.16        318.27         3.41 o                         
   7   8   9        357.80        377.81         6.00 o                         
   8   8   9         54.33         60.88         1.98 o                         
   9   8   9         30.79         27.84         1.42 o                         
  10   8   9         50.86         47.59         1.76 o                         
  11   8   9         15.62         17.98         1.16 o                         
  12   8   9        225.21        235.09         2.97 o                         
  13   8   9        169.65        126.28         2.35 o                         
   1   9   9        979.75        937.81        28.59 o                         
   2   9   9         81.02         78.28         1.85 o                         
   3   9   9         21.89         23.29         2.08 o                         
   4   9   9         43.52         40.05         2.14 o                         
   5   9   9         64.17         58.56         1.65 o                         
   6   9   9        189.27        179.49         3.02 o                         
   7   9   9         82.08         82.04         1.41 o                         
   8   9   9         21.22         18.61         0.94 o                         
   9   9   9         11.69         15.61         1.44 o                         
  10   9   9         24.14         19.46         1.22 o                         
   0  10   9        105.66         69.06         1.90 o                         
   1  10   9         85.79         83.98         2.17 o                         
   2  10   9         22.01         19.21         3.71 o                         
   3  10   9        136.70        110.57        14.01 o                         
   4  10   9          0.80          1.24         0.71 o                         
   5  10   9         12.15         15.66         2.76 o                         
   0   0  10       6706.67       7329.13        86.70 o                         
   1   0  10       6255.83       6720.63        36.50 o                         
   2   0  10       8471.79       8864.34        54.42 o                         
   3   0  10       1635.59       1628.24        11.26 o                         
   4   0  10       4741.74       4394.82        52.20 o                         
   5   0  10       1080.58       1045.78        11.76 o                         
   6   0  10       2960.55       3037.27        37.23 o                         
   7   0  10       1484.65       1224.53        15.36 o                         
   8   0  10       5521.74       5493.96        57.80 o                         
   9   0  10       1861.07       1791.38        32.44 o                         
  10   0  10       2358.26       2421.36        14.69 o                         
  11   0  10        194.27        176.10         2.38 o                         
  12   0  10        154.64        158.39         2.58 o                         
  13   0  10        361.55        347.30         4.41 o                         
  14   0  10         99.80        114.00         2.92 o                         
  15   0  10         26.28         28.19         2.06 o                         
  16   0  10         63.48         66.36         2.11 o                         
  17   0  10       1166.96       1110.53        11.13 o                         
  18   0  10         49.78         49.72         3.07 o                         
  19   0  10        216.20        193.71         3.89 o                         
   1   1  10       2664.12       2511.56        17.54 o                         
   2   1  10       1179.54       1120.65         5.58 o                         
   3   1  10       2816.04       2834.96        14.98 o                         
   4   1  10        723.11        756.43         5.30 o                         
   5   1  10       4862.08       4632.26        20.62 o                         
   6   1  10        156.25        214.63         3.65 o                         
   7   1  10       5718.68       5647.99        33.18 o                         
   8   1  10        420.39        373.16         3.56 o                         
   9   1  10       3509.72       3578.50        29.09 o                         
  10   1  10          4.98          6.66         1.23 o                         
  11   1  10        430.52        392.29         3.94 o                         
  12   1  10        473.38        451.94         3.33 o                         
  13   1  10        178.81        195.83         2.17 o                         
  14   1  10         28.74         32.36         1.54 o                         
  15   1  10        259.75        266.11         2.25 o                         
  16   1  10         34.25         36.42         1.30 o                         
  17   1  10        497.78        489.66         4.16 o                         
  18   1  10          0.26          2.69         1.76 o                         
  19   1  10        583.36        588.77        14.42 o                         
   0   2  10       2687.36       2565.05        20.75 o                         
   1   2  10       3736.06       3719.16        18.45 o                         
   2   2  10       2781.05       2597.59        10.31 o                         
   3   2  10       3993.75       4047.14        19.40 o                         
   4   2  10       2154.81       2138.19        10.41 o                         
   5   2  10       2509.49       2402.16        11.16 o                         
   6   2  10       1234.97       1205.16         6.84 o                         
   7   2  10        138.21        106.67         1.78 o                         
   8   2  10       2476.98       2528.91        17.00 o                         
   9   2  10       2930.18       2787.47        23.72 o                         
  10   2  10        708.71        702.35         7.84 o                         
  11   2  10       3132.13       3088.53        23.66 o                         
  12   2  10       1502.59       1517.45        10.32 o                         
  13   2  10        652.30        603.05         4.39 o                         
  14   2  10       2455.26       2419.34        16.95 o                         
  15   2  10         47.67         54.18         1.47 o                         
  16   2  10       2167.26       2172.75        11.83 o                         
  17   2  10        216.39        225.45         2.44 o                         
  18   2  10       1120.10       1046.66        10.77 o                         
  19   2  10        187.97        148.66         1.99 o                         
   1   3  10       2457.55       2574.98        13.79 o                         
   2   3  10       1576.15       1581.03         6.87 o                         
   3   3  10       1051.87       1019.65         5.89 o                         
   4   3  10          0.61          3.90         1.35 o                         
   5   3  10         82.63         83.99         1.81 o                         
   6   3  10       2476.64       2408.05        11.66 o                         
   7   3  10        516.28        512.96         4.96 o                         
   8   3  10        175.06        176.61         4.44 o                         
   9   3  10        594.62        580.05         7.32 o                         
  10   3  10       2136.89       2092.19        11.47 o                         
  11   3  10       3132.81       3008.05        21.61 o                         
  12   3  10        956.47       1012.97         6.59 o                         
  13   3  10       3115.54       3241.45        20.75 o                         
  14   3  10        235.78        216.21         2.17 o                         
  15   3  10       3361.85       3377.09        37.43 o                         
  16   3  10          1.63          4.16         1.25 o                         
  17   3  10       1468.81       1480.52        14.64 o                         
  18   3  10         12.38         10.00         1.69 o                         
   0   4  10       1913.32       1816.39        23.59 o                         
   1   4  10        910.88        938.68         6.73 o                         
   2   4  10       1875.70       1932.52         8.92 o                         
   3   4  10        460.12        414.22         3.49 o                         
   4   4  10       1517.71       1527.69         8.31 o                         
   5   4  10       1158.56       1097.40         9.31 o                         
   6   4  10        451.58        470.39         3.52 o                         
   7   4  10        615.07        620.79         5.87 o                         
   8   4  10        855.32        831.85        14.78 o                         
   9   4  10        544.34        528.05         6.79 o                         
  10   4  10       2301.23       2285.59        19.38 o                         
  11   4  10       1087.63       1110.83        11.62 o                         
  12   4  10       1960.97       1910.20        29.38 o                         
  13   4  10        988.43        958.02         7.71 o                         
  14   4  10       2357.05       2488.76        20.35 o                         
  15   4  10        107.14        103.85         6.51 o                         
  16   4  10        538.68        531.77        21.74 o                         
  17   4  10         18.05         16.24         1.45 o                         
  18   4  10        672.19        533.41         7.86 o                         
   1   5  10       1182.72       1213.04        13.47 o                         
   2   5  10       8288.90       8244.95        43.25 o                         
   3   5  10       2808.37       2784.20        12.73 o                         
   4   5  10         69.03         68.94         1.86 o                         
   5   5  10       4522.48       4501.81        33.83 o                         
   6   5  10       1823.80       1734.39        19.41 o                         
   7   5  10        834.90        826.22         6.82 o                         
   8   5  10         63.84         59.97         2.36 o                         
   9   5  10       1114.72       1106.57         8.74 o                         
  10   5  10       2182.65       2109.62        13.76 o                         
  11   5  10        712.65        745.53        10.52 o                         
  12   5  10         95.46         77.99         1.74 o                         
  13   5  10       1296.61       1284.52        10.20 o                         
  14   5  10        635.08        648.94         5.86 o                         
  15   5  10        218.90        220.00         8.27 o                         
  16   5  10         63.01         50.23         1.90 o                         
  17   5  10        319.20        272.90         4.52 o                         
   0   6  10        144.89        135.57         4.00 o                         
   1   6  10        626.80        612.51         7.62 o                         
   2   6  10       1614.68       1576.32        18.89 o                         
   3   6  10        749.24        721.48         5.13 o                         
   4   6  10       3249.02       3296.44        21.14 o                         
   5   6  10        110.62        122.41         2.22 o                         
   6   6  10       4914.93       4670.42        29.53 o                         
   7   6  10        221.87        203.22         4.73 o                         
   8   6  10       1566.80       1579.16        24.35 o                         
   9   6  10        359.50        335.47         3.14 o                         
  10   6  10        549.27        572.79         6.43 o                         
  11   6  10        345.39        350.99         3.55 o                         
  12   6  10        187.64        196.59         2.90 o                         
  13   6  10         50.85         44.88         1.46 o                         
  14   6  10         61.47         66.79         1.53 o                         
  15   6  10         92.11         90.67         6.51 o                         
   1   7  10       1638.09       1592.84        11.08 o                         
   2   7  10       1988.39       2012.24        15.71 o                         
   3   7  10       1441.66       1358.10         8.51 o                         
   4   7  10          9.50         12.21         1.50 o                         
   5   7  10       1061.97       1072.35         9.90 o                         
   6   7  10        784.10        788.59         9.40 o                         
   7   7  10       1101.90       1152.77        10.33 o                         
   8   7  10        166.73        148.71         2.14 o                         
   9   7  10        709.26        746.41         7.07 o                         
  10   7  10       1984.25       1981.37        14.53 o                         
  11   7  10        946.05        960.88        10.32 o                         
  12   7  10         78.03         76.99         2.94 o                         
  13   7  10        206.72        200.91         9.63 o                         
  14   7  10        182.99        162.89         2.98 o                         
   0   8  10       2495.87       2466.81        25.09 o                         
   1   8  10        228.54        235.52         2.50 o                         
   2   8  10        605.88        631.22         5.25 o                         
   3   8  10        341.69        318.23         2.93 o                         
   4   8  10        414.06        427.78         4.41 o                         
   5   8  10        258.35        246.84         2.63 o                         
   6   8  10        172.33        204.44         2.27 o                         
   7   8  10          1.26          0.45         1.31 o                         
   8   8  10        524.30        552.35         4.61 o                         
   9   8  10         95.32         95.64         2.64 o                         
  10   8  10        845.41        889.68        14.47 o                         
  11   8  10          0.25          0.63         1.63 o                         
  12   8  10        572.46        469.22         8.41 o                         
   1   9  10        763.61        690.03        19.03 o                         
   2   9  10        334.80        357.40         4.69 o                         
   3   9  10        348.39        348.19         4.41 o                         
   4   9  10          4.84          4.16         1.41 o                         
   5   9  10        471.32        431.41         5.27 o                         
   6   9  10        703.18        684.97         7.25 o                         
   7   9  10        324.03        294.64         4.29 o                         
   8   9  10         58.83         58.81         3.03 o                         
   9   9  10        177.00        130.75         4.16 o                         
   2  10  10        541.41        448.99        17.49 o                         
   3  10  10        552.15        516.87         7.59 o                         
   1   1  11         14.99         20.56         1.29 o                         
   2   1  11       2518.32       2458.99        11.77 o                         
   3   1  11        836.89        881.82         4.26 o                         
   4   1  11        262.23        274.29         3.39 o                         
   5   1  11        157.74        121.90         2.27 o                         
   6   1  11       2864.91       2845.32        17.34 o                         
   7   1  11        628.41        644.82         3.71 o                         
   8   1  11       3567.55       3546.80        30.37 o                         
   9   1  11          3.37          3.71         1.35 o                         
  10   1  11        931.45        886.68         6.92 o                         
  11   1  11         18.35         20.45         1.62 o                         
  12   1  11        141.03        124.65         2.06 o                         
  13   1  11        107.26        116.14         1.96 o                         
  14   1  11       1105.84       1169.73         8.09 o                         
  15   1  11        119.70        109.09         1.65 o                         
  16   1  11        295.67        251.88         4.16 o                         
  17   1  11        285.26        266.97         2.75 o                         
  18   1  11        618.95        621.99         6.81 o                         
  19   1  11         20.74         19.50         1.49 o                         
   0   2  11         49.48         55.17         2.26 o                         
   1   2  11        291.26        325.94         3.28 o                         
   2   2  11        564.06        616.85         4.10 o                         
   3   2  11       1078.33       1142.51         7.55 o                         
   4   2  11        261.75        275.53         3.25 o                         
   5   2  11        661.94        607.20         3.54 o                         
   6   2  11        152.76        167.25         1.76 o                         
   7   2  11       2700.99       2643.48        12.68 o                         
   8   2  11        115.55        128.42         3.09 o                         
   9   2  11        581.02        495.95         4.84 o                         
  10   2  11          6.18         13.53         1.62 o                         
  11   2  11        107.97        115.08         2.41 o                         
  12   2  11        573.39        544.37         5.02 o                         
  13   2  11        515.91        474.86         4.01 o                         
  14   2  11          2.66          3.27         1.82 o                         
  15   2  11        143.94        148.70         1.91 o                         
  16   2  11         71.31         73.02         1.43 o                         
  17   2  11        638.50        619.31         4.86 o                         
  18   2  11          2.00          3.39         0.80 o                         
   1   3  11         91.86        101.52         2.12 o                         
   2   3  11       1561.49       1453.61         7.83 o                         
   3   3  11        249.28        254.15         2.73 o                         
   4   3  11          0.47          3.00         1.50 o                         
   5   3  11        705.22        743.74         5.36 o                         
   6   3  11         32.84         44.72         1.56 o                         
   7   3  11        152.62        156.61         1.53 o                         
   8   3  11        922.04        866.34         8.49 o                         
   9   3  11        709.53        619.42         5.25 o                         
  10   3  11         95.09         96.15         1.94 o                         
  11   3  11        175.45        157.00         2.24 o                         
  12   3  11          2.18          1.86         1.46 o                         
  13   3  11        149.25        137.13         1.91 o                         
  14   3  11        162.73        180.25         1.72 o                         
  15   3  11          7.86         11.07         1.19 o                         
  16   3  11        129.16        133.54         2.11 o                         
  17   3  11          2.46          5.32         1.02 o                         
   0   4  11        261.84        234.90         4.23 o                         
   1   4  11        234.44        224.53         2.72 o                         
   2   4  11        981.68        942.99         4.92 o                         
   3   4  11        535.28        463.24         2.97 o                         
   4   4  11        331.79        286.83         3.34 o                         
   5   4  11        882.14        759.44         7.30 o                         
   6   4  11        277.56        275.13         2.96 o                         
   7   4  11        724.65        712.08         5.41 o                         
   8   4  11        161.76        149.17         3.22 o                         
   9   4  11         79.98         85.34         6.42 o                         
  10   4  11         11.92         12.37         1.74 o                         
  11   4  11        176.38        192.39         2.65 o                         
  12   4  11         94.09         94.55         1.90 o                         
  13   4  11         62.93         56.13         1.59 o                         
  14   4  11        260.14        259.47         2.76 o                         
  15   4  11        490.70        529.75         6.19 o                         
  16   4  11          1.32          5.12         1.43 o                         
  17   4  11         86.56         87.05         2.44 o                         
   1   5  11        905.94        850.41         9.45 o                         
   2   5  11        121.33        130.35         1.87 o                         
   3   5  11         74.14         61.17         1.91 o                         
   4   5  11        153.01        152.28         2.08 o                         
   5   5  11        308.66        325.99         4.64 o                         
   6   5  11         32.87         32.01         2.62 o                         
   7   5  11         81.21         88.19         1.93 o                         
   8   5  11        196.75        172.29         2.40 o                         
   9   5  11         20.87         14.90         1.88 o                         
  10   5  11       2053.11       2054.46        12.29 o                         
  11   5  11        488.19        516.12         3.79 o                         
  12   5  11        550.27        528.02         4.69 o                         
  13   5  11         49.74         56.28         1.87 o                         
  14   5  11          3.34          2.69         1.25 o                         
  15   5  11        102.51         98.26         2.71 o                         
  16   5  11         50.31         49.45         1.99 o                         
   0   6  11        207.11        215.45         3.26 o                         
   1   6  11        195.72        190.64         2.70 o                         
   2   6  11          0.36          1.34         1.38 o                         
   3   6  11        640.43        612.80         5.23 o                         
   4   6  11        109.75         96.11         2.08 o                         
   5   6  11        285.52        327.17         3.46 o                         
   6   6  11         15.20         16.04         1.69 o                         
   7   6  11        911.11        911.76         5.99 o                         
   8   6  11          9.86          9.64         1.85 o                         
   9   6  11         66.76         63.88         1.65 o                         
  10   6  11          6.08          7.49         1.41 o                         
  11   6  11        621.76        620.43         5.40 o                         
  12   6  11         14.62         14.24         1.43 o                         
  13   6  11        147.68        140.62         1.79 o                         
  14   6  11         79.68         78.13         1.73 o                         
  15   6  11        375.67        342.32         5.33 o                         
   1   7  11         33.42         30.65         1.27 o                         
   2   7  11         12.36         15.45         1.25 o                         
   3   7  11        857.26        796.45         5.03 o                         
   4   7  11        106.47         98.47         1.64 o                         
   5   7  11          0.40          2.93         1.86 o                         
   6   7  11         61.29         59.47         2.00 o                         
   7   7  11         57.52         51.51         1.92 o                         
   8   7  11        180.28        172.71         4.37 o                         
   9   7  11         98.99        120.15         2.65 o                         
  10   7  11        163.39        155.77         1.68 o                         
  11   7  11        215.39        227.13         2.34 o                         
  12   7  11        532.17        528.97         5.85 o                         
  13   7  11         85.03         74.39         5.24 o                         
   0   8  11         64.72         63.23         2.53 o                         
   1   8  11        815.18        761.75         4.98 o                         
   2   8  11         94.00         84.87         1.47 o                         
   3   8  11        608.44        670.86         5.16 o                         
   4   8  11        312.58        273.48         2.90 o                         
   5   8  11         25.36         31.91         1.58 o                         
   6   8  11         56.19         47.99         1.25 o                         
   7   8  11        260.64        254.52         2.57 o                         
   8   8  11         28.60         25.31         1.07 o                         
   9   8  11        185.81        178.58         2.21 o                         
  10   8  11        163.97        169.28         1.93 o                         
  11   8  11        795.67        774.22        11.12 o                         
   1   9  11          0.20         -0.35         0.97 o                         
   2   9  11        261.42        245.62         4.66 o                         
   3   9  11         34.72         35.46         1.34 o                         
   4   9  11         24.23         28.11         1.29 o                         
   5   9  11        110.37         99.65         1.84 o                         
   6   9  11        309.31        307.21        10.03 o                         
   7   9  11          5.69          4.87         0.63 o                         
   8   9  11          2.60          0.09         0.90 o                         
   0   0  12       5065.96       5233.43        35.87 o                         
   1   0  12       2603.09       2301.28        18.75 o                         
   2   0  12       6039.43       6351.81        36.27 o                         
   3   0  12       5487.54       5685.12        30.63 o                         
   4   0  12       4781.15       4796.80        40.97 o                         
   5   0  12       2547.83       2435.28        16.70 o                         
   6   0  12       3482.90       3601.46        24.30 o                         
   7   0  12       2558.63       2482.45        20.14 o                         
   8   0  12       1070.55       1039.58         9.30 o                         
   9   0  12          1.72          5.85         2.14 o                         
  10   0  12        987.66       1048.25         9.62 o                         
  11   0  12       1476.75       1460.94        14.04 o                         
  12   0  12        562.65        556.38         7.37 o                         
  13   0  12        842.24        839.33        11.98 o                         
  14   0  12       1532.39       1511.29        22.87 o                         
  15   0  12        389.53        392.95         5.56 o                         
  16   0  12        693.08        676.75         7.80 o                         
  17   0  12         71.06         55.94         2.67 o                         
  18   0  12        416.56        423.40         6.78 o                         
   1   1  12       6073.64       6221.23        23.74 o                         
   2   1  12          8.10          7.48         1.13 o                         
   3   1  12       4893.61       4869.17        18.37 o                         
   4   1  12         10.64          7.35         1.24 o                         
   5   1  12       1348.47       1336.58         7.10 o                         
   6   1  12       1454.31       1453.85         7.63 o                         
   7   1  12       1446.98       1445.03        11.20 o                         
   8   1  12        136.07        112.88         2.62 o                         
   9   1  12       1946.45       1940.70        15.44 o                         
  10   1  12       1401.21       1354.20        10.45 o                         
  11   1  12        118.78        119.80         2.48 o                         
  12   1  12         20.06         19.20         1.99 o                         
  13   1  12        828.13        906.94         8.08 o                         
  14   1  12         42.00         52.14         1.95 o                         
  15   1  12        288.66        298.97         3.06 o                         
  16   1  12         18.29         15.78         1.24 o                         
  17   1  12        115.90        121.03         1.83 o                         
  18   1  12         16.85         23.84         1.18 o                         
   0   2  12       1142.49       1059.27         9.91 o                         
   1   2  12       1507.73       1534.73         8.51 o                         
   2   2  12        680.24        675.98         4.48 o                         
   3   2  12        647.45        652.77         6.13 o                         
   4   2  12         84.28         84.93         1.57 o                         
   5   2  12        353.57        330.56         3.89 o                         
   6   2  12        467.19        448.61         2.38 o                         
   7   2  12       1934.80       1830.67         9.77 o                         
   8   2  12       2618.42       2557.21        13.52 o                         
   9   2  12        179.26        148.87         2.56 o                         
  10   2  12       1704.53       1579.06        15.96 o                         
  11   2  12        466.80        466.46         4.48 o                         
  12   2  12       1404.99       1405.11        10.70 o                         
  13   2  12         56.98         56.38         1.76 o                         
  14   2  12        862.89        894.82         7.08 o                         
  15   2  12        483.90        458.59         3.32 o                         
  16   2  12       1523.07       1536.29         9.95 o                         
  17   2  12          6.05          6.07         1.01 o                         
   1   3  12        325.56        335.41         3.70 o                         
   2   3  12       1425.84       1399.91         7.99 o                         
   3   3  12       2417.50       2463.81        12.41 o                         
   4   3  12         72.66         81.24         1.22 o                         
   5   3  12        779.26        772.68         3.48 o                         
   6   3  12        650.49        608.89         3.75 o                         
   7   3  12       4030.71       4019.60        22.85 o                         
   8   3  12          0.32          0.38         1.43 o                         
   9   3  12       2147.45       2093.48        27.31 o                         
  10   3  12        242.32        231.80         4.42 o                         
  11   3  12       1643.73       1538.10        10.30 o                         
  12   3  12        634.91        632.70         5.84 o                         
  13   3  12        992.56       1010.50         7.27 o                         
  14   3  12        238.11        242.99         2.02 o                         
  15   3  12       1684.42       1636.26        37.71 o                         
  16   3  12         35.39         36.71         1.63 o                         
  17   3  12        775.24        645.68         9.49 o                         
   0   4  12        166.61        168.62         2.91 o                         
   1   4  12        750.25        679.09         5.40 o                         
   2   4  12        173.66        172.92         1.64 o                         
   3   4  12        300.97        299.96         3.15 o                         
   4   4  12       3121.41       3087.16        16.69 o                         
   5   4  12         13.23         19.09         1.18 o                         
   6   4  12       1731.60       1661.89        17.06 o                         
   7   4  12         63.80         61.01         1.34 o                         
   8   4  12        586.46        578.62         7.91 o                         
   9   4  12        388.23        343.37         9.90 o                         
  10   4  12       1239.87       1274.42        30.08 o                         
  11   4  12        187.74        172.63         2.28 o                         
  12   4  12        914.48        945.98         7.47 o                         
  13   4  12          9.11         13.21         1.27 o                         
  14   4  12       1231.23       1173.33        12.30 o                         
  15   4  12        143.38        119.75        12.47 o                         
  16   4  12        338.61        335.72         5.60 o                         
   1   5  12       1406.33       1458.54        12.17 o                         
   2   5  12       1126.38       1161.05         7.86 o                         
   3   5  12       1926.08       1884.21        12.52 o                         
   4   5  12       1007.52       1045.64        11.66 o                         
   5   5  12       1740.94       1738.56        11.63 o                         
   6   5  12        342.46        349.32         4.23 o                         
   7   5  12        182.00        192.47         1.96 o                         
   8   5  12         18.98         20.47         1.33 o                         
   9   5  12        936.03        931.08         8.35 o                         
  10   5  12        172.49        180.10         2.57 o                         
  11   5  12        463.04        457.85         4.50 o                         
  12   5  12         46.53         46.15         2.29 o                         
  13   5  12       1504.88       1470.24        24.41 o                         
  14   5  12        186.71        153.76         3.43 o                         
  15   5  12         65.85         58.85         5.47 o                         
  16   5  12         51.88         51.80         1.45 o                         
   0   6  12       4094.77       4026.15        28.53 o                         
   1   6  12         54.95         40.69         1.47 o                         
   2   6  12       5145.01       5030.35        25.05 o                         
   3   6  12       1568.12       1457.92         7.37 o                         
   4   6  12       1092.26       1107.28         7.13 o                         
   5   6  12        146.70        127.43         1.86 o                         
   6   6  12       1636.75       1633.14        12.86 o                         
   7   6  12          8.64         11.09         1.08 o                         
   8   6  12        637.41        652.97         6.06 o                         
   9   6  12         62.61         52.45         1.40 o                         
  10   6  12        637.92        619.07         4.59 o                         
  11   6  12        169.08        173.18         2.55 o                         
  12   6  12       1007.58       1048.44        14.13 o                         
  13   6  12        171.96        165.66         2.93 o                         
  14   6  12         90.63         89.12         5.15 o                         
   1   7  12        827.88        837.02         5.11 o                         
   2   7  12       1706.97       1783.54         8.98 o                         
   3   7  12        798.83        824.52         4.72 o                         
   4   7  12         13.67         18.79         1.29 o                         
   5   7  12        377.40        404.02         4.01 o                         
   6   7  12        716.05        692.45         5.13 o                         
   7   7  12        885.62        894.02         8.68 o                         
   8   7  12          0.39          2.81         1.19 o                         
   9   7  12        268.03        292.90         4.11 o                         
  10   7  12       1109.34       1090.09         7.22 o                         
  11   7  12        345.78        346.21         5.79 o                         
  12   7  12         22.21         30.28         1.11 o                         
   0   8  12        742.06        721.25         8.52 o                         
   1   8  12          2.08          2.45         1.05 o                         
   2   8  12         68.51         78.60         1.72 o                         
   3   8  12        252.53        290.48         3.29 o                         
   4   8  12       1430.44       1433.11        21.35 o                         
   5   8  12        198.71        188.49         2.20 o                         
   6   8  12        630.03        624.28         5.49 o                         
   7   8  12          7.27         11.74         1.50 o                         
   8   8  12        244.96        224.52         2.10 o                         
   9   8  12          0.17          0.66         0.83 o                         
  10   8  12        338.75        331.65        26.80 o                         
   1   9  12        157.10        141.77         6.27 o                         
   2   9  12        751.97        679.70        23.66 o                         
   3   9  12        280.12        263.10         3.39 o                         
   4   9  12         51.68         34.51         1.28 o                         
   5   9  12        504.54        422.19        13.20 o                         
   6   9  12        616.79        547.07         4.64 o                         
   1   1  13         12.82         11.06         1.54 o                         
   2   1  13        629.64        589.90         5.01 o                         
   3   1  13         77.46         79.84         1.66 o                         
   4   1  13       1802.47       1829.89        11.11 o                         
   5   1  13         14.65          6.92         0.94 o                         
   6   1  13        245.81        262.44         2.38 o                         
   7   1  13        272.13        267.45         1.93 o                         
   8   1  13         69.17         71.56         3.25 o                         
   9   1  13         65.04         53.46         2.43 o                         
  10   1  13         54.30         75.49         2.23 o                         
  11   1  13         66.13         69.49         2.18 o                         
  12   1  13       1073.03       1074.33         8.44 o                         
  13   1  13          1.11          1.20         2.17 o                         
  14   1  13        656.73        658.16         7.73 o                         
  15   1  13        228.02        215.95         2.55 o                         
  16   1  13         83.55        101.70         2.28 o                         
  17   1  13         22.07         23.95         1.41 o                         
   0   2  13         41.58         42.53         1.48 o                         
   1   2  13        842.96        810.66         4.24 o                         
   2   2  13        118.77        104.38         1.47 o                         
   3   2  13       1276.68       1298.87         6.21 o                         
   4   2  13        165.58        139.81         1.41 o                         
   5   2  13       1385.49       1380.25         6.95 o                         
   6   2  13          4.10          5.93         0.96 o                         
   7   2  13          9.51         15.16         0.98 o                         
   8   2  13         56.28         46.85         1.67 o                         
   9   2  13        246.57        254.86         3.66 o                         
  10   2  13         17.65         22.78         2.35 o                         
  11   2  13         30.49         18.73         1.89 o                         
  12   2  13        261.34        268.06         6.43 o                         
  13   2  13          7.56         10.15         1.31 o                         
  14   2  13          9.03          5.47         1.21 o                         
  15   2  13         67.00         63.24         1.38 o                         
  16   2  13          9.30          8.70         0.90 o                         
  17   2  13         17.92         16.25         0.93 o                         
   1   3  13        244.01        254.27         2.51 o                         
   2   3  13        327.00        307.10         2.57 o                         
   3   3  13          0.47          2.60         1.05 o                         
   4   3  13       1271.33       1255.69         7.28 o                         
   5   3  13         45.89         60.25         1.12 o                         
   6   3  13        713.20        710.93         5.73 o                         
   7   3  13        678.49        722.60         4.16 o                         
   8   3  13          7.75          9.10         1.51 o                         
   9   3  13        134.79        142.69         5.31 o                         
  10   3  13        624.45        630.17         6.93 o                         
  11   3  13       1123.25       1093.47         9.87 o                         
  12   3  13        237.60        252.40         3.07 o                         
  13   3  13        245.87        241.05         2.32 o                         
  14   3  13        327.80        304.85         5.73 o                         
  15   3  13          1.46          3.47         1.31 o                         
  16   3  13         33.74         34.53         1.81 o                         
   0   4  13        230.34        223.17         2.79 o                         
   1   4  13        411.79        387.80         3.67 o                         
   2   4  13        303.70        322.61         3.45 o                         
   3   4  13        819.85        859.07         7.03 o                         
   4   4  13        940.56        935.06         4.82 o                         
   5   4  13         31.80         28.25         1.23 o                         
   6   4  13         30.89         26.02         1.21 o                         
   7   4  13       1159.07       1191.08         9.89 o                         
   8   4  13        217.10        195.88         3.20 o                         
   9   4  13         11.39         11.14         2.22 o                         
  10   4  13         13.26         21.26         1.70 o                         
  11   4  13        303.88        332.23         3.51 o                         
  12   4  13        140.19        144.69         2.51 o                         
  13   4  13        186.35        190.17         2.67 o                         
  14   4  13        200.42        181.24         6.51 o                         
  15   4  13        433.76        444.83         7.14 o                         
  16   4  13         71.06         47.46         1.54 o                         
   1   5  13         10.16         11.24         1.78 o                         
   2   5  13         83.46         95.65         2.00 o                         
   3   5  13          1.28          4.24         1.67 o                         
   4   5  13       1256.67       1216.74         8.46 o                         
   5   5  13         25.72         36.53         1.48 o                         
   6   5  13        752.66        745.99         5.11 o                         
   7   5  13         69.67         73.11         1.23 o                         
   8   5  13          6.02          9.35         1.57 o                         
   9   5  13        129.01        134.08         2.07 o                         
  10   5  13          1.57          3.54         1.39 o                         
  11   5  13          1.81         -0.57         1.56 o                         
  12   5  13        146.74        160.36         3.19 o                         
  13   5  13         83.39         90.30         1.79 o                         
  14   5  13        175.56        124.47         2.62 o                         
  15   5  13         20.69         18.71         1.27 o                         
   0   6  13       1447.19       1582.35        17.38 o                         
   1   6  13        491.05        469.19         4.15 o                         
   2   6  13        274.85        269.62         2.32 o                         
   3   6  13        403.05        408.00         2.84 o                         
   4   6  13         92.38         77.96         1.70 o                         
   5   6  13         21.96         23.96         1.23 o                         
   6   6  13         66.55         54.31         1.22 o                         
   7   6  13        313.73        357.27         2.36 o                         
   8   6  13         87.53         98.28         1.77 o                         
   9   6  13         85.69         87.47         1.38 o                         
  10   6  13         26.93         27.40         1.23 o                         
  11   6  13        957.20       1070.53        13.44 o                         
  12   6  13        187.54        167.47         2.51 o                         
  13   6  13         70.04         60.80         1.40 o                         
   1   7  13        280.66        262.02         2.39 o                         
   2   7  13        887.35        895.07         5.96 o                         
   3   7  13        237.14        223.39         1.89 o                         
   4   7  13        212.54        213.65         2.58 o                         
   5   7  13          0.13          2.82         1.11 o                         
   6   7  13        157.64        136.10         1.77 o                         
   7   7  13          1.43          2.70         1.05 o                         
   8   7  13         13.12         14.37         1.04 o                         
   9   7  13         19.47         21.03         1.00 o                         
  10   7  13        150.64        138.73         1.90 o                         
  11   7  13          6.72          4.79         1.27 o                         
   0   8  13         40.16         38.73         1.44 o                         
   1   8  13         18.84         26.53         1.04 o                         
   2   8  13          0.83          1.18         0.87 o                         
   3   8  13        124.92        108.95         2.29 o                         
   4   8  13         14.17         10.18         0.78 o                         
   5   8  13        112.74        123.07         1.79 o                         
   6   8  13         37.50         41.00         1.02 o                         
   7   8  13        449.54        485.51        21.65 o                         
   8   8  13         48.60         39.27         1.18 o                         
   1   9  13        171.03        172.06        14.73 o                         
   2   9  13          4.16          2.15         0.66 o                         
   3   9  13         89.12         84.52         1.90 o                         
   4   9  13         37.34         28.75         1.08 o                         
   0   0  14       9801.69       9973.89        63.06 o                         
   1   0  14       1963.73       2013.58        23.36 o                         
   2   0  14       3233.65       3372.12        23.60 o                         
   3   0  14       1534.86       1392.76        11.42 o                         
   4   0  14        189.97        175.36         2.31 o                         
   5   0  14         36.58         35.25         1.57 o                         
   6   0  14       2146.61       2174.42        15.11 o                         
   7   0  14        786.70        810.71         7.58 o                         
   8   0  14       3960.81       4070.97        58.03 o                         
   9   0  14        347.79        343.13         7.68 o                         
  10   0  14       1189.98       1104.19        27.16 o                         
  11   0  14         22.61         16.25         2.41 o                         
  12   0  14        256.72        286.01         6.78 o                         
  13   0  14        118.65        122.30         4.70 o                         
  14   0  14       2534.28       2535.36        36.25 o                         
  15   0  14        465.30        489.63        10.76 o                         
  16   0  14       2134.28       2235.65        34.49 o                         
  17   0  14         39.50         43.66         1.63 o                         
   1   1  14       2711.76       2817.79        13.66 o                         
   2   1  14         22.22         31.92         1.07 o                         
   3   1  14       1959.94       1932.90         7.24 o                         
   4   1  14        236.96        253.77         1.77 o                         
   5   1  14        144.24        152.96         1.88 o                         
   6   1  14         97.24         90.71         1.59 o                         
   7   1  14        949.98        975.20         4.67 o                         
   8   1  14         17.72         23.36         1.80 o                         
   9   1  14       1715.91       1772.58        27.30 o                         
  10   1  14         61.19         55.50         2.53 o                         
  11   1  14         66.57         68.86         2.51 o                         
  12   1  14         38.60         33.99         2.15 o                         
  13   1  14       1893.04       1893.88        15.90 o                         
  14   1  14         41.68         45.59         2.36 o                         
  15   1  14       1362.72       1351.61         9.90 o                         
  16   1  14         20.79         23.70         1.20 o                         
  17   1  14        348.36        236.84         3.12 o                         
   0   2  14        309.75        342.74         3.51 o                         
   1   2  14        562.03        529.05         4.39 o                         
   2   2  14        555.18        605.90         3.26 o                         
   3   2  14       2180.29       2157.82        12.98 o                         
   4   2  14       4052.94       4064.73        18.84 o                         
   5   2  14       1984.67       1897.56        11.40 o                         
   6   2  14       1366.12       1295.57         6.28 o                         
   7   2  14       2147.46       2154.98         9.08 o                         
   8   2  14        222.18        218.61         3.17 o                         
   9   2  14         55.79         56.11         2.39 o                         
  10   2  14       1105.52       1120.51        10.16 o                         
  11   2  14        177.38        161.31         2.97 o                         
  12   2  14       1247.52       1307.28        11.39 o                         
  13   2  14        147.28        142.87         2.36 o                         
  14   2  14        143.20        151.43         1.81 o                         
  15   2  14        325.66        346.39         2.97 o                         
  16   2  14        122.83        101.05         1.69 o                         
   1   3  14        202.83        207.12         1.99 o                         
   2   3  14        449.63        441.24         4.27 o                         
   3   3  14       6608.87       6609.20        34.16 o                         
   4   3  14         33.18         33.88         1.23 o                         
   5   3  14       2301.75       2366.65        10.92 o                         
   6   3  14        631.01        641.58         3.56 o                         
   7   3  14       1897.04       1886.05         9.44 o                         
   8   3  14         16.58         25.59         1.38 o                         
   9   3  14       1588.83       1559.69        22.60 o                         
  10   3  14        452.13        461.18         4.29 o                         
  11   3  14       1934.05       1843.50        16.26 o                         
  12   3  14          9.49          9.41         1.38 o                         
  13   3  14        470.24        496.26         6.35 o                         
  14   3  14        263.26        262.85         2.77 o                         
  15   3  14         96.11         80.07        14.55 o                         
   0   4  14       3589.47       3728.01        23.85 o                         
   1   4  14        245.14        229.42         2.40 o                         
   2   4  14        724.95        733.22         5.89 o                         
   3   4  14       1183.20       1196.83         5.95 o                         
   4   4  14        446.71        436.06         3.02 o                         
   5   4  14       1076.19       1025.73         5.64 o                         
   6   4  14        879.27        953.50         5.34 o                         
   7   4  14        589.86        603.85         3.63 o                         
   8   4  14       1605.33       1635.31        29.47 o                         
   9   4  14         21.88         16.66         2.21 o                         
  10   4  14        927.99        946.61         6.68 o                         
  11   4  14        221.79        231.05         3.30 o                         
  12   4  14        207.62        221.59         3.04 o                         
  13   4  14         14.45         11.81         1.36 o                         
  14   4  14        326.81        312.01        25.67 o                         
  15   4  14        158.35        165.33         3.07 o                         
   1   5  14       1738.61       1735.42         9.82 o                         
   2   5  14       2219.56       2319.73        13.56 o                         
   3   5  14        184.03        189.21         2.10 o                         
   4   5  14         18.23         17.71         1.28 o                         
   5   5  14        288.92        296.74         2.33 o                         
   6   5  14       1925.69       2014.48        10.01 o                         
   7   5  14       1544.01       1573.16        13.99 o                         
   8   5  14        109.49        116.75         1.97 o                         
   9   5  14       1263.68       1338.54         9.15 o                         
  10   5  14        361.09        352.18         3.35 o                         
  11   5  14        134.46        138.53         2.25 o                         
  12   5  14         28.23         32.32         1.33 o                         
  13   5  14        629.85        576.62         8.90 o                         
  14   5  14        531.87        478.09         7.23 o                         
   0   6  14       1924.68       1968.09        19.65 o                         
   1   6  14         33.62         29.99         1.57 o                         
   2   6  14       2161.54       2182.81        10.96 o                         
   3   6  14         88.29         87.15         1.59 o                         
   4   6  14       1147.28       1254.21         9.15 o                         
   5   6  14        206.81        192.49         1.44 o                         
   6   6  14       1062.60       1054.98         8.29 o                         
   7   6  14          2.00          3.41         1.02 o                         
   8   6  14        110.90        123.71         1.91 o                         
   9   6  14         12.02         11.30         1.13 o                         
  10   6  14        289.89        307.38         3.72 o                         
  11   6  14         87.44         89.41         1.85 o                         
  12   6  14       1821.42       1620.95        16.43 o                         
   1   7  14         65.47         75.69         1.29 o                         
   2   7  14        277.31        289.08         2.33 o                         
   3   7  14       1619.72       1743.81        13.31 o                         
   4   7  14         61.52         67.49         1.01 o                         
   5   7  14        823.13        841.25         4.29 o                         
   6   7  14       1344.90       1371.92        13.41 o                         
   7   7  14         60.76         65.03         1.23 o                         
   8   7  14         55.94         64.00         1.30 o                         
   9   7  14        123.23        120.13         3.51 o                         
  10   7  14          3.79          7.16         0.83 o                         
   0   8  14        578.11        601.91         6.62 o                         
   1   8  14        171.49        185.20         1.87 o                         
   2   8  14         68.68         68.40         1.99 o                         
   3   8  14         10.95          9.39         1.04 o                         
   4   8  14        861.40        799.36         8.24 o                         
   5   8  14          5.88          3.86         0.71 o                         
   6   8  14        164.66        147.02         2.44 o                         
   7   8  14         65.91         57.17         1.18 o                         
   1   1  15        309.79        313.41         2.69 o                         
   2   1  15        818.31        845.44         8.41 o                         
   3   1  15       1162.40       1193.28        11.60 o                         
   4   1  15          4.34          5.66         1.24 o                         
   5   1  15        340.86        367.88         2.56 o                         
   6   1  15        269.08        296.16         2.21 o                         
   7   1  15         12.56         14.41         1.04 o                         
   8   1  15          0.53          2.07         1.45 o                         
   9   1  15        427.74        450.32         6.26 o                         
  10   1  15       1718.83       1749.45        14.99 o                         
  11   1  15        756.11        757.72         7.20 o                         
  12   1  15         29.51         27.14         2.58 o                         
  13   1  15         65.62         81.97         2.73 o                         
  14   1  15        370.51        408.57         3.57 o                         
  15   1  15        130.51        125.99         2.02 o                         
  16   1  15        277.54        248.98         8.68 o                         
   0   2  15          0.62          1.98         1.60 o                         
   1   2  15        107.19        106.49         2.76 o                         
   2   2  15          3.31          3.36         1.18 o                         
   3   2  15       1930.12       2052.67         9.61 o                         
   4   2  15        792.82        775.91         4.14 o                         
   5   2  15          1.64          0.63         1.17 o                         
   6   2  15        147.15        143.06         1.46 o                         
   7   2  15          7.96          5.70         1.02 o                         
   8   2  15        471.75        438.21         3.69 o                         
   9   2  15        398.63        371.68         3.79 o                         
  10   2  15        120.69        116.56         2.66 o                         
  11   2  15        449.97        425.35         7.59 o                         
  12   2  15        426.81        436.44         4.04 o                         
  13   2  15          0.58          2.06         1.25 o                         
  14   2  15         20.68         15.47         0.97 o                         
  15   2  15          0.43          1.46         0.72 o                         
   1   3  15        130.53        136.17         2.01 o                         
   2   3  15        319.65        328.88         2.25 o                         
   3   3  15        335.90        383.50         2.44 o                         
   4   3  15         87.09         87.15         1.46 o                         
   5   3  15          2.46          3.37         1.10 o                         
   6   3  15         44.12         50.47         1.12 o                         
   7   3  15          0.71          1.90         0.93 o                         
   8   3  15          1.79          0.62         1.67 o                         
   9   3  15         87.23         84.22         2.02 o                         
  10   3  15         81.92         78.96         1.88 o                         
  11   3  15         11.03         12.56         1.17 o                         
  12   3  15         59.76         76.42         1.63 o                         
  13   3  15          1.00          3.24         1.00 o                         
  14   3  15        162.72        119.80         1.90 o                         
   0   4  15       1060.81       1153.92         7.48 o                         
   1   4  15        446.27        471.26         3.26 o                         
   2   4  15          4.57          5.58         1.28 o                         
   3   4  15        723.08        772.04         4.13 o                         
   4   4  15          6.11          7.66         1.08 o                         
   5   4  15        225.30        226.34         2.06 o                         
   6   4  15         54.29         56.70         1.33 o                         
   7   4  15         49.53         60.31         1.23 o                         
   8   4  15         24.80         29.19         2.32 o                         
   9   4  15        214.98        220.89         3.21 o                         
  10   4  15          1.64          4.08         1.29 o                         
  11   4  15        284.49        317.46         3.24 o                         
  12   4  15         15.00         21.47         1.40 o                         
  13   4  15         78.36         66.69         2.76 o                         
  14   4  15         10.09          8.14         1.36 o                         
   1   5  15        346.87        324.51         2.47 o                         
   2   5  15        371.74        361.95         2.47 o                         
   3   5  15          1.96          4.73         1.26 o                         
   4   5  15          0.64          0.38         1.10 o                         
   5   5  15         37.72         33.90         1.13 o                         
   6   5  15        341.07        363.43         2.14 o                         
   7   5  15          0.46          1.15         1.07 o                         
   8   5  15        103.76        110.15         2.22 o                         
   9   5  15        133.53        134.53         1.81 o                         
  10   5  15         57.46         53.68         1.70 o                         
  11   5  15         76.22         72.12         1.54 o                         
  12   5  15         20.07         12.71         1.21 o                         
   0   6  15         67.64         66.22         1.69 o                         
   1   6  15         80.50         94.00         1.34 o                         
   2   6  15         25.62         18.32         0.93 o                         
   3   6  15        606.51        635.64         4.58 o                         
   4   6  15        448.40        507.93         3.62 o                         
   5   6  15        239.76        245.78         2.22 o                         
   6   6  15        199.92        206.03         1.68 o                         
   7   6  15        535.73        558.80         5.53 o                         
   8   6  15         66.47         59.45         1.04 o                         
   9   6  15        115.95        125.20         2.44 o                         
  10   6  15         11.72         14.56         0.91 o                         
  11   6  15        334.74        282.67         3.19 o                         
   1   7  15        115.18         86.85         1.05 o                         
   2   7  15        140.41        137.64         2.18 o                         
   3   7  15          1.18          2.49         0.89 o                         
   4   7  15        109.49        100.17         1.96 o                         
   5   7  15         56.53         59.14         1.10 o                         
   6   7  15        109.53         95.33         3.88 o                         
   7   7  15         10.67         14.67         0.85 o                         
   8   7  15         89.15         63.88         1.24 o                         
   9   7  15        127.00         91.57         1.90 o                         
   0   8  15        201.59        189.29         6.73 o                         
   1   8  15        136.19        127.80         2.40 o                         
   2   8  15          9.02          8.51         0.69 o                         
   3   8  15        207.33        208.99         2.09 o                         
   4   8  15        515.68        413.12         3.97 o                         
   5   8  15        230.54        195.45         6.73 o                         
   0   0  16       1031.42       1083.46        12.24 o                         
   1   0  16       1065.98       1131.20        12.72 o                         
   2   0  16       1276.25       1342.87        10.39 o                         
   3   0  16       3000.66       3116.52        22.42 o                         
   4   0  16       2026.72       2156.22        17.91 o                         
   5   0  16        921.57        946.28        10.68 o                         
   6   0  16       2153.63       2165.54        15.78 o                         
   7   0  16        843.48        816.44         6.48 o                         
   8   0  16        326.16        349.01         7.68 o                         
   9   0  16        488.63        446.53         9.76 o                         
  10   0  16       1164.66       1129.57        59.30 o                         
  11   0  16       1729.04       1752.64        25.76 o                         
  12   0  16       2732.41       2928.39        41.49 o                         
  13   0  16        178.85        173.65         4.25 o                         
  14   0  16        953.39        902.72        14.37 o                         
  15   0  16         17.90         10.40         0.96 o                         
   1   1  16        141.48        146.50         4.08 o                         
   2   1  16        610.17        600.92         3.86 o                         
   3   1  16        828.64        841.29         4.95 o                         
   4   1  16         29.03         33.69         1.42 o                         
   5   1  16        686.65        717.78         4.29 o                         
   6   1  16         57.78         65.95         1.40 o                         
   7   1  16       1451.98       1466.00         6.93 o                         
   8   1  16          0.51          4.14         2.91 o                         
   9   1  16       2248.50       2261.05        18.96 o                         
  10   1  16        311.59        309.96         3.84 o                         
  11   1  16        373.71        357.51         3.99 o                         
  12   1  16          1.10          3.29         1.53 o                         
  13   1  16       1242.99       1237.39        12.08 o                         
  14   1  16         69.28         71.46         1.25 o                         
  15   1  16        449.65        381.41         5.77 o                         
   0   2  16       7677.21       7894.32        55.05 o                         
   1   2  16       1630.10       1675.86        11.34 o                         
   2   2  16       2272.60       2394.55        11.08 o                         
   3   2  16        574.88        583.46         3.36 o                         
   4   2  16        224.02        228.50         2.55 o                         
   5   2  16         93.37         93.69         1.47 o                         
   6   2  16        453.42        491.73         2.74 o                         
   7   2  16        168.56        158.44         1.55 o                         
   8   2  16       1864.01       1916.71        16.23 o                         
   9   2  16        104.14        112.22         2.11 o                         
  10   2  16        591.79        620.13         6.02 o                         
  11   2  16        507.10        506.13         6.52 o                         
  12   2  16         70.76         66.82         1.30 o                         
  13   2  16         45.02         46.03         1.31 o                         
  14   2  16        627.37        580.40         5.71 o                         
   1   3  16       4924.18       5350.05        30.74 o                         
   2   3  16        551.09        581.93         3.56 o                         
   3   3  16       2689.09       2769.95        12.67 o                         
   4   3  16          2.08          8.42         1.21 o                         
   5   3  16        119.07        118.28         1.33 o                         
   6   3  16        443.31        456.24         2.51 o                         
   7   3  16        907.68        903.72         7.68 o                         
   8   3  16          0.38          1.59         1.63 o                         
   9   3  16        899.17        977.42        12.17 o                         
  10   3  16        732.53        728.64         9.91 o                         
  11   3  16        156.81        147.85         3.05 o                         
  12   3  16         52.35         46.72         1.24 o                         
  13   3  16        284.25        270.01        24.59 o                         
   0   4  16        411.78        443.98         3.58 o                         
   1   4  16        246.81        254.92         2.53 o                         
   2   4  16       1691.51       1828.47         9.07 o                         
   3   4  16         20.60         29.63         1.30 o                         
   4   4  16       2946.38       3072.49        18.49 o                         
   5   4  16          2.35          2.39         1.18 o                         
   6   4  16        712.13        748.78         4.86 o                         
   7   4  16        481.02        470.46         4.05 o                         
   8   4  16         71.59         73.58         2.32 o                         
   9   4  16          0.14         -0.90         1.40 o                         
  10   4  16        182.57        179.28         2.15 o                         
  11   4  16         16.38         21.69         1.35 o                         
  12   4  16       1064.24       1063.42         8.89 o                         
  13   4  16          2.30          2.26         1.18 o                         
   1   5  16         68.20         64.78         1.50 o                         
   2   5  16        386.42        421.62         3.98 o                         
   3   5  16       1509.61       1628.59        13.41 o                         
   4   5  16         77.68         89.81         1.52 o                         
   5   5  16       1132.74       1182.20         8.64 o                         
   6   5  16        133.54        140.05         1.64 o                         
   7   5  16         81.48         80.64         1.25 o                         
   8   5  16          5.96         10.54         1.31 o                         
   9   5  16        137.92        133.45         1.78 o                         
  10   5  16        190.71        213.24         3.77 o                         
  11   5  16        735.33        701.01        14.96 o                         
   0   6  16        126.02        136.08         2.16 o                         
   1   6  16        176.25        182.23         1.51 o                         
   2   6  16         62.19         68.24         1.63 o                         
   3   6  16         66.58         75.29         1.09 o                         
   4   6  16        226.92        257.40         2.37 o                         
   5   6  16        104.17         91.16         1.11 o                         
   6   6  16       1464.11       1531.65         9.75 o                         
   7   6  16        145.46        131.59         1.31 o                         
   8   6  16       1955.55       1963.70        16.16 o                         
   9   6  16        259.30        271.55         5.88 o                         
  10   6  16        912.21        720.08        10.30 o                         
   1   7  16       1104.57       1150.77         8.38 o                         
   2   7  16        535.93        563.45         7.01 o                         
   3   7  16         71.52         76.48         1.87 o                         
   4   7  16          1.83          2.97         0.79 o                         
   5   7  16        114.24        100.84         2.35 o                         
   6   7  16        344.61        352.44         5.51 o                         
   1   1  17        557.03        568.08         5.55 o                         
   2   1  17         71.01         67.42         1.56 o                         
   3   1  17        243.72        250.94         2.24 o                         
   4   1  17        568.11        605.86         3.77 o                         
   5   1  17        231.61        249.23         2.12 o                         
   6   1  17        535.46        548.11         3.05 o                         
   7   1  17        141.93        140.18         1.53 o                         
   8   1  17        190.72        218.20         4.06 o                         
   9   1  17        135.90        142.57         3.38 o                         
  10   1  17        118.13        127.12         3.48 o                         
  11   1  17        143.84        141.63         4.01 o                         
  12   1  17        226.16        236.30         3.75 o                         
  13   1  17        402.98        422.04         3.86 o                         
  14   1  17        335.85        289.90         2.51 o                         
   0   2  17         56.81         46.67         2.16 o                         
   1   2  17         34.82         39.88         2.37 o                         
   2   2  17        254.22        285.95         2.40 o                         
   3   2  17        804.51        808.59         4.74 o                         
   4   2  17        120.08        135.59         1.71 o                         
   5   2  17        591.27        616.25         3.36 o                         
   6   2  17         56.80         60.97         1.16 o                         
   7   2  17        834.64        843.82         9.10 o                         
   8   2  17         16.06         20.93         1.97 o                         
   9   2  17         58.12         54.34         1.98 o                         
  10   2  17          8.26         10.77         1.57 o                         
  11   2  17         54.54         53.27         1.31 o                         
  12   2  17         42.51         42.68         1.04 o                         
  13   2  17         33.00         15.32         0.75 o                         
   1   3  17        123.10        126.31         2.46 o                         
   2   3  17         18.30         16.07         1.29 o                         
   3   3  17        342.03        333.91         2.67 o                         
   4   3  17         18.63         16.07         1.07 o                         
   5   3  17        424.96        437.42         2.43 o                         
   6   3  17         76.06         84.16         1.42 o                         
   7   3  17        279.67        265.19         2.43 o                         
   8   3  17        163.67        187.20         3.20 o                         
   9   3  17        448.44        468.93        21.20 o                         
  10   3  17        288.50        292.93         3.18 o                         
  11   3  17          1.50          3.78         0.78 o                         
  12   3  17         12.87          9.34         0.81 o                         
   0   4  17        309.71        335.95         6.31 o                         
   1   4  17          0.63          1.57         1.59 o                         
   2   4  17         21.38         22.39         1.44 o                         
   3   4  17          1.76          4.74         1.25 o                         
   4   4  17        414.74        441.37         3.27 o                         
   5   4  17        158.30        182.87         1.76 o                         
   6   4  17        204.52        228.79         2.46 o                         
   7   4  17        755.40        793.35         9.85 o                         
   8   4  17         33.97         32.97         1.40 o                         
   9   4  17          1.29          0.19         1.69 o                         
  10   4  17         20.75         25.87         2.26 o                         
  11   4  17        450.82        444.86         3.98 o                         
   1   5  17          1.98          1.04         1.16 o                         
   2   5  17        407.28        420.50         2.95 o                         
   3   5  17         31.00         31.66         1.03 o                         
   4   5  17         91.74        112.98         1.14 o                         
   5   5  17        360.97        318.30         3.00 o                         
   6   5  17        906.37        949.02         6.46 o                         
   7   5  17          2.79          5.44         0.98 o                         
   8   5  17         94.78         83.08         1.53 o                         
   9   5  17          0.96          2.59         1.18 o                         
  10   5  17          8.64          4.88         1.18 o                         
   0   6  17        226.06        232.09         5.79 o                         
   1   6  17        316.50        352.25         4.15 o                         
   2   6  17         18.13         24.63         0.82 o                         
   3   6  17         35.14         44.07         0.95 o                         
   4   6  17        353.13        351.09         4.84 o                         
   5   6  17         23.92         25.88         1.25 o                         
   6   6  17        113.59        108.96         1.90 o                         
   7   6  17        203.18        197.31         2.46 o                         
   1   7  17         16.99         19.97         0.89 o                         
   2   7  17          2.63          4.68         0.67 o                         
   3   7  17         82.25         73.13         1.81 o                         
   4   7  17        102.69         88.68         1.81 o                         
   0   0  18        405.68        405.56         5.82 o                         
   1   0  18        184.84        199.72         3.96 o                         
   2   0  18        938.15        982.61         7.84 o                         
   3   0  18        126.85        144.59         2.43 o                         
   4   0  18        643.34        665.28         5.62 o                         
   5   0  18          6.97          7.77         1.47 o                         
   6   0  18       1103.82       1129.11        11.43 o                         
   7   0  18        694.72        672.11         7.64 o                         
   8   0  18       3997.06       4096.70       116.29 o                         
   9   0  18        348.14        380.74         7.05 o                         
  10   0  18        453.33        445.64         7.59 o                         
  11   0  18          0.94          2.08         2.17 o                         
  12   0  18         40.67         44.74         2.08 o                         
  13   0  18        152.51        110.55         5.42 o                         
   1   1  18        870.13        929.70         8.28 o                         
   2   1  18         73.02         72.48         1.50 o                         
   3   1  18        557.88        566.58         3.54 o                         
   4   1  18        344.72        334.36         2.44 o                         
   5   1  18        215.85        206.43         1.66 o                         
   6   1  18         22.58         20.44         0.95 o                         
   7   1  18        682.49        677.04         5.66 o                         
   8   1  18          0.09          0.48         1.67 o                         
   9   1  18       1314.56       1357.43        11.46 o                         
  10   1  18          7.74          7.35         1.26 o                         
  11   1  18        304.47        301.87         3.89 o                         
  12   1  18          1.38          3.32         0.74 o                         
   0   2  18        110.17        114.87         2.33 o                         
   1   2  18        141.56        147.71         2.45 o                         
   2   2  18       1521.25       1632.23         8.60 o                         
   3   2  18        466.37        468.65         3.06 o                         
   4   2  18       4476.67       4800.51        22.43 o                         
   5   2  18          2.30          2.36         0.97 o                         
   6   2  18        473.18        514.31         3.40 o                         
   7   2  18        333.21        336.66         3.13 o                         
   8   2  18         45.64         47.64         1.74 o                         
   9   2  18          1.67          2.92         1.41 o                         
  10   2  18        725.26        716.23         8.68 o                         
  11   2  18        287.10        290.25         2.16 o                         
   1   3  18        303.53        319.59         3.39 o                         
   2   3  18         12.89         17.57         1.22 o                         
   3   3  18       2528.03       2727.04        20.90 o                         
   4   3  18          7.96         12.22         0.95 o                         
   5   3  18       1446.06       1579.40        14.95 o                         
   6   3  18         27.04         36.41         1.18 o                         
   7   3  18        143.01        148.86         2.46 o                         
   8   3  18         14.91          9.21         1.76 o                         
   9   3  18         81.92         85.82         2.26 o                         
  10   3  18         41.17         41.55         2.00 o                         
  11   3  18        478.01        444.04         4.67 o                         
   0   4  18       1972.07       2076.14        40.81 o                         
   1   4  18        227.18        239.75         3.18 o                         
   2   4  18       1359.61       1401.06        12.76 o                         
   3   4  18        462.65        452.59         3.78 o                         
   4   4  18         95.73        101.39         1.28 o                         
   5   4  18         51.86         41.40         0.91 o                         
   6   4  18        467.25        478.25         6.82 o                         
   7   4  18         10.68         12.87         1.31 o                         
   8   4  18       1817.95       1889.60        18.98 o                         
   9   4  18          3.56          1.64         0.96 o                         
  10   4  18        171.53        135.21         1.85 o                         
   1   5  18       1112.96       1181.11         9.90 o                         
   2   5  18         25.33         27.17         1.01 o                         
   3   5  18         35.48         36.39         0.79 o                         
   4   5  18         16.43         16.10         0.84 o                         
   5   5  18         50.46         44.78         1.37 o                         
   6   5  18        251.89        264.46         3.04 o                         
   7   5  18       1740.94       1736.71        16.87 o                         
   8   5  18          0.61          1.41         0.66 o                         
   0   6  18        233.13        252.83         4.43 o                         
   1   6  18          3.85          6.33         1.72 o                         
   2   6  18         80.35         89.40         3.62 o                         
   3   6  18          0.27          0.26         0.93 o                         
   4   6  18        521.87        460.02        14.15 o                         
   5   6  18          1.74          7.14         0.99 o                         
   1   1  19        563.32        589.82         6.07 o                         
   2   1  19         53.18         59.03         1.29 o                         
   3   1  19        854.99        884.68         4.91 o                         
   4   1  19         20.60         24.60         0.97 o                         
   5   1  19        902.03        948.00         4.60 o                         
   6   1  19         10.75         17.44         1.04 o                         
   7   1  19        121.58        121.58         1.78 o                         
   8   1  19         14.75         14.71         1.29 o                         
   9   1  19        608.19        673.82         6.84 o                         
  10   1  19        177.36        178.77         5.11 o                         
  11   1  19        129.55         90.14         0.99 o                         
   0   2  19        259.84        248.95         5.18 o                         
   1   2  19        232.37        224.28         3.13 o                         
   2   2  19         88.26        103.37         1.39 o                         
   3   2  19         25.25         37.24         1.00 o                         
   4   2  19        492.91        532.35         2.82 o                         
   5   2  19        212.70        203.34         1.42 o                         
   6   2  19        203.47        210.89         5.87 o                         
   7   2  19         43.96         47.86         1.55 o                         
   8   2  19        408.54        441.51         5.29 o                         
   9   2  19         13.35         15.48         0.80 o                         
  10   2  19         39.28         40.98         1.81 o                         
   1   3  19        212.06        217.61         2.23 o                         
   2   3  19         30.62         26.14         0.96 o                         
   3   3  19         20.40         26.52         1.01 o                         
   4   3  19          3.31          1.83         0.86 o                         
   5   3  19        128.18        118.92         2.36 o                         
   6   3  19         37.89         29.64         1.22 o                         
   7   3  19         74.77         90.28         1.95 o                         
   8   3  19         45.31         39.92         1.41 o                         
   9   3  19        100.56        101.11         2.35 o                         
   0   4  19        122.05        131.92         8.63 o                         
   1   4  19         98.47        118.42         1.68 o                         
   2   4  19         26.61         27.14         0.88 o                         
   3   4  19          5.51          5.72         0.77 o                         
   4   4  19        189.53        177.06         2.16 o                         
   5   4  19          3.01          4.52         1.00 o                         
   6   4  19         24.44         24.12         1.31 o                         
   7   4  19          9.02         14.80         0.90 o                         
   8   4  19        422.19        397.75        12.47 o                         
   1   5  19        105.32        103.41         2.71 o                         
   2   5  19          0.38          1.24         0.90 o                         
   3   5  19         26.14         22.24         1.49 o                         
   4   5  19        240.81        202.45         2.49 o                         
   5   5  19         78.49         65.72         1.72 o                         
   0   0  20        486.58        480.62         8.32 o                         
   1   0  20          2.82          1.00         1.91 o                         
   2   0  20       2074.82       2174.81        15.55 o                         
   3   0  20        522.69        594.93         5.14 o                         
   4   0  20       1972.38       2153.55        19.12 o                         
   5   0  20        442.10        467.03         7.00 o                         
   6   0  20         75.89         81.38         4.07 o                         
   7   0  20         35.84         31.73         2.17 o                         
   8   0  20        629.75        648.12         9.85 o                         
   9   0  20         14.03          9.58         1.27 o                         
   1   1  20       1122.75       1176.39        13.07 o                         
   2   1  20        388.64        400.75         2.51 o                         
   3   1  20       1865.51       1986.25         8.98 o                         
   4   1  20          4.66          5.64         0.72 o                         
   5   1  20       1104.68       1147.54        11.65 o                         
   6   1  20          9.96         10.67         0.93 o                         
   7   1  20        129.61        134.46         2.80 o                         
   8   1  20         26.10         29.88         1.25 o                         
   9   1  20        209.90        170.04         2.26 o                         
   0   2  20       1270.41       1332.67        13.58 o                         
   1   2  20         10.21         10.77         1.03 o                         
   2   2  20        425.68        485.79         4.52 o                         
   3   2  20        172.25        176.48         1.70 o                         
   4   2  20         35.47         46.55         0.78 o                         
   5   2  20         25.35         25.93         1.15 o                         
   6   2  20        981.45        982.81         9.52 o                         
   7   2  20         82.70         79.17         1.22 o                         
   8   2  20       3706.35       3425.92        47.46 o                         
   1   3  20        504.60        522.91         9.76 o                         
   2   3  20         52.86         54.20         1.10 o                         
   3   3  20         96.66        105.23         1.92 o                         
   4   3  20         17.78         13.59         0.79 o                         
   5   3  20         61.85         65.73         1.35 o                         
   6   3  20         41.14         35.79         1.34 o                         
   7   3  20       1808.96       1644.81        19.66 o                         
   0   4  20         91.85        108.56         2.62 o                         
   1   4  20          6.30          7.05         1.63 o                         
   2   4  20        417.62        375.54         4.25 o                         
   3   4  20          6.49          7.34         0.79 o                         
   4   4  20       1246.15       1013.04        14.28 o                         
   1   1  21         84.24         90.05         1.72 o                         
   2   1  21        210.93        237.54         1.94 o                         
   3   1  21        185.94        193.10         2.17 o                         
   4   1  21        127.33        116.73         1.51 o                         
   5   1  21        533.43        538.22        18.71 o                         
   6   1  21         17.05         10.89         0.86 o                         
   0   2  21         41.95         35.47         2.08 o                         
   1   2  21        182.61        161.85         4.82 o                         
   2   2  21          1.90          5.37         0.76 o                         
   3   2  21         74.85         67.78         1.44 o                         
   4   2  21          7.13          4.35         0.53 o                         
   5   2  21         87.30         64.96         1.24 o                         
   1   3  21        446.59        409.75         6.33 o                         
   2   3  21         24.41         19.08         0.89 o                         
   3   3  21        348.24        326.32         5.06 o                         
   4   3  21          6.82          3.34         0.90 o                         
   0   0  22       1114.81       1079.94        12.61 o                         
   1   0  22          9.60          5.66         0.66 o                         
   2   0  22        795.86        628.10        10.35 o                         
   1   1  22        737.74        638.81         9.22 o                         
                                                                                
