# Supplementary material for: Syntheses, crystal structures and properties of tetra­kis­(3-methyl­pyridine-κN)bis­(iso­thio­cyanato-κN)manganese(II) and tetra­kis­(3-methyl­pyridine-κN)bis­(iso­thio­cyanato-κN)iron(II)
Source: Acta Crystallogr E Crystallogr Commun. 2022 Jun 30;78(Pt 7):755–60. doi: 10.1107/S2056989022006491 (PMC9260356; doi:10.1107/S2056989022006491)
Supplement: Supplementary file 8 [file e-78-00755-2sup3.hkl]

data_2                                                                          
_shelx_title ' [Mn(NCS)2(3-Methylpyridin)4] at pbcn in Pbcn'                    
_shelx_refln_list_code          4                                               
_shelx_F_calc_maximum      304.08                                               
_exptl_crystal_F_000      1136.00                                               
_reflns_d_resolution_high  0.7834                                               
                                                                                
loop_                                                                           
 _space_group_symop_operation_xyz                                               
 'x, y, z'                                                                      
 '-x+1/2, -y+1/2, z+1/2'                                                        
 '-x, y, -z+1/2'                                                                
 'x+1/2, -y+1/2, -z'                                                            
 '-x, -y, -z'                                                                   
 'x-1/2, y-1/2, -z-1/2'                                                         
 'x, -y, z-1/2'                                                                 
 '-x-1/2, y-1/2, z'                                                             
                                                                                
_cell_length_a    17.3733                                                       
_cell_length_b     8.9412                                                       
_cell_length_c    17.2486                                                       
_cell_angle_alpha  90.000                                                       
_cell_angle_beta   90.000                                                       
_cell_angle_gamma  90.000                                                       
                                                                                
_shelx_F_squared_multiplier     1.000                                           
                                                                                
loop_                                                                           
 _refln_index_h                                                                 
 _refln_index_k                                                                 
 _refln_index_l                                                                 
 _refln_F_squared_calc                                                          
 _refln_F_squared_meas                                                          
 _refln_F_squared_sigma                                                         
 _refln_observed_status                                                         
   2   0   0      34907.22      38191.30       391.80 o                         
   4   0   0        154.06        209.22         2.87 o                         
   6   0   0       2597.99       2108.67        17.61 o                         
   8   0   0      18624.21      18752.52       271.45 o                         
  10   0   0       4774.87       4288.83        47.33 o                         
  12   0   0         71.39         80.62         2.71 o                         
  14   0   0        362.86        414.34         4.10 o                         
  16   0   0       5360.30       5408.35        48.52 o                         
  18   0   0        520.11        514.42         4.12 o                         
  20   0   0       1314.95       1514.58        10.03 o                         
  22   0   0        129.96        141.12         2.50 o                         
   1   1   0      22431.15      23457.74       136.31 o                         
   3   1   0       1390.85       1292.98        24.32 o                         
   5   1   0        188.93        186.43         1.69 o                         
   7   1   0      12139.70      11994.99       113.77 o                         
   9   1   0       2823.12       2576.24        29.45 o                         
  11   1   0        760.62        862.53         6.59 o                         
  13   1   0        229.45        202.73         3.71 o                         
  15   1   0       2927.54       2988.33        14.98 o                         
  17   1   0       1664.35       1675.68         8.59 o                         
  19   1   0       1005.75       1008.09         4.77 o                         
  21   1   0         94.03         87.92         1.71 o                         
   0   2   0      14215.13      15073.67       110.46 o                         
   2   2   0       1245.99       1222.36         7.71 o                         
   4   2   0      26182.52      25584.00       262.50 o                         
   6   2   0      17917.13      17713.94       119.28 o                         
   8   2   0       1699.09       1784.88        13.05 o                         
  10   2   0       1063.96       1027.67         7.68 o                         
  12   2   0      12170.23      11956.60        74.23 o                         
  14   2   0        163.92        180.54         2.31 o                         
  16   2   0       2605.72       2550.34        10.85 o                         
  18   2   0        198.21        226.29         2.06 o                         
  20   2   0       1015.40       1086.47        13.22 o                         
   1   3   0       9175.93       9548.00        61.68 o                         
   3   3   0       8317.04       7783.96        51.29 o                         
   5   3   0      21530.16      21680.25       132.11 o                         
   7   3   0       1854.63       1882.24        16.77 o                         
   9   3   0       6547.52       6771.87        55.93 o                         
  11   3   0      10197.29      10128.16        84.36 o                         
  13   3   0       9730.94      10059.25        60.80 o                         
  15   3   0        552.58        516.46         3.10 o                         
  17   3   0       1796.71       1881.06         9.56 o                         
  19   3   0       2779.60       2937.98        24.33 o                         
  21   3   0       2654.18       2651.23        76.34 o                         
   0   4   0      12494.57      10791.47        81.28 o                         
   2   4   0        506.54        579.23         4.68 o                         
   4   4   0        449.23        575.70         4.74 o                         
   6   4   0       7426.50       7286.28        47.53 o                         
   8   4   0       6177.68       5867.89        56.24 o                         
  10   4   0      12104.98      11879.51       230.22 o                         
  12   4   0        812.21        795.84         9.89 o                         
  14   4   0        502.81        498.96        10.36 o                         
  16   4   0       1011.20       1014.64        13.84 o                         
  18   4   0       2006.84       2060.34        36.52 o                         
  20   4   0        939.96        910.81        26.32 o                         
   1   5   0      16318.85      16095.24       152.70 o                         
   3   5   0       1112.41       1101.74        10.47 o                         
   5   5   0        175.89        185.46         2.19 o                         
   7   5   0       4912.09       4440.50        36.74 o                         
   9   5   0       2528.06       2263.66        16.59 o                         
  11   5   0        137.73        145.84         3.29 o                         
  13   5   0        568.17        581.83         5.28 o                         
  15   5   0       2318.52       2244.14        24.27 o                         
  17   5   0        652.95        716.07         7.00 o                         
  19   5   0        173.95        171.63         2.51 o                         
   0   6   0       1953.79       1935.03        48.53 o                         
   2   6   0       8894.58       9289.38        49.99 o                         
   4   6   0      10208.66      10128.26        45.14 o                         
   6   6   0       8309.79       8102.78        56.38 o                         
   8   6   0        117.96        124.93         1.86 o                         
  10   6   0        560.36        573.61         4.76 o                         
  12   6   0       2515.86       2553.18        20.57 o                         
  14   6   0       2572.82       2558.53        20.54 o                         
  16   6   0        713.72        772.41         7.15 o                         
  18   6   0        538.87        548.87        10.20 o                         
   1   7   0       1419.23       1388.76         5.20 o                         
   3   7   0      17300.38      17472.62        55.10 o                         
   5   7   0       7524.78       7566.62        41.63 o                         
   7   7   0        475.97        455.47         2.65 o                         
   9   7   0        359.53        422.98         3.99 o                         
  11   7   0       1536.80       1501.98         9.13 o                         
  13   7   0       4767.06       5041.95        37.51 o                         
  15   7   0         97.66        110.01         3.24 o                         
  17   7   0         64.35         73.65         2.03 o                         
   0   8   0        128.26        144.75         2.42 o                         
   2   8   0        688.54        702.54         3.31 o                         
   4   8   0        479.77        497.54         2.82 o                         
   6   8   0        418.74        439.40         2.72 o                         
   8   8   0         91.28         99.34         2.13 o                         
  10   8   0       2582.77       2658.23        17.14 o                         
  12   8   0        940.29        976.55         7.06 o                         
  14   8   0        524.80        537.11         9.93 o                         
   1   9   0       2542.37       2667.74        10.60 o                         
   3   9   0        239.30        255.29         3.14 o                         
   5   9   0        346.46        341.00         2.35 o                         
   7   9   0       5477.08       5616.53        34.46 o                         
   9   9   0       7661.96       8157.40        49.28 o                         
  11   9   0         87.09         88.63         2.29 o                         
  13   9   0         56.37         57.97         2.11 o                         
   0  10   0       2005.64       1978.05        12.88 o                         
   2  10   0        256.92        269.19         2.36 o                         
   4  10   0         76.53         85.81         1.98 o                         
   6  10   0        582.49        601.99         8.29 o                         
   8  10   0       4951.75       5060.84        37.50 o                         
  10  10   0        416.99        422.32         9.66 o                         
   1   1   1        274.31        200.62         1.77 o                         
   2   1   1        475.51        493.42         4.20 o                         
   3   1   1       4836.75       4884.76        33.30 o                         
   4   1   1      15797.13      16429.83        71.98 o                         
   5   1   1       2091.09       1956.92        16.93 o                         
   6   1   1      11088.89      11500.73        60.95 o                         
   7   1   1        453.06        421.83         4.69 o                         
   8   1   1        613.57        701.89         5.83 o                         
   9   1   1       2970.50       2785.10        34.06 o                         
  10   1   1        123.04        121.47         2.54 o                         
  11   1   1       1316.96       1360.66         8.97 o                         
  12   1   1        173.84        209.03         1.60 o                         
  13   1   1       3361.01       3216.70        36.30 o                         
  14   1   1       1240.49       1313.81         5.98 o                         
  15   1   1         81.36         81.70         1.27 o                         
  16   1   1         80.00         81.29         1.25 o                         
  17   1   1       1521.60       1573.63         8.16 o                         
  18   1   1        358.96        343.57         1.81 o                         
  19   1   1        128.79        108.40         1.16 o                         
  20   1   1          7.68         11.77         0.92 o                         
  21   1   1        635.05        659.70         3.98 o                         
  22   1   1          3.47          5.08         0.59 o                         
   0   2   1      10840.54      10592.75        54.27 o                         
   1   2   1      11587.88      11213.64        43.45 o                         
   2   2   1       3432.55       3515.77        18.11 o                         
   3   2   1       4342.73       4308.05        26.06 o                         
   4   2   1        389.27        419.02         3.31 o                         
   5   2   1       3528.88       3653.92        27.36 o                         
   6   2   1        556.48        537.85         7.57 o                         
   7   2   1       4858.81       5139.16        41.86 o                         
   8   2   1        301.77        268.86         3.98 o                         
   9   2   1        448.23        481.26         6.46 o                         
  10   2   1        132.38        120.41         1.29 o                         
  11   2   1          0.03          3.72         1.03 o                         
  12   2   1        374.76        371.61         3.56 o                         
  13   2   1         16.03         22.46         1.44 o                         
  14   2   1         27.47         20.51         1.14 o                         
  15   2   1         91.26         84.82         1.39 o                         
  16   2   1         54.14         57.14         1.23 o                         
  17   2   1        252.06        274.10         1.65 o                         
  18   2   1         45.68         42.15         1.09 o                         
  19   2   1        125.42        147.44         1.24 o                         
  20   2   1        147.66        157.52         1.46 o                         
  21   2   1          0.14          2.23         1.10 o                         
   1   3   1       3039.41       2923.64        31.41 o                         
   2   3   1        109.19        154.81         1.58 o                         
   3   3   1        262.92        222.07         1.59 o                         
   4   3   1        234.32        250.15         3.10 o                         
   5   3   1       1514.49       1332.92         6.49 o                         
   6   3   1       3827.95       4147.47        16.00 o                         
   7   3   1        134.27        201.91         2.26 o                         
   8   3   1         30.05         49.09         2.27 o                         
   9   3   1        606.36        572.37         3.81 o                         
  10   3   1          9.06         10.22         0.98 o                         
  11   3   1        248.65        240.51         2.35 o                         
  12   3   1        689.83        694.26         5.63 o                         
  13   3   1        534.57        552.33         5.68 o                         
  14   3   1        201.65        224.13         2.05 o                         
  15   3   1        304.87        326.51         1.78 o                         
  16   3   1        239.74        205.62         1.49 o                         
  17   3   1        757.48        778.29         3.26 o                         
  18   3   1        335.94        323.54         2.46 o                         
  19   3   1          0.54          2.00         1.43 o                         
  20   3   1        107.93        111.84         1.56 o                         
  21   3   1       1262.98       1164.74        28.31 o                         
   0   4   1       3249.63       2786.20        23.08 o                         
   1   4   1       1723.90       1677.69        17.07 o                         
   2   4   1        529.59        516.70         6.15 o                         
   3   4   1       2820.85       2988.06        25.98 o                         
   4   4   1       2703.72       2636.84        16.31 o                         
   5   4   1       1676.94       1962.47        11.73 o                         
   6   4   1        199.22        172.80         2.30 o                         
   7   4   1        904.31        982.25         7.29 o                         
   8   4   1       1765.67       1684.80        16.02 o                         
   9   4   1         95.57         79.42         2.66 o                         
  10   4   1        936.78        914.09        10.13 o                         
  11   4   1         74.51         65.98         2.49 o                         
  12   4   1        235.31        198.90         3.85 o                         
  13   4   1        653.60        656.21         6.50 o                         
  14   4   1        113.87        117.62         1.50 o                         
  15   4   1       1647.48       1564.26        14.06 o                         
  16   4   1        795.71        826.27         5.01 o                         
  17   4   1        306.83        296.14         3.75 o                         
  18   4   1        619.11        659.62         4.44 o                         
  19   4   1          3.39          6.66         1.15 o                         
  20   4   1          7.45         13.17         0.99 o                         
   1   5   1         72.19         71.96         1.83 o                         
   2   5   1        810.30        906.80        10.48 o                         
   3   5   1        351.98        297.57         4.08 o                         
   4   5   1        121.12        105.85         1.36 o                         
   5   5   1         10.89         16.22         1.09 o                         
   6   5   1       2376.27       2511.76        10.21 o                         
   7   5   1         65.29         74.40         1.63 o                         
   8   5   1         19.58         15.67         2.03 o                         
   9   5   1        842.73        816.88         7.40 o                         
  10   5   1         55.03         47.91         1.66 o                         
  11   5   1         23.51         19.58         1.65 o                         
  12   5   1          1.17          3.48         1.91 o                         
  13   5   1         90.01         84.28         2.10 o                         
  14   5   1          0.67          3.01         1.64 o                         
  15   5   1        170.60        172.94         2.69 o                         
  16   5   1         15.97         19.24         1.88 o                         
  17   5   1        623.51        640.51         8.24 o                         
  18   5   1         60.40         59.39         1.63 o                         
  19   5   1         69.33         79.70         1.96 o                         
   0   6   1       2636.91       2557.32        61.40 o                         
   1   6   1       1587.41       1583.01         9.36 o                         
   2   6   1         56.08         33.16         1.31 o                         
   3   6   1         68.28        105.00         2.74 o                         
   4   6   1       2120.08       2058.86        11.78 o                         
   5   6   1         63.59         71.29         1.78 o                         
   6   6   1        742.57        719.80         4.38 o                         
   7   6   1       1393.24       1378.01        10.25 o                         
   8   6   1       1663.64       1621.15         8.81 o                         
   9   6   1         17.87         16.19         1.51 o                         
  10   6   1        561.40        555.04         6.24 o                         
  11   6   1          3.25          6.81         1.78 o                         
  12   6   1        538.46        533.13         3.52 o                         
  13   6   1         60.84         73.95         2.03 o                         
  14   6   1         68.12         74.26         1.63 o                         
  15   6   1         27.34         30.64         1.66 o                         
  16   6   1        351.59        391.44         3.13 o                         
  17   6   1          1.56          2.27         1.26 o                         
  18   6   1        427.06        458.92         4.28 o                         
   1   7   1         51.64         46.23         0.93 o                         
   2   7   1        241.56        217.70         1.54 o                         
   3   7   1        279.46        243.46         1.68 o                         
   4   7   1        136.89        157.41         1.17 o                         
   5   7   1       1205.67       1194.62         4.30 o                         
   6   7   1        794.07        789.29         4.74 o                         
   7   7   1        251.40        237.79         2.20 o                         
   8   7   1         32.12         41.25         1.30 o                         
   9   7   1        229.04        221.45         2.42 o                         
  10   7   1       1087.18       1102.98         6.36 o                         
  11   7   1        142.31        143.77         2.44 o                         
  12   7   1         29.83         27.66         2.01 o                         
  13   7   1        229.21        235.12         2.35 o                         
  14   7   1         24.82         25.37         1.71 o                         
  15   7   1        180.29        180.41         3.63 o                         
  16   7   1         24.70         27.46         1.96 o                         
  17   7   1          0.01          1.64         1.24 o                         
   0   8   1       3021.72       3033.68        11.78 o                         
   1   8   1        279.75        327.63         1.78 o                         
   2   8   1         56.68         64.98         1.18 o                         
   3   8   1        488.22        505.00         2.23 o                         
   4   8   1       1687.03       1644.37         7.27 o                         
   5   8   1       1018.76       1102.92         4.20 o                         
   6   8   1        610.40        626.09         3.34 o                         
   7   8   1        297.56        288.59         3.03 o                         
   8   8   1        187.45        183.06         1.97 o                         
   9   8   1        398.31        435.88         3.89 o                         
  10   8   1        579.52        560.39         4.38 o                         
  11   8   1         51.84         54.33         2.13 o                         
  12   8   1        217.89        224.43         2.53 o                         
  13   8   1        165.19        175.95         2.52 o                         
  14   8   1        158.98        178.61         2.17 o                         
  15   8   1         15.44         15.70         1.68 o                         
   1   9   1         19.33         19.88         1.24 o                         
   2   9   1        157.05        165.57         1.48 o                         
   3   9   1        394.04        405.74         2.30 o                         
   4   9   1         96.24        109.66         1.39 o                         
   5   9   1       1218.04       1220.50         6.41 o                         
   6   9   1        883.04        915.90         4.01 o                         
   7   9   1          6.76         12.91         1.50 o                         
   8   9   1        159.74        186.01         2.54 o                         
   9   9   1        106.42        113.69         2.55 o                         
  10   9   1         31.40         29.18         1.71 o                         
  11   9   1         27.83         31.12         1.46 o                         
  12   9   1          0.53          2.58         1.34 o                         
  13   9   1          0.84          3.24         1.05 o                         
   0  10   1        117.00        109.16         1.77 o                         
   1  10   1         58.85         62.08         1.19 o                         
   2  10   1          3.04          3.63         1.13 o                         
   3  10   1          0.39          1.59         1.16 o                         
   4  10   1        316.10        329.04         2.18 o                         
   5  10   1         28.14         29.82         1.67 o                         
   6  10   1        102.63        104.32         3.00 o                         
   7  10   1        331.34        355.05         3.26 o                         
   8  10   1        511.02        539.48        11.88 o                         
   9  10   1        721.94        687.23        15.48 o                         
  10  10   1        220.02        182.47         4.45 o                         
   0   0   2      31387.27      28591.81       207.17 o                         
   1   0   2        660.55        739.32         7.76 o                         
   2   0   2       1105.40        891.25        10.74 o                         
   3   0   2       2197.61       1954.47        21.54 o                         
   4   0   2      92466.61      93202.81       690.95 o                         
   5   0   2      10180.78      10698.33        86.49 o                         
   6   0   2      32830.85      33199.70       480.36 o                         
   7   0   2         40.47         45.90         1.76 o                         
   8   0   2       3826.46       4349.45        50.25 o                         
   9   0   2        305.95        272.74         7.07 o                         
  10   0   2       1032.55        844.13         7.26 o                         
  11   0   2        308.20        321.79         5.35 o                         
  12   0   2       4600.43       4581.31        26.64 o                         
  13   0   2          4.75          2.45         1.80 o                         
  14   0   2        629.00        651.04         4.18 o                         
  15   0   2       4638.94       4576.55        24.84 o                         
  16   0   2        739.23        669.85         3.75 o                         
  17   0   2          6.05          9.29         1.59 o                         
  18   0   2        375.76        381.48         2.49 o                         
  19   0   2          7.65          9.62         1.49 o                         
  20   0   2        486.28        490.04         3.19 o                         
  21   0   2          8.31         10.13         1.15 o                         
  22   0   2       2205.05       1896.08        19.94 o                         
   1   1   2      14476.65      14507.22        93.41 o                         
   2   1   2        114.88        156.57         1.42 o                         
   3   1   2       6768.44       6483.89        34.09 o                         
   4   1   2       4610.53       4562.98        29.14 o                         
   5   1   2       2837.50       2777.69        19.81 o                         
   6   1   2       1473.34       1622.98        15.79 o                         
   7   1   2       5841.27       5785.38        69.26 o                         
   8   1   2        487.31        463.83         3.60 o                         
   9   1   2       1775.06       1622.00        21.63 o                         
  10   1   2        367.50        349.26         2.51 o                         
  11   1   2       3584.34       3571.39        16.06 o                         
  12   1   2         16.48         24.01         1.01 o                         
  13   1   2        874.62        887.77         6.24 o                         
  14   1   2        159.77        166.70         1.32 o                         
  15   1   2       1898.84       1928.57         7.19 o                         
  16   1   2          1.06          2.24         1.12 o                         
  17   1   2        679.89        671.78         2.74 o                         
  18   1   2          9.40          8.74         1.11 o                         
  19   1   2        655.49        662.26         2.65 o                         
  20   1   2          7.34          9.88         0.99 o                         
  21   1   2        265.03        281.59         3.16 o                         
  22   1   2         64.38         56.02         1.41 o                         
   0   2   2      57877.23      57988.51       709.44 o                         
   1   2   2       7333.64       6855.60        26.22 o                         
   2   2   2       2958.84       2888.87        14.94 o                         
   3   2   2       5578.72       5516.31        22.17 o                         
   4   2   2       7357.43       7687.52        29.72 o                         
   5   2   2         59.65         39.99         1.05 o                         
   6   2   2       3855.54       3600.10        18.50 o                         
   7   2   2        836.95        770.94         7.48 o                         
   8   2   2      11453.54      11205.97        59.27 o                         
   9   2   2        464.25        449.14         4.13 o                         
  10   2   2       6579.65       6556.04        38.55 o                         
  11   2   2         14.05         15.44         0.93 o                         
  12   2   2       1003.95        992.36         7.14 o                         
  13   2   2        216.72        252.92         2.37 o                         
  14   2   2        215.70        195.92         2.31 o                         
  15   2   2        286.73        304.78         2.03 o                         
  16   2   2       6753.44       6769.51        21.61 o                         
  17   2   2         10.16         11.75         1.12 o                         
  18   2   2       1505.30       1526.63         5.18 o                         
  19   2   2         40.28         36.47         1.00 o                         
  20   2   2        324.88        305.47         2.78 o                         
  21   2   2         34.52         42.65         1.17 o                         
   1   3   2      14084.25      13487.79        60.41 o                         
   2   3   2        374.99        326.22         2.93 o                         
   3   3   2       1163.64       1112.59         8.10 o                         
   4   3   2         38.62         22.01         0.80 o                         
   5   3   2       2396.59       2396.77        17.61 o                         
   6   3   2        101.93        115.20         1.47 o                         
   7   3   2       4643.67       4283.49        14.95 o                         
   8   3   2        510.54        610.00         4.11 o                         
   9   3   2       9689.55       9529.66        54.22 o                         
  10   3   2         19.03         14.58         0.98 o                         
  11   3   2       2357.76       2416.80        12.64 o                         
  12   3   2         16.57         16.63         1.23 o                         
  13   3   2       2526.68       2615.69        10.06 o                         
  14   3   2         18.55         17.14         1.06 o                         
  15   3   2       2230.78       2190.43         7.69 o                         
  16   3   2        143.39        145.67         1.35 o                         
  17   3   2       4920.65       5006.92        30.93 o                         
  18   3   2        152.02        155.24         1.47 o                         
  19   3   2       1150.55       1185.22        19.44 o                         
  20   3   2         23.03         24.33         1.05 o                         
  21   3   2        211.93        188.31         2.07 o                         
   0   4   2        221.38        275.56         7.81 o                         
   1   4   2         80.69         60.24         1.66 o                         
   2   4   2       1493.31       1289.66        14.03 o                         
   3   4   2        370.71        342.90         3.71 o                         
   4   4   2      15374.95      15007.56        75.94 o                         
   5   4   2       1207.53       1118.92         7.53 o                         
   6   4   2       7861.83       7810.57        30.61 o                         
   7   4   2          6.29          6.42         1.30 o                         
   8   4   2       1380.21       1535.00         9.75 o                         
   9   4   2        126.69         99.08         2.52 o                         
  10   4   2       1592.03       1632.62        11.95 o                         
  11   4   2        158.07        170.41         2.68 o                         
  12   4   2       6142.21       6132.84        30.60 o                         
  13   4   2          0.47          5.45         1.35 o                         
  14   4   2       4276.38       4153.98        15.44 o                         
  15   4   2        339.50        337.11         2.90 o                         
  16   4   2        730.03        741.77         5.31 o                         
  17   4   2        618.16        654.20         9.42 o                         
  18   4   2        699.38        751.40         4.73 o                         
  19   4   2        483.55        487.03        11.83 o                         
  20   4   2        523.82        522.11        10.90 o                         
   1   5   2        291.72        351.46         6.57 o                         
   2   5   2          2.20         21.39         2.30 o                         
   3   5   2      10862.33      10469.42        35.64 o                         
   4   5   2         34.22         66.76         1.79 o                         
   5   5   2      11683.13      11465.87        38.88 o                         
   6   5   2       1025.04       1086.47        12.06 o                         
   7   5   2        888.93        876.55         6.10 o                         
   8   5   2       1062.61       1070.46         8.70 o                         
   9   5   2        111.07        116.78         2.40 o                         
  10   5   2         13.49          9.99         1.38 o                         
  11   5   2       3224.38       3184.58        22.32 o                         
  12   5   2         66.49         70.00         1.87 o                         
  13   5   2       4278.75       4302.69        23.22 o                         
  14   5   2         12.10         14.45         1.86 o                         
  15   5   2        246.90        244.73         2.94 o                         
  16   5   2         94.36         95.90         1.79 o                         
  17   5   2        237.03        228.30         1.98 o                         
  18   5   2        236.54        223.79         3.75 o                         
  19   5   2        665.91        658.34         4.57 o                         
   0   6   2       7875.94       7586.30        85.78 o                         
   1   6   2        142.21        118.36         2.77 o                         
   2   6   2       6893.16       7098.38        32.15 o                         
   3   6   2        174.14        207.63         2.43 o                         
   4   6   2       1840.51       1804.87         8.09 o                         
   5   6   2        188.96        211.89         2.30 o                         
   6   6   2       4211.06       4271.14        26.56 o                         
   7   6   2        117.02        119.45         1.31 o                         
   8   6   2       1736.75       1796.34         7.61 o                         
   9   6   2       1188.23       1211.90         5.88 o                         
  10   6   2       3099.66       3144.72        17.96 o                         
  11   6   2         12.88          9.81         1.63 o                         
  12   6   2       1397.82       1422.08         9.38 o                         
  13   6   2         18.95         18.44         1.53 o                         
  14   6   2       1086.36       1117.09         5.33 o                         
  15   6   2          0.82          3.57         1.31 o                         
  16   6   2        184.29        204.28         2.47 o                         
  17   6   2         55.04         56.97         1.37 o                         
  18   6   2        550.34        585.71         4.73 o                         
   1   7   2       4979.27       4921.73        21.01 o                         
   2   7   2        590.79        540.51         2.45 o                         
   3   7   2        674.63        727.11         2.37 o                         
   4   7   2         88.49        108.17         0.96 o                         
   5   7   2        314.13        318.48         1.53 o                         
   6   7   2         26.65         23.03         0.96 o                         
   7   7   2       4481.49       4357.23        23.58 o                         
   8   7   2         40.50         35.82         1.40 o                         
   9   7   2       5582.68       5767.47        23.09 o                         
  10   7   2         70.14         74.69         1.74 o                         
  11   7   2        120.27        131.14         1.81 o                         
  12   7   2         40.69         45.64         1.54 o                         
  13   7   2         96.91         99.60         1.56 o                         
  14   7   2         14.46         22.69         1.45 o                         
  15   7   2        327.16        332.18         4.07 o                         
  16   7   2          1.31          3.02         1.27 o                         
  17   7   2       1419.41       1442.86        12.40 o                         
   0   8   2        212.69        208.12         1.87 o                         
   1   8   2          4.29          7.71         1.06 o                         
   2   8   2       1568.39       1651.97         5.27 o                         
   3   8   2         49.12         61.58         1.13 o                         
   4   8   2        785.29        814.70         2.94 o                         
   5   8   2         80.55         74.42         1.17 o                         
   6   8   2       1482.99       1479.99         6.87 o                         
   7   8   2       1115.84       1129.82         4.06 o                         
   8   8   2        427.48        433.18         4.27 o                         
   9   8   2       2186.56       2208.53        12.62 o                         
  10   8   2       1017.87       1056.64         6.03 o                         
  11   8   2        675.75        679.78         6.61 o                         
  12   8   2        222.50        240.92         3.50 o                         
  13   8   2        271.02        265.58         2.25 o                         
  14   8   2        660.27        662.55         7.66 o                         
  15   8   2         13.18         11.72         0.92 o                         
   1   9   2        323.75        326.81         1.85 o                         
   2   9   2         54.43         55.68         1.19 o                         
   3   9   2       4196.41       4365.78        14.46 o                         
   4   9   2         65.01         73.81         1.23 o                         
   5   9   2       2189.18       2367.64         9.80 o                         
   6   9   2        546.65        521.69         2.61 o                         
   7   9   2         76.69         91.20         1.61 o                         
   8   9   2         12.07         12.42         1.45 o                         
   9   9   2        377.20        385.96         2.91 o                         
  10   9   2         18.93         23.69         1.48 o                         
  11   9   2       1163.83       1197.86        11.98 o                         
  12   9   2          1.73          4.44         1.26 o                         
  13   9   2       3069.60       2992.17        25.07 o                         
   0  10   2        617.68        660.56         8.37 o                         
   1  10   2         15.15         21.05         1.49 o                         
   2  10   2        661.69        666.40         4.20 o                         
   3  10   2          0.18          2.59         1.25 o                         
   4  10   2       1430.96       1432.97         9.14 o                         
   5  10   2         14.21         21.00         1.36 o                         
   6  10   2        366.84        390.11         5.70 o                         
   7  10   2         31.46         35.28         1.50 o                         
   8  10   2       1140.98       1202.89         6.81 o                         
   9  10   2         94.40         87.81         1.60 o                         
  10  10   2        392.38        356.71        15.60 o                         
   1   1   3       1022.12        948.44         4.76 o                         
   2   1   3      20794.92      21300.40        80.41 o                         
   3   1   3       5932.02       5809.62        36.12 o                         
   4   1   3      14748.49      14985.18        98.00 o                         
   5   1   3         33.00         30.37         1.08 o                         
   6   1   3        934.92       1036.19         6.57 o                         
   7   1   3       2067.90       2136.56        16.22 o                         
   8   1   3        259.44        239.09         3.90 o                         
   9   1   3       3063.61       3032.59        21.84 o                         
  10   1   3        382.93        466.29         4.66 o                         
  11   1   3        367.22        363.16         3.04 o                         
  12   1   3        158.34        146.26         1.63 o                         
  13   1   3       1568.31       1589.71        13.62 o                         
  14   1   3        845.58        844.75         4.87 o                         
  15   1   3        224.02        204.72         1.49 o                         
  16   1   3         75.05        100.41         1.43 o                         
  17   1   3       2402.02       2352.48         7.38 o                         
  18   1   3        393.35        393.19         2.31 o                         
  19   1   3          8.90          7.32         1.01 o                         
  20   1   3        216.17        220.03         1.57 o                         
  21   1   3        795.56        788.08         4.66 o                         
   0   2   3       1745.48       1718.08         6.94 o                         
   1   2   3      11758.75      12039.93        38.79 o                         
   2   2   3       1047.84       1121.65         4.12 o                         
   3   2   3        262.84        134.36         1.66 o                         
   4   2   3       1317.48       1254.91         5.13 o                         
   5   2   3        272.25        352.88         3.20 o                         
   6   2   3       1885.20       1899.04        15.09 o                         
   7   2   3       1977.61       2091.28        29.88 o                         
   8   2   3        164.79        180.19         2.37 o                         
   9   2   3        283.16        279.82         2.78 o                         
  10   2   3        448.25        418.44         3.03 o                         
  11   2   3         24.69         40.23         1.00 o                         
  12   2   3         79.14         93.87         1.24 o                         
  13   2   3        117.32        138.24         2.44 o                         
  14   2   3        487.61        479.01         4.43 o                         
  15   2   3        754.39        723.16         3.09 o                         
  16   2   3        382.24        369.78         2.23 o                         
  17   2   3        269.99        286.89         1.96 o                         
  18   2   3         27.12         33.23         1.12 o                         
  19   2   3        634.08        646.60         4.11 o                         
  20   2   3         50.28         56.67         0.90 o                         
  21   2   3          0.71         -0.29         0.95 o                         
   1   3   3        971.62        814.63         4.83 o                         
   2   3   3       1874.81       1874.49        10.34 o                         
   3   3   3        156.97        205.23         2.68 o                         
   4   3   3         91.79        111.66         1.82 o                         
   5   3   3       1818.24       1735.16         6.95 o                         
   6   3   3       1037.22        944.40         6.53 o                         
   7   3   3        725.70        748.86         7.11 o                         
   8   3   3        491.87        616.53         4.82 o                         
   9   3   3        766.97        663.09         3.81 o                         
  10   3   3        110.02        119.81         1.30 o                         
  11   3   3         46.95         40.78         1.14 o                         
  12   3   3         22.22         38.19         1.27 o                         
  13   3   3       1146.71       1133.49         6.91 o                         
  14   3   3         70.48         69.85         1.11 o                         
  15   3   3         25.02         25.42         1.21 o                         
  16   3   3        130.75        154.83         1.63 o                         
  17   3   3       1748.14       1783.70        13.69 o                         
  18   3   3        220.65        210.07         2.33 o                         
  19   3   3         21.44         27.78         1.17 o                         
  20   3   3         17.83         27.24         1.29 o                         
  21   3   3        221.25        147.53         1.66 o                         
   0   4   3        374.27        474.48         5.41 o                         
   1   4   3         85.20         75.16         2.01 o                         
   2   4   3       2406.84       2512.55        23.56 o                         
   3   4   3       2581.69       2773.21        11.60 o                         
   4   4   3       1023.97        989.87         8.05 o                         
   5   4   3       2171.44       2228.12        10.72 o                         
   6   4   3        495.05        532.12         4.83 o                         
   7   4   3         85.27         90.03         1.71 o                         
   8   4   3        387.67        341.33         3.18 o                         
   9   4   3         73.61         65.19         6.69 o                         
  10   4   3        360.36        341.72         4.71 o                         
  11   4   3          3.68         17.43         1.64 o                         
  12   4   3       1941.80       2013.75        11.46 o                         
  13   4   3        687.68        671.11         6.33 o                         
  14   4   3       2179.06       2184.10         9.40 o                         
  15   4   3        443.75        440.24         5.43 o                         
  16   4   3         65.88         65.90         1.83 o                         
  17   4   3          2.48          3.13         1.51 o                         
  18   4   3         25.96         28.30         1.51 o                         
  19   4   3        489.07        468.50         8.54 o                         
  20   4   3        249.64        222.27         4.42 o                         
   1   5   3         16.00         13.08         1.48 o                         
   2   5   3        332.11        387.45         4.43 o                         
   3   5   3         42.10         22.44         1.39 o                         
   4   5   3        465.23        487.69         3.46 o                         
   5   5   3        752.06        730.95         3.80 o                         
   6   5   3        228.35        254.54         2.06 o                         
   7   5   3        444.81        408.15         4.52 o                         
   8   5   3         23.74         29.35         1.78 o                         
   9   5   3        253.81        281.17         4.05 o                         
  10   5   3        451.26        497.79         4.51 o                         
  11   5   3        208.10        213.45         2.15 o                         
  12   5   3       1256.06       1234.33        13.80 o                         
  13   5   3       1238.02       1285.04         8.01 o                         
  14   5   3         32.98         47.53         2.30 o                         
  15   5   3         92.44         94.48         2.14 o                         
  16   5   3        230.66        256.37         2.25 o                         
  17   5   3        100.08         99.46         1.52 o                         
  18   5   3         32.22         23.08         1.02 o                         
  19   5   3         51.27         60.17         1.31 o                         
   0   6   3       1814.27       1562.42        78.88 o                         
   1   6   3        765.56        812.15         7.62 o                         
   2   6   3        221.70        281.81         3.72 o                         
   3   6   3         28.56         24.78         1.97 o                         
   4   6   3       1050.14        986.53         6.17 o                         
   5   6   3        337.20        312.71         2.50 o                         
   6   6   3         20.45         19.52         1.61 o                         
   7   6   3         90.43         84.39         1.16 o                         
   8   6   3        102.16         94.83         1.40 o                         
   9   6   3         25.63         47.63         1.45 o                         
  10   6   3        615.48        619.08         4.27 o                         
  11   6   3         46.22         57.15         1.87 o                         
  12   6   3        734.99        752.05         4.23 o                         
  13   6   3          8.13         13.10         1.48 o                         
  14   6   3       3000.89       3133.38        12.96 o                         
  15   6   3        193.08        197.27         1.75 o                         
  16   6   3        236.37        238.46         1.79 o                         
  17   6   3          4.86          5.38         1.15 o                         
  18   6   3        138.73        144.96         1.99 o                         
   1   7   3       1538.93       1498.44         5.22 o                         
   2   7   3         59.37         61.58         0.85 o                         
   3   7   3        686.65        624.66         2.43 o                         
   4   7   3         24.87         17.09         0.88 o                         
   5   7   3        868.99        903.06         4.02 o                         
   6   7   3        308.25        327.11         2.14 o                         
   7   7   3         93.54         96.73         1.51 o                         
   8   7   3        434.78        445.42         2.51 o                         
   9   7   3        629.92        624.07         8.77 o                         
  10   7   3        428.23        441.48         4.70 o                         
  11   7   3          0.00          3.24         1.63 o                         
  12   7   3         16.89         17.48         1.61 o                         
  13   7   3          0.62          0.99         1.48 o                         
  14   7   3         24.15         21.62         1.30 o                         
  15   7   3        303.52        304.56         2.33 o                         
  16   7   3         10.17         10.25         1.00 o                         
  17   7   3         51.20         34.33         1.52 o                         
   0   8   3        518.06        484.35         2.85 o                         
   1   8   3         27.67         29.61         1.11 o                         
   2   8   3        447.62        438.71         1.77 o                         
   3   8   3        222.47        213.56         1.29 o                         
   4   8   3        332.54        338.34         1.51 o                         
   5   8   3        662.09        691.01         2.54 o                         
   6   8   3        700.88        669.34         2.68 o                         
   7   8   3       1521.61       1607.77         5.32 o                         
   8   8   3        946.06        988.58         5.21 o                         
   9   8   3       1555.31       1603.65        12.15 o                         
  10   8   3        131.43        151.90         1.97 o                         
  11   8   3       1216.48       1250.11        10.41 o                         
  12   8   3        141.65        147.00         1.95 o                         
  13   8   3          4.12          4.10         1.34 o                         
  14   8   3        182.03        169.87         2.40 o                         
  15   8   3        620.77        561.44         6.92 o                         
   1   9   3        865.46        854.13         4.00 o                         
   2   9   3         40.68         48.23         1.15 o                         
   3   9   3        207.27        201.17         1.55 o                         
   4   9   3         52.50         61.96         1.43 o                         
   5   9   3        401.40        406.42         3.22 o                         
   6   9   3        408.62        390.60         2.59 o                         
   7   9   3         26.77         27.24         1.36 o                         
   8   9   3         71.11         77.08         1.40 o                         
   9   9   3        463.92        490.78         4.92 o                         
  10   9   3         70.66         76.50         1.56 o                         
  11   9   3          0.39          1.95         1.77 o                         
  12   9   3          9.32          8.49         1.20 o                         
  13   9   3        403.20        359.75         9.11 o                         
   0  10   3        820.42        849.35         8.76 o                         
   1  10   3         50.32         41.54         1.89 o                         
   2  10   3          4.47          4.24         1.36 o                         
   3  10   3         53.99         63.29         1.41 o                         
   4  10   3        662.91        677.80         4.01 o                         
   5  10   3        173.10        165.05         1.83 o                         
   6  10   3          0.18          1.56         1.14 o                         
   7  10   3        151.63        140.76         2.49 o                         
   8  10   3        263.90        277.28         3.75 o                         
   9  10   3          0.19          1.84         1.02 o                         
  10  10   3        471.40        478.51         5.71 o                         
   2  11   3         15.82         19.47         1.16 o                         
   3  11   3        154.23        141.43         2.50 o                         
   0   0   4      20721.84      19657.35       154.41 o                         
   1   0   4       2146.07       2216.63        16.10 o                         
   2   0   4       6821.92       6906.57        41.63 o                         
   3   0   4         14.97         17.23         1.02 o                         
   4   0   4       8994.37       9502.80        57.94 o                         
   5   0   4       3096.42       3454.90        19.55 o                         
   6   0   4       2228.33       1956.76        17.10 o                         
   7   0   4       3512.36       3211.78        18.88 o                         
   8   0   4      38446.59      39540.57       330.10 o                         
   9   0   4      11206.60      11878.45       148.37 o                         
  10   0   4       7057.21       6936.98        34.27 o                         
  11   0   4       6586.14       6733.63        36.06 o                         
  12   0   4       1065.40       1065.11         7.10 o                         
  13   0   4       2748.27       2655.81        12.02 o                         
  14   0   4        136.21        151.18         2.47 o                         
  15   0   4        457.44        426.60         3.14 o                         
  16   0   4       6868.30       6979.80        33.42 o                         
  17   0   4          0.05          1.08         1.67 o                         
  18   0   4       3689.15       3855.20        21.56 o                         
  19   0   4        922.01        912.26         7.94 o                         
  20   0   4        724.51        674.83         4.42 o                         
  21   0   4         61.88         49.31         1.10 o                         
   1   1   4      13028.53      12546.34        69.08 o                         
   2   1   4       4542.52       4292.88        23.38 o                         
   3   1   4        479.00        437.96         3.68 o                         
   4   1   4          8.87         14.24         0.99 o                         
   5   1   4       6567.52       6699.04        41.79 o                         
   6   1   4       1101.74       1148.29        21.40 o                         
   7   1   4      15683.10      15033.96       120.94 o                         
   8   1   4        159.19        194.19         2.42 o                         
   9   1   4       6782.23       6569.88        46.75 o                         
  10   1   4          7.40          9.71         1.24 o                         
  11   1   4       4073.53       4037.23        19.04 o                         
  12   1   4         32.11         43.34         1.23 o                         
  13   1   4        127.20        133.10         1.64 o                         
  14   1   4        210.84        218.88         1.46 o                         
  15   1   4       1770.00       1781.91         6.06 o                         
  16   1   4         44.37         52.70         1.34 o                         
  17   1   4       1999.59       2027.85         7.03 o                         
  18   1   4        150.64        163.76         1.47 o                         
  19   1   4        688.87        699.10         3.15 o                         
  20   1   4         17.94         25.17         0.97 o                         
  21   1   4        302.99        286.36         4.65 o                         
   0   2   4       1448.24       1452.25         5.82 o                         
   1   2   4      29574.25      29538.86        91.84 o                         
   2   2   4       4085.43       3853.14        13.58 o                         
   3   2   4         31.66         16.94         0.69 o                         
   4   2   4      20715.10      20484.18       102.18 o                         
   5   2   4       1212.11       1324.09        12.20 o                         
   6   2   4       3946.94       3855.01        16.83 o                         
   7   2   4        258.54        344.22         4.53 o                         
   8   2   4        119.29        112.28         2.27 o                         
   9   2   4        774.15        852.94         4.90 o                         
  10   2   4       1285.91       1297.29         8.08 o                         
  11   2   4        734.29        699.29         5.93 o                         
  12   2   4       6375.70       6370.54        54.31 o                         
  13   2   4        202.45        202.45         1.67 o                         
  14   2   4       3324.08       3357.53        16.18 o                         
  15   2   4        206.25        203.95         1.60 o                         
  16   2   4       1260.27       1216.63         9.97 o                         
  17   2   4        485.01        505.40         2.87 o                         
  18   2   4        448.60        461.07         2.35 o                         
  19   2   4        826.78        886.14         5.08 o                         
  20   2   4        896.93        898.18         4.16 o                         
  21   2   4        118.81        114.36         1.55 o                         
   1   3   4      16163.50      16103.87        70.66 o                         
   2   3   4       3180.37       3181.22        12.84 o                         
   3   3   4      16378.87      16770.45        86.93 o                         
   4   3   4        220.44        220.62         1.68 o                         
   5   3   4      16580.54      16314.44        61.57 o                         
   6   3   4       3633.07       3631.57        16.43 o                         
   7   3   4        120.87        124.70         2.10 o                         
   8   3   4        122.68        121.08         2.15 o                         
   9   3   4         96.32        102.70         1.13 o                         
  10   3   4        341.18        317.64         3.25 o                         
  11   3   4       2296.83       2294.15        13.34 o                         
  12   3   4         11.17         12.55         1.01 o                         
  13   3   4       3505.03       3541.72        19.29 o                         
  14   3   4        333.66        334.76         2.06 o                         
  15   3   4        684.96        648.64         6.78 o                         
  16   3   4        121.18        111.53         1.55 o                         
  17   3   4        332.93        315.96         3.28 o                         
  18   3   4          6.26          4.46         1.06 o                         
  19   3   4        111.78        116.63         2.22 o                         
  20   3   4          7.36          9.18         1.03 o                         
   0   4   4      16270.67      17182.63       154.32 o                         
   1   4   4        621.50        627.53         7.16 o                         
   2   4   4      13298.44      12988.88        79.80 o                         
   3   4   4        349.79        284.62         3.73 o                         
   4   4   4        650.94        646.62         4.30 o                         
   5   4   4        627.40        677.72         5.37 o                         
   6   4   4       2571.10       2513.30        14.91 o                         
   7   4   4        315.66        282.44         2.27 o                         
   8   4   4       2249.90       2100.63        10.36 o                         
   9   4   4        769.12        754.93         5.27 o                         
  10   4   4       2053.07       2068.39        18.80 o                         
  11   4   4         97.31         80.14         1.50 o                         
  12   4   4        986.95        986.66         8.07 o                         
  13   4   4       1251.19       1270.14         6.66 o                         
  14   4   4        779.59        783.83         6.15 o                         
  15   4   4          2.29          3.36         1.50 o                         
  16   4   4       1306.39       1305.84        23.41 o                         
  17   4   4          0.14          2.08         1.62 o                         
  18   4   4        879.62        920.82         6.73 o                         
  19   4   4         64.70         54.09         1.24 o                         
  20   4   4        247.39        195.38         2.97 o                         
   1   5   4       4053.78       3348.00        45.15 o                         
   2   5   4       2584.29       2554.23        19.74 o                         
   3   5   4        790.69        807.81         4.98 o                         
   4   5   4          3.49          2.41         1.17 o                         
   5   5   4       1175.08       1187.28        10.11 o                         
   6   5   4       1031.69        962.69         9.76 o                         
   7   5   4       5442.72       5427.42        34.11 o                         
   8   5   4        558.16        548.49         5.44 o                         
   9   5   4       4193.48       4248.31        34.29 o                         
  10   5   4        671.69        684.61         4.11 o                         
  11   5   4       1822.96       1849.50         9.95 o                         
  12   5   4        277.40        308.83         3.31 o                         
  13   5   4        365.20        373.41         6.08 o                         
  14   5   4        626.42        652.39         6.41 o                         
  15   5   4       1076.31       1131.57        14.03 o                         
  16   5   4          5.35          5.25         1.46 o                         
  17   5   4       1988.49       2133.33         8.81 o                         
  18   5   4         66.30         60.19         1.07 o                         
  19   5   4        833.19        694.93         5.42 o                         
   0   6   4        493.54        531.62        17.12 o                         
   1   6   4          7.23         13.10         2.72 o                         
   2   6   4       1115.52       1072.82         7.75 o                         
   3   6   4        297.00        299.95         3.06 o                         
   4   6   4       5837.14       5907.43        34.75 o                         
   5   6   4       1216.97       1212.46        10.88 o                         
   6   6   4       4675.28       4933.04        24.40 o                         
   7   6   4         41.31         43.92         0.96 o                         
   8   6   4        697.62        680.78         4.86 o                         
   9   6   4        113.45        115.26         1.64 o                         
  10   6   4       2384.48       2407.30        10.27 o                         
  11   6   4        395.47        394.04         6.07 o                         
  12   6   4       1117.53       1134.80         5.78 o                         
  13   6   4        291.27        297.23         2.39 o                         
  14   6   4       1500.81       1595.36        11.01 o                         
  15   6   4        649.12        692.28         5.63 o                         
  16   6   4         93.58        102.10         1.32 o                         
  17   6   4        182.20        164.24         1.52 o                         
   1   7   4        976.83       1016.19         4.35 o                         
   2   7   4       2815.61       2690.01         8.41 o                         
   3   7   4       2878.82       2901.16         9.49 o                         
   4   7   4        799.26        768.85         3.39 o                         
   5   7   4       6360.07       6453.16        22.13 o                         
   6   7   4        759.90        704.92         4.20 o                         
   7   7   4        270.31        291.49         2.23 o                         
   8   7   4         20.35         24.84         1.35 o                         
   9   7   4        454.65        496.98         3.31 o                         
  10   7   4        983.83        982.25         9.15 o                         
  11   7   4       2757.80       2778.88        24.11 o                         
  12   7   4         83.06         78.20         1.84 o                         
  13   7   4       4385.96       4639.48        26.90 o                         
  14   7   4        229.20        236.36         1.84 o                         
  15   7   4        413.57        428.06         3.74 o                         
  16   7   4         14.79         12.76         0.86 o                         
   0   8   4       1264.72       1317.79         6.66 o                         
   1   8   4        430.10        408.99         1.84 o                         
   2   8   4       4735.51       4875.46        17.14 o                         
   3   8   4       1147.24       1153.02         4.49 o                         
   4   8   4       1596.48       1508.63         7.21 o                         
   5   8   4        145.70        135.40         1.31 o                         
   6   8   4       1727.68       1715.40         8.88 o                         
   7   8   4         88.09         72.20         1.38 o                         
   8   8   4        842.83        851.97         6.04 o                         
   9   8   4        391.36        380.27         2.75 o                         
  10   8   4        936.10        956.64         7.93 o                         
  11   8   4         76.11         81.59         1.69 o                         
  12   8   4       1023.18       1069.74         7.19 o                         
  13   8   4         96.15         99.35         1.60 o                         
  14   8   4        741.36        697.24         7.34 o                         
  15   8   4        180.71        125.35         2.27 o                         
   1   9   4       3887.69       4081.64        15.79 o                         
   2   9   4       1384.40       1373.08         7.97 o                         
   3   9   4        163.90        183.18         2.11 o                         
   4   9   4         39.42         48.32         1.42 o                         
   5   9   4        173.33        178.82         1.65 o                         
   6   9   4        236.06        254.78         1.88 o                         
   7   9   4       1356.19       1378.24        11.60 o                         
   8   9   4        254.34        250.58         4.01 o                         
   9   9   4       2054.82       2188.54        32.98 o                         
  10   9   4         81.62         82.74         1.90 o                         
  11   9   4        152.31        173.91         2.38 o                         
  12   9   4         66.12         69.84         6.17 o                         
   0  10   4       5042.75       5115.42        38.32 o                         
   1  10   4        281.57        273.67         2.88 o                         
   2  10   4       1404.97       1447.50         7.07 o                         
   3  10   4        484.58        485.05         2.86 o                         
   4  10   4        398.80        436.23         3.20 o                         
   5  10   4        151.09        148.43         1.68 o                         
   6  10   4        174.13        186.84         2.33 o                         
   7  10   4         36.51         40.18         1.36 o                         
   8  10   4       1947.56       1975.17        14.98 o                         
   9  10   4        313.14        291.78         4.06 o                         
   1  11   4        232.73        176.23         2.97 o                         
   2  11   4        101.79         90.10         6.52 o                         
   3  11   4       1221.00        980.47        10.73 o                         
   1   1   5        823.72        819.32         4.45 o                         
   2   1   5       3837.20       3745.74        25.07 o                         
   3   1   5       2927.23       2914.67        22.11 o                         
   4   1   5        682.13        743.03         3.80 o                         
   5   1   5       8996.06       8765.75        41.83 o                         
   6   1   5       4394.72       4212.76        27.83 o                         
   7   1   5        125.05        109.05         2.14 o                         
   8   1   5      13461.17      14408.89        99.48 o                         
   9   1   5        926.55        828.73         3.52 o                         
  10   1   5         44.04         73.25         1.19 o                         
  11   1   5        413.35        399.24         5.16 o                         
  12   1   5        530.87        575.95         5.29 o                         
  13   1   5       2074.21       2023.54        11.50 o                         
  14   1   5        144.93        144.89         1.95 o                         
  15   1   5         92.50        107.67         1.59 o                         
  16   1   5        109.70        121.32         1.63 o                         
  17   1   5        181.29        191.43         1.73 o                         
  18   1   5         16.20         24.91         1.20 o                         
  19   1   5         23.20         17.72         1.22 o                         
  20   1   5        178.12        182.98         2.19 o                         
  21   1   5        302.33        264.34         4.26 o                         
   0   2   5       1937.49       1784.18         9.35 o                         
   1   2   5       3069.86       3250.55        20.12 o                         
   2   2   5         16.41         17.50         0.72 o                         
   3   2   5        541.97        551.05         2.82 o                         
   4   2   5        804.01        921.86         7.67 o                         
   5   2   5       3481.17       3954.14        39.02 o                         
   6   2   5          6.70         17.71         2.52 o                         
   7   2   5        180.97        118.21         2.00 o                         
   8   2   5       1776.72       2012.34        15.85 o                         
   9   2   5        406.22        393.36         2.53 o                         
  10   2   5        495.45        397.69         3.66 o                         
  11   2   5        117.48        108.74         1.45 o                         
  12   2   5        545.70        522.38         3.72 o                         
  13   2   5         77.28         65.35         1.03 o                         
  14   2   5        194.53        208.16         2.32 o                         
  15   2   5         45.41         36.52         1.30 o                         
  16   2   5         47.63         56.55         1.46 o                         
  17   2   5          1.01          4.41         1.64 o                         
  18   2   5        487.54        482.24         3.17 o                         
  19   2   5         64.19         66.93         1.02 o                         
  20   2   5         21.39         23.24         1.00 o                         
  21   2   5        202.11        175.37         2.66 o                         
   1   3   5        408.80        459.80         2.15 o                         
   2   3   5      10225.71      10890.04        81.12 o                         
   3   3   5       1970.78       1985.39        14.49 o                         
   4   3   5         15.13         10.05         0.92 o                         
   5   3   5        288.22        249.15         3.07 o                         
   6   3   5        922.74       1013.91        12.36 o                         
   7   3   5        248.68        246.58         4.08 o                         
   8   3   5        238.24        217.78         1.94 o                         
   9   3   5        692.59        668.62         5.42 o                         
  10   3   5       3317.90       3225.63        16.55 o                         
  11   3   5         78.83         84.79         1.28 o                         
  12   3   5       1829.59       1828.93        14.52 o                         
  13   3   5        860.76        821.59         8.60 o                         
  14   3   5        523.75        494.18         3.52 o                         
  15   3   5          6.46          5.38         1.35 o                         
  16   3   5        390.94        372.27         3.21 o                         
  17   3   5        132.66        152.15         1.71 o                         
  18   3   5         14.63         12.65         1.03 o                         
  19   3   5        265.24        257.52         2.65 o                         
  20   3   5         38.92         42.56         3.28 o                         
   0   4   5      11446.23      11512.02        55.34 o                         
   1   4   5       2324.79       2492.63        10.19 o                         
   2   4   5        556.60        610.59         6.54 o                         
   3   4   5        374.49        326.64         2.63 o                         
   4   4   5         15.24         75.61         1.71 o                         
   5   4   5       2423.00       2479.01        20.63 o                         
   6   4   5         17.37         18.78         1.52 o                         
   7   4   5       4517.79       4513.18        34.00 o                         
   8   4   5       1556.88       1450.16        13.50 o                         
   9   4   5         20.81         45.30         2.82 o                         
  10   4   5        122.51        124.76         2.56 o                         
  11   4   5          5.84          8.03         1.39 o                         
  12   4   5         37.05         40.57         1.38 o                         
  13   4   5        228.09        223.93         3.34 o                         
  14   4   5        219.59        217.10         2.94 o                         
  15   4   5        943.05        925.62         8.48 o                         
  16   4   5        253.79        271.91         4.30 o                         
  17   4   5        537.21        557.94         7.90 o                         
  18   4   5        144.04        144.19         2.64 o                         
  19   4   5        689.31        694.24         5.44 o                         
   1   5   5        776.29        764.37         8.30 o                         
   2   5   5        835.30        860.04         5.47 o                         
   3   5   5        139.34        156.76         1.78 o                         
   4   5   5       1799.57       1806.46        22.93 o                         
   5   5   5          9.23         34.42         1.36 o                         
   6   5   5        125.20        135.05         3.34 o                         
   7   5   5          0.15          6.60         1.80 o                         
   8   5   5        277.62        265.29         3.63 o                         
   9   5   5       1390.62       1377.66         8.40 o                         
  10   5   5        882.71        866.70         6.29 o                         
  11   5   5        120.63        108.34         1.97 o                         
  12   5   5        147.57        173.36         2.37 o                         
  13   5   5         50.33         47.06         1.88 o                         
  14   5   5         58.38         42.46         1.93 o                         
  15   5   5         59.58         70.50         1.86 o                         
  16   5   5          1.60          2.24         1.20 o                         
  17   5   5         29.06         35.06         0.99 o                         
  18   5   5        187.76        191.32         2.13 o                         
  19   5   5         10.34         11.41         1.33 o                         
   0   6   5        265.45        271.93        13.17 o                         
   1   6   5        842.67        830.08        10.87 o                         
   2   6   5        119.01         93.01         2.43 o                         
   3   6   5       1780.24       1822.90        13.44 o                         
   4   6   5        693.39        693.27         5.61 o                         
   5   6   5         12.70         15.06         1.63 o                         
   6   6   5        418.31        413.09         2.40 o                         
   7   6   5        274.26        296.60         1.67 o                         
   8   6   5       2715.06       2741.69        14.82 o                         
   9   6   5        605.45        625.30         5.29 o                         
  10   6   5        316.47        321.78         2.58 o                         
  11   6   5       1195.60       1177.29         6.28 o                         
  12   6   5        416.31        400.39         3.65 o                         
  13   6   5        127.08        114.59         1.88 o                         
  14   6   5         12.84         12.83         1.38 o                         
  15   6   5        325.74        369.10         4.19 o                         
  16   6   5         12.89         19.96         1.05 o                         
  17   6   5          8.85          9.60         1.13 o                         
   1   7   5        731.01        743.83         4.51 o                         
   2   7   5        390.72        377.47         2.02 o                         
   3   7   5        125.71        135.70         1.07 o                         
   4   7   5        157.87        165.23         1.31 o                         
   5   7   5        337.34        347.59         2.57 o                         
   6   7   5       1394.81       1393.51         5.88 o                         
   7   7   5        432.37        417.04         1.99 o                         
   8   7   5          6.76          8.73         1.18 o                         
   9   7   5        211.02        202.56         2.20 o                         
  10   7   5        113.20        118.14         2.00 o                         
  11   7   5         10.29         15.46         1.56 o                         
  12   7   5        544.22        543.05         4.76 o                         
  13   7   5        141.32        141.75         2.11 o                         
  14   7   5        474.31        493.91         3.42 o                         
  15   7   5          5.46          6.87         1.33 o                         
  16   7   5         49.41         53.75         2.11 o                         
   0   8   5        770.36        746.26         4.70 o                         
   1   8   5          7.88         15.49         1.04 o                         
   2   8   5         55.43         63.25         1.26 o                         
   3   8   5         86.37         96.17         1.45 o                         
   4   8   5       1264.30       1309.79         7.01 o                         
   5   8   5         59.69         54.06         1.15 o                         
   6   8   5         37.39         36.15         1.07 o                         
   7   8   5         72.08         67.03         1.24 o                         
   8   8   5        166.94        166.90         1.54 o                         
   9   8   5        129.00        119.37         1.51 o                         
  10   8   5        500.09        529.69         5.27 o                         
  11   8   5        950.87        972.81        11.49 o                         
  12   8   5        496.55        526.40         3.23 o                         
  13   8   5          3.80          2.21         1.53 o                         
  14   8   5        586.01        468.75         5.47 o                         
   1   9   5          0.51          2.49         1.67 o                         
   2   9   5         32.81         33.48         1.55 o                         
   3   9   5        358.98        364.19         2.98 o                         
   4   9   5         20.20         21.60         1.38 o                         
   5   9   5        458.05        486.51         2.62 o                         
   6   9   5         31.97         37.83         1.29 o                         
   7   9   5        487.63        478.64         4.60 o                         
   8   9   5         79.06         73.40         1.42 o                         
   9   9   5         37.73         45.61         1.53 o                         
  10   9   5         58.81         60.89         1.62 o                         
  11   9   5         10.52         12.18         1.40 o                         
  12   9   5        149.57        135.81         2.73 o                         
   0  10   5        288.72        294.07         3.94 o                         
   1  10   5        380.02        395.75         3.90 o                         
   2  10   5        242.26        236.11         2.85 o                         
   3  10   5          1.16          3.93         1.23 o                         
   4  10   5         56.48         70.31         1.47 o                         
   5  10   5          2.21          1.08         1.32 o                         
   6  10   5        687.71        736.81         4.47 o                         
   7  10   5        494.15        426.29        12.55 o                         
   8  10   5          1.06          1.64         1.72 o                         
   9  10   5         10.13         11.80         1.33 o                         
   1  11   5         63.30         54.14         1.72 o                         
   2  11   5         46.13         29.69         1.33 o                         
   0   0   6       2932.70       2634.82        37.65 o                         
   1   0   6       3605.57       3508.47        53.82 o                         
   2   0   6       2458.42       2110.79        24.28 o                         
   3   0   6         24.89          9.34         1.47 o                         
   4   0   6       3046.98       2595.87        21.68 o                         
   5   0   6       3881.51       3737.89        24.98 o                         
   6   0   6       3769.44       4424.72        64.92 o                         
   7   0   6        135.41        140.80         2.76 o                         
   8   0   6         96.42         99.51         2.00 o                         
   9   0   6       1988.06       1968.69        12.20 o                         
  10   0   6        992.07        910.46         6.82 o                         
  11   0   6       1133.71       1198.27        11.99 o                         
  12   0   6      12849.07      12985.51       117.26 o                         
  13   0   6        139.52        141.73         3.60 o                         
  14   0   6       4991.62       5225.90        26.24 o                         
  15   0   6       3050.90       3036.26        15.83 o                         
  16   0   6       4813.85       4814.70        25.94 o                         
  17   0   6        258.56        246.02         2.97 o                         
  18   0   6       1395.46       1441.90         9.84 o                         
  19   0   6         84.49         98.29         1.91 o                         
  20   0   6        603.39        630.86         5.59 o                         
  21   0   6          1.43          1.45         0.99 o                         
   1   1   6       6719.53       6404.81        32.57 o                         
   2   1   6        361.50        399.92         8.33 o                         
   3   1   6       1316.41       1274.15        14.21 o                         
   4   1   6        313.22        365.94         3.56 o                         
   5   1   6       5288.30       5053.37        35.15 o                         
   6   1   6         88.70         89.98         2.14 o                         
   7   1   6       3549.83       3293.13        19.91 o                         
   8   1   6        801.81        843.00         3.99 o                         
   9   1   6       2727.29       2685.19        14.88 o                         
  10   1   6       1037.22       1114.34         9.55 o                         
  11   1   6       7564.02       7433.45        51.83 o                         
  12   1   6         65.69         49.61         1.27 o                         
  13   1   6       1708.09       1701.11        14.39 o                         
  14   1   6          2.36          3.91         1.21 o                         
  15   1   6       3407.98       3492.80        11.56 o                         
  16   1   6          0.91          1.39         1.54 o                         
  17   1   6       3177.44       3153.09        12.16 o                         
  18   1   6         82.09         83.09         1.33 o                         
  19   1   6        726.63        769.21         3.87 o                         
  20   1   6         74.55         88.86         1.10 o                         
  21   1   6        407.16        359.83         6.49 o                         
   0   2   6      40123.65      40840.36       200.41 o                         
   1   2   6        244.59        291.61         2.62 o                         
   2   2   6       5880.96       5837.38        30.50 o                         
   3   2   6       2887.41       2910.02        17.39 o                         
   4   2   6       1925.20       1936.17        16.02 o                         
   5   2   6       2899.61       3070.29        28.26 o                         
   6   2   6       4817.30       4975.95        66.74 o                         
   7   2   6       3572.73       3572.07        31.74 o                         
   8   2   6      17351.41      16929.49        63.41 o                         
   9   2   6        500.57        539.12         5.02 o                         
  10   2   6       3319.28       3244.12        19.01 o                         
  11   2   6       1069.24       1060.34         6.24 o                         
  12   2   6         91.90        104.07         1.89 o                         
  13   2   6       1799.43       1830.44        13.60 o                         
  14   2   6       1387.57       1394.04         6.92 o                         
  15   2   6        613.02        611.72         3.66 o                         
  16   2   6       1297.83       1305.36         6.92 o                         
  17   2   6         28.39         29.45         1.55 o                         
  18   2   6       1078.29       1109.32         4.84 o                         
  19   2   6        295.15        278.51         4.17 o                         
  20   2   6        414.09        388.35         3.36 o                         
   1   3   6      15396.66      15424.12        68.51 o                         
   2   3   6       1365.30       1428.71        10.46 o                         
   3   3   6        710.82        660.51         4.52 o                         
   4   3   6         45.22         47.49         1.26 o                         
   5   3   6       6021.11       6405.88        57.08 o                         
   6   3   6        332.63        308.66         2.94 o                         
   7   3   6       8427.38       8101.91        56.79 o                         
   8   3   6        334.50        363.52         2.59 o                         
   9   3   6       3915.19       3855.53        20.43 o                         
  10   3   6       1507.05       1416.73        10.04 o                         
  11   3   6        310.01        284.68         2.07 o                         
  12   3   6          6.40         12.79         1.12 o                         
  13   3   6        279.39        285.00         3.29 o                         
  14   3   6          3.30          3.88         1.32 o                         
  15   3   6         99.49        111.59         1.60 o                         
  16   3   6         48.29         48.20         1.33 o                         
  17   3   6        221.89        253.02         2.66 o                         
  18   3   6        195.51        176.22         1.75 o                         
  19   3   6        103.05         98.41         1.17 o                         
  20   3   6         68.40         79.76         9.38 o                         
   0   4   6        546.06        577.25        10.03 o                         
   1   4   6       1290.34       1196.70        11.05 o                         
   2   4   6       9764.28       9577.07        95.40 o                         
   3   4   6       1028.25       1046.84        11.15 o                         
   4   4   6      11486.06      11638.89        99.54 o                         
   5   4   6       1300.15       1468.92        12.12 o                         
   6   4   6       7324.85       7637.97        61.21 o                         
   7   4   6          2.43          5.35         1.17 o                         
   8   4   6       1674.02       1634.71        13.11 o                         
   9   4   6        360.63        356.95         5.44 o                         
  10   4   6        957.79        959.40         5.62 o                         
  11   4   6        827.13        793.36         6.61 o                         
  12   4   6       2280.86       2241.99        14.22 o                         
  13   4   6        221.84        248.20         3.00 o                         
  14   4   6        326.08        350.12         2.71 o                         
  15   4   6        707.91        693.19         5.82 o                         
  16   4   6         95.54        106.99         1.91 o                         
  17   4   6         82.68         83.78         1.45 o                         
  18   4   6        206.85        212.16         3.59 o                         
  19   4   6        501.14        500.66        15.40 o                         
   1   5   6        664.83        664.61         6.51 o                         
   2   5   6       2876.82       2678.37        15.73 o                         
   3   5   6       9620.45      10071.55        67.30 o                         
   4   5   6         29.65         18.64         1.37 o                         
   5   5   6       8875.48       8633.56       120.94 o                         
   6   5   6       1158.10       1089.83         7.11 o                         
   7   5   6        105.22        116.71         2.21 o                         
   8   5   6        128.40        139.63         2.15 o                         
   9   5   6         92.83         97.02         1.76 o                         
  10   5   6       4124.80       4054.35        25.56 o                         
  11   5   6       6203.71       6263.72        38.58 o                         
  12   5   6        302.78        316.03         3.23 o                         
  13   5   6       4914.32       5021.60        21.95 o                         
  14   5   6         55.42         62.71         1.70 o                         
  15   5   6       1095.20       1107.12        10.10 o                         
  16   5   6        589.34        605.68         5.17 o                         
  17   5   6        999.04        999.83        18.94 o                         
  18   5   6        199.46        183.26        14.38 o                         
   0   6   6        180.65        195.40         5.00 o                         
   1   6   6        274.86        250.92         4.85 o                         
   2   6   6        714.70        708.51         5.62 o                         
   3   6   6        281.81        274.11         3.32 o                         
   4   6   6       1150.50       1131.65         7.50 o                         
   5   6   6        133.10        144.72         1.07 o                         
   6   6   6        444.26        405.38         2.32 o                         
   7   6   6          2.64          4.30         1.01 o                         
   8   6   6        223.89        243.15         2.01 o                         
   9   6   6       1369.25       1378.77        12.39 o                         
  10   6   6       1900.33       2038.97        14.14 o                         
  11   6   6         55.27         60.33         1.76 o                         
  12   6   6        901.76        947.59         7.46 o                         
  13   6   6          5.79         12.20         1.59 o                         
  14   6   6       3332.58       3347.32        21.98 o                         
  15   6   6          6.33          0.37         1.73 o                         
  16   6   6        495.30        491.89         8.85 o                         
  17   6   6          8.21          7.16         1.29 o                         
   1   7   6       4700.70       4773.66        21.96 o                         
   2   7   6       1817.67       1832.55        10.53 o                         
   3   7   6        101.86        113.46         1.18 o                         
   4   7   6         19.56         27.93         1.07 o                         
   5   7   6        148.35        161.11         1.24 o                         
   6   7   6       1169.86       1166.76         4.25 o                         
   7   7   6        902.60        901.97         5.40 o                         
   8   7   6        196.56        194.24         1.97 o                         
   9   7   6       2332.87       2381.59        20.10 o                         
  10   7   6        193.56        215.21         2.19 o                         
  11   7   6        942.92        996.55         8.02 o                         
  12   7   6         89.05        100.18         1.54 o                         
  13   7   6       1486.03       1443.68         7.86 o                         
  14   7   6        284.80        253.38         2.96 o                         
  15   7   6       1942.27       1762.15       169.42 o                         
  16   7   6        115.83        114.31         2.42 o                         
   0   8   6       1665.35       1616.25         9.83 o                         
   1   8   6          2.66          5.41         1.41 o                         
   2   8   6       3785.85       3727.82        15.68 o                         
   3   8   6        200.93        200.00         1.69 o                         
   4   8   6        697.87        718.19         5.14 o                         
   5   8   6         17.11         23.66         1.18 o                         
   6   8   6       2352.05       2388.32        17.10 o                         
   7   8   6         19.25         25.17         1.10 o                         
   8   8   6       3417.35       3374.00        21.19 o                         
   9   8   6         27.41         27.32         1.32 o                         
  10   8   6        973.69        953.75         7.10 o                         
  11   8   6        177.12        185.94         2.87 o                         
  12   8   6        814.47        750.79        16.11 o                         
  13   8   6        412.70        456.70         6.25 o                         
  14   8   6        817.10        833.96         9.54 o                         
   1   9   6         84.10         91.41         1.76 o                         
   2   9   6       1159.87       1121.10         8.82 o                         
   3   9   6       1587.11       1655.49        15.66 o                         
   4   9   6        594.37        578.63         6.28 o                         
   5   9   6       2420.83       2500.81        18.03 o                         
   6   9   6        597.26        590.40         3.80 o                         
   7   9   6       1218.33       1222.04        10.04 o                         
   8   9   6         14.98         23.97         1.26 o                         
   9   9   6        277.16        252.16         7.97 o                         
  10   9   6        385.95        385.21        18.76 o                         
  11   9   6        485.23        498.46         6.25 o                         
  12   9   6          6.10          8.51         1.33 o                         
   0  10   6        392.23        415.59         3.79 o                         
   1  10   6          4.57          7.51         1.40 o                         
   2  10   6        558.52        600.35         3.77 o                         
   3  10   6          9.93         11.87         1.03 o                         
   4  10   6       2196.45       2214.45        21.31 o                         
   5  10   6         90.74        107.37         2.14 o                         
   6  10   6        377.26        380.91         2.64 o                         
   7  10   6        349.85        355.60         3.09 o                         
   8  10   6        543.62        440.79         3.70 o                         
   1   1   7       2516.94       2595.54        28.99 o                         
   2   1   7       1638.19       1695.34        21.87 o                         
   3   1   7        846.33        835.52        12.35 o                         
   4   1   7       2307.94       2532.20        23.07 o                         
   5   1   7        328.55        400.44         4.06 o                         
   6   1   7       2046.94       1937.35        18.54 o                         
   7   1   7       2095.58       2324.61        15.60 o                         
   8   1   7          1.58          9.22         1.10 o                         
   9   1   7       1254.33       1124.95         4.69 o                         
  10   1   7       4067.62       4107.38        27.75 o                         
  11   1   7         19.61         21.69         1.19 o                         
  12   1   7       7410.34       7468.50        43.50 o                         
  13   1   7         37.09         28.24         1.39 o                         
  14   1   7         12.52         15.68         1.47 o                         
  15   1   7        120.35        125.05         1.72 o                         
  16   1   7       1323.42       1298.39         5.32 o                         
  17   1   7        283.16        273.43         2.09 o                         
  18   1   7        148.00        155.47         1.64 o                         
  19   1   7         86.53         91.38         1.59 o                         
  20   1   7         61.33         66.29         1.21 o                         
   0   2   7         27.35         31.92         1.71 o                         
   1   2   7         98.31         64.32         1.54 o                         
   2   2   7         17.33         20.29         0.86 o                         
   3   2   7         87.87         67.93         1.29 o                         
   4   2   7        299.18        431.92         4.31 o                         
   5   2   7         19.86         22.45         1.18 o                         
   6   2   7        114.94        109.42         1.92 o                         
   7   2   7        107.89        106.37         1.41 o                         
   8   2   7          8.13          4.94         1.10 o                         
   9   2   7       2698.97       2848.93        22.44 o                         
  10   2   7         48.05         32.28         1.34 o                         
  11   2   7       3860.56       3838.36        30.13 o                         
  12   2   7         21.58         29.56         1.20 o                         
  13   2   7        553.14        557.94         3.76 o                         
  14   2   7       1316.43       1316.30         5.17 o                         
  15   2   7       1591.71       1556.03         6.71 o                         
  16   2   7          3.35          5.98         1.17 o                         
  17   2   7        469.98        470.96         4.29 o                         
  18   2   7         41.46         41.94         1.34 o                         
  19   2   7         78.68         65.06         1.33 o                         
  20   2   7         99.32         90.07         1.65 o                         
   1   3   7        213.67        160.62         1.90 o                         
   2   3   7        114.33         80.45         1.35 o                         
   3   3   7        544.61        464.21         4.18 o                         
   4   3   7       1915.56       2183.73        20.33 o                         
   5   3   7        645.75        578.12         6.37 o                         
   6   3   7        413.38        409.48         5.59 o                         
   7   3   7         68.06         39.55         1.30 o                         
   8   3   7        303.30        296.32         2.58 o                         
   9   3   7       4135.71       4062.14        36.56 o                         
  10   3   7        153.49        163.56         1.94 o                         
  11   3   7        309.89        256.63         2.56 o                         
  12   3   7        830.33        826.99         5.89 o                         
  13   3   7        369.08        400.82         2.28 o                         
  14   3   7         68.83         58.98         1.27 o                         
  15   3   7        327.07        303.36         2.95 o                         
  16   3   7        402.24        396.19         5.22 o                         
  17   3   7        100.54        105.17         1.93 o                         
  18   3   7         57.88         67.03         1.30 o                         
  19   3   7         58.32         61.86         1.61 o                         
  20   3   7         21.64         14.61         1.56 o                         
   0   4   7        886.53       1026.32        21.26 o                         
   1   4   7        596.03        727.40         7.92 o                         
   2   4   7        616.92        689.73         5.88 o                         
   3   4   7         31.86         15.69         1.07 o                         
   4   4   7       3744.40       3942.80        34.61 o                         
   5   4   7        190.88        204.58         2.96 o                         
   6   4   7        359.22        339.77         3.94 o                         
   7   4   7         61.14         67.26         1.80 o                         
   8   4   7         46.44         49.51         1.66 o                         
   9   4   7         17.06         28.18         1.78 o                         
  10   4   7        499.54        450.54         2.83 o                         
  11   4   7       1749.14       1749.21        14.36 o                         
  12   4   7        374.85        324.24         3.33 o                         
  13   4   7        147.79        139.40         1.84 o                         
  14   4   7         84.73         84.53         1.63 o                         
  15   4   7        740.86        797.74         6.20 o                         
  16   4   7        361.47        377.34         8.10 o                         
  17   4   7        584.87        626.05        17.89 o                         
  18   4   7        313.85        304.41         3.21 o                         
  19   4   7          3.94          7.30         1.13 o                         
   1   5   7          8.64          8.20         2.28 o                         
   2   5   7       2212.01       2260.10        13.57 o                         
   3   5   7        989.43        932.55        11.00 o                         
   4   5   7        258.64        242.97         2.81 o                         
   5   5   7        125.19        125.54         2.00 o                         
   6   5   7       2449.41       2361.70        28.03 o                         
   7   5   7         60.96         40.48         1.71 o                         
   8   5   7       1215.02       1231.94        10.49 o                         
   9   5   7         30.57         16.63         1.88 o                         
  10   5   7       1536.74       1510.69         9.54 o                         
  11   5   7        957.98        916.11         7.74 o                         
  12   5   7         58.20         63.88         1.51 o                         
  13   5   7         23.58         25.31         1.39 o                         
  14   5   7        467.82        455.36         2.97 o                         
  15   5   7         43.89         43.95         2.36 o                         
  16   5   7         59.73         43.50         1.79 o                         
  17   5   7         93.73         97.98         1.69 o                         
  18   5   7        558.10        535.78         4.62 o                         
   0   6   7        391.13        384.91         5.05 o                         
   1   6   7         27.58         30.89         3.24 o                         
   2   6   7         14.03         24.92         1.56 o                         
   3   6   7        722.07        731.39         4.94 o                         
   4   6   7       1109.41       1092.44         5.89 o                         
   5   6   7          2.88          4.57         0.94 o                         
   6   6   7          2.53          2.04         1.04 o                         
   7   6   7        559.10        572.01         3.64 o                         
   8   6   7         49.37         35.39         1.57 o                         
   9   6   7          5.08          5.46         1.66 o                         
  10   6   7        541.47        546.51         8.29 o                         
  11   6   7        487.23        473.24         4.67 o                         
  12   6   7         12.76         17.05         1.45 o                         
  13   6   7          7.52          6.96         1.54 o                         
  14   6   7        303.73        301.48         6.28 o                         
  15   6   7        599.48        576.58        13.41 o                         
  16   6   7        382.68        411.21         4.00 o                         
  17   6   7          1.48          2.14         1.09 o                         
   1   7   7        234.24        213.71         1.82 o                         
   2   7   7        653.83        689.30         3.52 o                         
   3   7   7        777.62        769.60         3.02 o                         
   4   7   7        897.03        925.09         4.11 o                         
   5   7   7        133.17        131.23         1.21 o                         
   6   7   7       1272.95       1273.25         6.31 o                         
   7   7   7         76.63         94.34         1.22 o                         
   8   7   7        267.66        243.44         2.73 o                         
   9   7   7         92.13        103.54         1.58 o                         
  10   7   7        236.77        225.13         2.51 o                         
  11   7   7         12.43         10.29         1.68 o                         
  12   7   7        450.60        444.90         8.34 o                         
  13   7   7          0.01          0.83         1.93 o                         
  14   7   7        233.39        217.77         3.09 o                         
  15   7   7          3.45          3.40         1.57 o                         
   0   8   7         47.81         43.46         2.42 o                         
   1   8   7        895.33        941.86         4.76 o                         
   2   8   7         95.98         85.96         1.44 o                         
   3   8   7        964.90       1004.74         8.64 o                         
   4   8   7         40.16         35.58         1.17 o                         
   5   8   7         88.16         83.59         1.19 o                         
   6   8   7        108.22        114.33         1.23 o                         
   7   8   7       1254.71       1251.03         9.29 o                         
   8   8   7        695.66        701.44         5.81 o                         
   9   8   7          1.53          3.12         1.40 o                         
  10   8   7         41.97         44.30         1.80 o                         
  11   8   7        136.36        138.18         2.37 o                         
  12   8   7         84.89         79.06         2.93 o                         
  13   8   7         47.83         38.83         2.27 o                         
  14   8   7        100.10         87.43         1.95 o                         
   1   9   7        264.24        216.42         3.06 o                         
   2   9   7          6.08          8.08         1.27 o                         
   3   9   7         29.48         34.54         1.36 o                         
   4   9   7         58.06         63.67         1.56 o                         
   5   9   7        166.34        163.82         1.97 o                         
   6   9   7          5.23          5.71         1.32 o                         
   7   9   7         23.02         21.53         1.54 o                         
   8   9   7        148.39        134.66         2.06 o                         
   9   9   7         52.34         51.07         1.50 o                         
  10   9   7        201.02        187.77         7.19 o                         
  11   9   7          1.01          1.56         1.48 o                         
   0  10   7        599.77        691.27         6.11 o                         
   1  10   7         13.25         15.29         1.26 o                         
   2  10   7         31.88         52.38         1.19 o                         
   3  10   7        503.17        478.91         8.08 o                         
   4  10   7         32.57         34.30         1.23 o                         
   5  10   7         84.12         79.63         4.61 o                         
   6  10   7          4.39          5.34         1.00 o                         
   7  10   7        177.09        174.89        15.24 o                         
   0   0   8       1823.57       1761.42        15.16 o                         
   1   0   8       1511.25       1576.98        20.75 o                         
   2   0   8       4811.95       4511.89        25.65 o                         
   3   0   8       5403.17       5574.96        30.86 o                         
   4   0   8       1818.72       1931.64        17.99 o                         
   5   0   8       4258.41       4441.87        81.90 o                         
   6   0   8       1106.57       1063.55         9.98 o                         
   7   0   8       3374.37       3479.69        19.79 o                         
   8   0   8       8419.32       8392.29        87.48 o                         
   9   0   8       1278.40       1250.46        15.26 o                         
  10   0   8       1279.82       1216.46         9.45 o                         
  11   0   8       1483.85       1358.13        13.47 o                         
  12   0   8        171.69        177.62         2.04 o                         
  13   0   8       2354.69       2393.78        17.75 o                         
  14   0   8        135.00        144.31         2.80 o                         
  15   0   8       1873.58       1940.54        15.36 o                         
  16   0   8       2237.51       2250.78        12.83 o                         
  17   0   8         64.84         55.26         2.06 o                         
  18   0   8       1563.17       1577.19         9.03 o                         
  19   0   8        873.66        831.93         7.05 o                         
  20   0   8        474.35        443.19         5.71 o                         
   1   1   8       9128.13       8658.57        90.10 o                         
   2   1   8        597.12        626.10         5.41 o                         
   3   1   8        876.29        873.47         4.88 o                         
   4   1   8       2369.44       2702.70        35.51 o                         
   5   1   8       1265.38       1161.91        12.56 o                         
   6   1   8        906.90       1008.65         9.52 o                         
   7   1   8       2044.06       1874.34        10.70 o                         
   8   1   8          1.17          3.32         1.02 o                         
   9   1   8       2747.74       2654.45        24.03 o                         
  10   1   8       1441.04       1464.81        12.19 o                         
  11   1   8       4514.89       4542.74        30.45 o                         
  12   1   8         22.47         29.36         1.23 o                         
  13   1   8       1795.89       1803.50        12.75 o                         
  14   1   8         43.38         50.34         1.64 o                         
  15   1   8       3230.56       3323.73        14.36 o                         
  16   1   8          0.09          2.14         1.47 o                         
  17   1   8       3272.82       3184.48        12.33 o                         
  18   1   8          1.03          3.32         1.17 o                         
  19   1   8        677.89        692.35         3.57 o                         
  20   1   8         28.73         27.81         0.79 o                         
   0   2   8       8830.84       9774.73        96.33 o                         
   1   2   8       2439.12       2517.73        17.05 o                         
   2   2   8       7180.94       7160.02        57.64 o                         
   3   2   8        157.66        103.44         1.90 o                         
   4   2   8      10422.74      10177.23        73.27 o                         
   5   2   8       2092.84       2214.07        21.40 o                         
   6   2   8       3954.64       3833.42        28.65 o                         
   7   2   8       1710.89       1761.23        12.55 o                         
   8   2   8       6497.25       6478.97        38.62 o                         
   9   2   8       1218.50       1264.09        15.31 o                         
  10   2   8       2097.61       2072.51        22.02 o                         
  11   2   8        172.31        150.54         1.54 o                         
  12   2   8       1485.55       1520.47        11.67 o                         
  13   2   8         28.37         33.64         1.49 o                         
  14   2   8       2107.11       2167.39         8.98 o                         
  15   2   8       1957.71       1965.06        13.31 o                         
  16   2   8        130.26        140.49         2.17 o                         
  17   2   8         24.61         22.23         1.50 o                         
  18   2   8        214.70        209.42         2.69 o                         
  19   2   8        422.64        427.10         4.19 o                         
  20   2   8        784.22        656.38       101.75 o                         
   1   3   8        982.35        931.47        10.25 o                         
   2   3   8       2570.03       2408.50        27.92 o                         
   3   3   8       1212.78       1138.67        13.81 o                         
   4   3   8          0.68          2.52         1.13 o                         
   5   3   8       5456.79       5669.20        53.29 o                         
   6   3   8       1453.46       1405.37        11.96 o                         
   7   3   8       3328.09       3189.44        24.18 o                         
   8   3   8        131.20        132.86         1.84 o                         
   9   3   8        647.20        743.71         8.34 o                         
  10   3   8         18.75         16.62         1.32 o                         
  11   3   8       1177.95       1146.89         8.82 o                         
  12   3   8        745.51        784.81         4.17 o                         
  13   3   8        755.56        801.84         4.79 o                         
  14   3   8        966.37       1004.33         7.63 o                         
  15   3   8        769.60        755.06         7.10 o                         
  16   3   8        154.48        155.67         1.76 o                         
  17   3   8        239.40        276.79         2.25 o                         
  18   3   8        185.27        201.23         3.72 o                         
  19   3   8        238.04        221.07        16.33 o                         
   0   4   8       1284.54       1121.43        29.29 o                         
   1   4   8         19.38         13.54         1.27 o                         
   2   4   8       6069.66       6290.04        32.51 o                         
   3   4   8          2.81          6.42         1.16 o                         
   4   4   8       3008.10       2908.49        29.14 o                         
   5   4   8       1371.19       1290.62        15.60 o                         
   6   4   8       2784.68       2767.56        36.94 o                         
   7   4   8       1100.58       1068.16        12.66 o                         
   8   4   8       2755.46       2824.77        28.91 o                         
   9   4   8        634.81        625.08         5.90 o                         
  10   4   8       1357.21       1411.05        10.24 o                         
  11   4   8         51.93         46.30         2.19 o                         
  12   4   8       1216.55       1155.07         7.86 o                         
  13   4   8          0.89          0.79         1.45 o                         
  14   4   8       1461.87       1562.99        10.56 o                         
  15   4   8        481.21        499.65         5.25 o                         
  16   4   8        810.19        800.81         7.41 o                         
  17   4   8        236.73        237.95         7.18 o                         
  18   4   8        751.17        797.16        13.61 o                         
  19   4   8         91.83         57.72         8.87 o                         
   1   5   8       2860.16       2995.94        27.15 o                         
   2   5   8        226.51        251.87         2.80 o                         
   3   5   8       2891.41       2897.64        21.49 o                         
   4   5   8         22.12         23.61         1.75 o                         
   5   5   8       3998.62       4224.27        41.43 o                         
   6   5   8       4604.73       4465.35        49.77 o                         
   7   5   8       2005.36       2081.63        22.61 o                         
   8   5   8         72.33         70.13         2.51 o                         
   9   5   8       2905.16       2889.80        24.53 o                         
  10   5   8        106.40        110.90         2.85 o                         
  11   5   8       2974.67       2994.54        19.58 o                         
  12   5   8        227.08        209.91         2.22 o                         
  13   5   8        699.37        700.60         6.58 o                         
  14   5   8        588.79        579.98         4.28 o                         
  15   5   8        216.67        228.53         3.40 o                         
  16   5   8          0.95         -0.07         1.43 o                         
  17   5   8       1612.74       1595.81        12.76 o                         
  18   5   8          2.23          3.44         1.41 o                         
   0   6   8        318.08        327.90         3.32 o                         
   1   6   8        142.76        128.76         2.54 o                         
   2   6   8       1880.31       1810.24         9.19 o                         
   3   6   8       1844.78       1855.36        12.55 o                         
   4   6   8       1030.73       1131.05         7.14 o                         
   5   6   8        800.72        774.74         4.14 o                         
   6   6   8        114.80        119.62         1.86 o                         
   7   6   8          8.96         10.77         1.46 o                         
   8   6   8        113.15        117.31         2.14 o                         
   9   6   8        303.89        308.55         3.30 o                         
  10   6   8       1631.59       1591.28        22.18 o                         
  11   6   8        300.93        304.35         3.80 o                         
  12   6   8       1995.51       2019.36        13.58 o                         
  13   6   8         53.32         59.02         2.66 o                         
  14   6   8       2542.56       2595.44        45.28 o                         
  15   6   8         57.51         68.12         1.55 o                         
  16   6   8        334.48        328.62         3.23 o                         
   1   7   8        961.46        975.97         9.40 o                         
   2   7   8       1536.88       1444.92         6.08 o                         
   3   7   8       2597.54       2567.20        14.45 o                         
   4   7   8         37.62         33.60         1.26 o                         
   5   7   8       4581.69       4504.52        19.34 o                         
   6   7   8       3936.64       3891.66        17.10 o                         
   7   7   8        973.25        967.52         7.67 o                         
   8   7   8        190.57        229.77         2.58 o                         
   9   7   8        240.71        236.71         2.91 o                         
  10   7   8       1046.49       1061.16         9.58 o                         
  11   7   8        763.59        849.63        11.88 o                         
  12   7   8        202.95        222.76         3.42 o                         
  13   7   8       1095.45       1097.09         9.34 o                         
  14   7   8        442.88        438.48         4.30 o                         
  15   7   8        454.26        466.59         5.79 o                         
   0   8   8        600.88        604.47         7.32 o                         
   1   8   8          1.59          1.32         1.66 o                         
   2   8   8       1429.84       1440.57        10.31 o                         
   3   8   8        332.17        319.14         2.18 o                         
   4   8   8       1303.64       1349.99         6.71 o                         
   5   8   8        245.34        252.79         1.77 o                         
   6   8   8       2125.13       2090.33        15.79 o                         
   7   8   8       1153.22       1152.21         8.18 o                         
   8   8   8       1887.09       1860.58         9.52 o                         
   9   8   8        290.00        303.63         2.94 o                         
  10   8   8        428.52        481.60         5.50 o                         
  11   8   8         25.58         29.12         1.68 o                         
  12   8   8        814.05        844.00        14.94 o                         
  13   8   8        186.55        172.23         2.89 o                         
   1   9   8       2646.37       2695.37        23.27 o                         
   2   9   8       2326.56       2380.24        20.48 o                         
   3   9   8        412.01        406.67         4.07 o                         
   4   9   8         62.55         68.28         1.41 o                         
   5   9   8        260.85        246.98         3.75 o                         
   6   9   8        761.71        741.12         4.14 o                         
   7   9   8       1080.02       1058.23        10.02 o                         
   8   9   8          6.55          5.74         1.10 o                         
   9   9   8        860.37        787.97         6.53 o                         
  10   9   8        444.28        420.55        14.31 o                         
   0  10   8        541.42        556.63         4.95 o                         
   1  10   8        580.12        573.65         6.81 o                         
   2  10   8        261.30        265.90         2.09 o                         
   3  10   8         10.98         13.16         1.13 o                         
   4  10   8        226.71        205.25         7.50 o                         
   5  10   8        544.55        515.37         6.02 o                         
   6  10   8        264.77        264.87         3.60 o                         
   1   1   9       1258.69       1314.20        13.18 o                         
   2   1   9       1491.76       1433.19        10.98 o                         
   3   1   9       1609.14       1905.14        13.35 o                         
   4   1   9        162.98        125.46         2.02 o                         
   5   1   9       2439.51       2523.17        28.42 o                         
   6   1   9       2769.70       2758.32        35.10 o                         
   7   1   9        112.89        107.96         2.06 o                         
   8   1   9         22.92         15.21         1.28 o                         
   9   1   9        284.35        290.58         2.74 o                         
  10   1   9       2415.67       2499.26        17.22 o                         
  11   1   9       1616.88       1634.18        12.78 o                         
  12   1   9       1593.82       1498.64         8.08 o                         
  13   1   9         64.68         62.29         1.72 o                         
  14   1   9        553.22        563.84         5.22 o                         
  15   1   9         30.34         27.76         1.39 o                         
  16   1   9        744.85        745.83         4.12 o                         
  17   1   9        112.22        130.77         1.77 o                         
  18   1   9         46.90         25.92         1.09 o                         
  19   1   9          1.21          3.40         1.29 o                         
  20   1   9          2.95          4.56         0.65 o                         
   0   2   9        742.36        893.04         7.40 o                         
   1   2   9         40.33         37.29         1.98 o                         
   2   2   9          0.74          6.63         1.16 o                         
   3   2   9          1.43          9.89         1.14 o                         
   4   2   9        199.17        249.74         3.92 o                         
   5   2   9        117.86         99.06         1.85 o                         
   6   2   9         14.09         19.82         1.25 o                         
   7   2   9          5.43          8.45         1.85 o                         
   8   2   9        277.82        302.97         2.68 o                         
   9   2   9        151.46        134.91         2.57 o                         
  10   2   9        282.26        245.19         2.72 o                         
  11   2   9        571.56        581.97         5.24 o                         
  12   2   9        884.23        953.64         5.35 o                         
  13   2   9          5.29          4.75         1.42 o                         
  14   2   9        137.67        115.05         1.60 o                         
  15   2   9         16.42         20.04         1.48 o                         
  16   2   9        138.20        123.07         1.67 o                         
  17   2   9         68.01         63.69         1.63 o                         
  18   2   9        173.37        181.85         1.75 o                         
  19   2   9         11.04         10.78         1.03 o                         
   1   3   9        472.94        497.72         4.20 o                         
   2   3   9       4077.91       4200.41        36.72 o                         
   3   3   9        941.43        995.21         7.79 o                         
   4   3   9        342.06        308.95         2.44 o                         
   5   3   9          2.65         11.44         1.23 o                         
   6   3   9       4836.52       4494.19        47.05 o                         
   7   3   9        107.38         95.08         1.66 o                         
   8   3   9       1296.30       1311.92         9.84 o                         
   9   3   9        373.56        382.42         3.47 o                         
  10   3   9        303.99        306.01         2.02 o                         
  11   3   9       1258.41       1250.22        13.16 o                         
  12   3   9        161.45        162.39         2.04 o                         
  13   3   9        629.13        601.36         3.24 o                         
  14   3   9       1066.49       1071.90         4.87 o                         
  15   3   9        625.81        652.55         3.95 o                         
  16   3   9        175.58        171.48         1.93 o                         
  17   3   9         45.09         47.74         1.36 o                         
  18   3   9        367.97        379.23         8.89 o                         
  19   3   9          0.22          0.26         0.87 o                         
   0   4   9        614.59        502.61         4.47 o                         
   1   4   9       1933.91       1913.13        10.59 o                         
   2   4   9        352.97        343.56         3.55 o                         
   3   4   9        535.49        579.01         4.58 o                         
   4   4   9        482.66        539.71         4.54 o                         
   5   4   9        210.70        234.09         2.23 o                         
   6   4   9        836.11        841.89         8.19 o                         
   7   4   9       1076.45       1005.72         9.72 o                         
   8   4   9        323.41        312.94         2.76 o                         
   9   4   9       2576.10       2726.43        30.02 o                         
  10   4   9         34.14         28.54         1.68 o                         
  11   4   9       3002.28       2951.66        13.82 o                         
  12   4   9        241.43        204.02         2.26 o                         
  13   4   9         32.31         33.65         1.67 o                         
  14   4   9        385.12        368.80         3.41 o                         
  15   4   9        387.95        386.57         3.33 o                         
  16   4   9          5.05          3.23         1.74 o                         
  17   4   9          1.05          0.79         1.34 o                         
  18   4   9         17.08         14.15         1.30 o                         
   1   5   9          1.41          9.98         2.17 o                         
   2   5   9        623.09        625.65         5.90 o                         
   3   5   9         72.72         91.52         2.16 o                         
   4   5   9        497.23        479.18         4.18 o                         
   5   5   9       2049.28       1987.22        17.14 o                         
   6   5   9         24.92         38.26         1.50 o                         
   7   5   9         79.38         81.35         1.92 o                         
   8   5   9        385.05        380.61         3.51 o                         
   9   5   9         43.61         42.74         2.64 o                         
  10   5   9         74.03         67.56         2.70 o                         
  11   5   9        105.96         91.24         2.47 o                         
  12   5   9         65.17         73.30         2.32 o                         
  13   5   9         32.78         31.05         1.75 o                         
  14   5   9          3.29          5.65         1.70 o                         
  15   5   9         67.10         70.63         1.84 o                         
  16   5   9         20.93         30.69         1.42 o                         
  17   5   9          2.79          3.18         0.91 o                         
   0   6   9        244.97        250.06         4.08 o                         
   1   6   9       1364.90       1313.03         7.35 o                         
   2   6   9        688.02        722.82         6.35 o                         
   3   6   9        532.19        474.60         4.55 o                         
   4   6   9        263.48        279.77         3.17 o                         
   5   6   9        919.03        833.65         3.65 o                         
   6   6   9        480.27        488.79         3.88 o                         
   7   6   9       1730.87       1657.87         9.04 o                         
   8   6   9         55.90         58.79         1.67 o                         
   9   6   9         30.98         30.95         2.38 o                         
  10   6   9         47.14         55.36         2.41 o                         
  11   6   9        554.76        626.36         9.85 o                         
  12   6   9        129.95        125.37         2.45 o                         
  13   6   9         73.19         72.44         2.36 o                         
  14   6   9        160.86        162.64         2.43 o                         
  15   6   9        791.40        868.19         7.96 o                         
  16   6   9         98.03         92.31         1.98 o                         
   1   7   9          1.77          4.14         1.58 o                         
   2   7   9          2.81          2.60         1.42 o                         
   3   7   9       1486.32       1425.50         8.22 o                         
   4   7   9         21.93         11.78         1.36 o                         
   5   7   9        387.47        354.97         2.29 o                         
   6   7   9        241.94        227.31         1.78 o                         
   7   7   9         41.65         44.26         1.55 o                         
   8   7   9        154.95        173.15         2.27 o                         
   9   7   9         11.88         15.80         1.98 o                         
  10   7   9         59.03         70.87         2.06 o                         
  11   7   9         86.94         91.32         2.36 o                         
  12   7   9          2.79          2.17         2.07 o                         
  13   7   9         13.57         10.85         1.32 o                         
  14   7   9        185.96        166.59         2.23 o                         
   0   8   9          2.47          3.59         1.92 o                         
   1   8   9        123.91        130.81         1.99 o                         
   2   8   9         80.39         79.79         1.50 o                         
   3   8   9       1012.76       1042.98         8.63 o                         
   4   8   9        191.26        182.81         2.86 o                         
   5   8   9          7.94          6.89         1.22 o                         
   6   8   9        271.48        230.52         1.93 o                         
   7   8   9        575.35        600.29         5.34 o                         
   8   8   9         45.66         52.67         1.51 o                         
   9   8   9         76.32         71.58         1.70 o                         
  10   8   9        125.43        114.21         1.91 o                         
  11   8   9         64.51         67.71         1.61 o                         
  12   8   9        160.86        156.71         3.48 o                         
   1   9   9       1082.95       1110.84         8.69 o                         
   2   9   9         24.81         24.41         1.19 o                         
   3   9   9         36.33         39.50         1.16 o                         
   4   9   9         28.60         31.58         1.36 o                         
   5   9   9        169.59        153.88         2.84 o                         
   6   9   9         82.34         79.11         2.26 o                         
   7   9   9         79.78         84.14         1.61 o                         
   8   9   9         22.10         16.84         1.23 o                         
   9   9   9         26.50         35.50         1.26 o                         
   0  10   9        429.20        359.91         2.80 o                         
   1  10   9        209.17        201.33         2.86 o                         
   2  10   9        153.78        153.22         2.69 o                         
   3  10   9        344.94        329.16         3.23 o                         
   4  10   9         17.07         17.53         0.93 o                         
   5  10   9          7.95         11.09         1.33 o                         
   0   0  10       6789.92       6937.79       383.01 o                         
   1   0  10       6670.00       6969.24        83.18 o                         
   2   0  10       8687.04       9080.68        76.22 o                         
   3   0  10       2130.99       2165.13        26.40 o                         
   4   0  10       4684.75       4234.29        27.56 o                         
   5   0  10       1042.60       1015.77        11.40 o                         
   6   0  10       3048.73       3097.55        33.79 o                         
   7   0  10       1983.82       1671.84        13.33 o                         
   8   0  10       6091.18       6020.82        30.23 o                         
   9   0  10       1368.70       1332.12        13.37 o                         
  10   0  10       3017.18       3079.91        33.72 o                         
  11   0  10        336.55        321.33         3.59 o                         
  12   0  10        171.60        181.99         4.98 o                         
  13   0  10        197.34        180.30         2.91 o                         
  14   0  10        112.32        128.69         2.76 o                         
  15   0  10         85.86         84.33         2.39 o                         
  16   0  10         95.90        107.51         3.28 o                         
  17   0  10        923.92        875.21         5.49 o                         
  18   0  10         80.63         85.79         1.49 o                         
  19   0  10        265.95        244.77         3.83 o                         
   1   1  10       2970.74       2766.52        24.33 o                         
   2   1  10       1081.21       1046.55        10.02 o                         
   3   1  10       3026.73       3043.04        28.15 o                         
   4   1  10        902.93        952.74         8.21 o                         
   5   1  10       5235.68       5051.46        44.59 o                         
   6   1  10        159.59        216.13         2.40 o                         
   7   1  10       6155.26       6068.27        42.15 o                         
   8   1  10        442.48        410.30         4.56 o                         
   9   1  10       4228.59       4278.93        27.65 o                         
  10   1  10          3.95          6.08         1.32 o                         
  11   1  10        655.37        636.21         3.78 o                         
  12   1  10        545.98        525.34         4.26 o                         
  13   1  10        212.30        236.06         2.22 o                         
  14   1  10          7.99         10.26         1.61 o                         
  15   1  10        295.68        306.54         2.23 o                         
  16   1  10         38.08         37.37         1.46 o                         
  17   1  10        637.98        632.77         3.73 o                         
  18   1  10          3.59         12.23         1.05 o                         
  19   1  10        682.25        670.01         5.21 o                         
   0   2  10       3415.15       3286.15        46.34 o                         
   1   2  10       4051.21       4089.74        46.30 o                         
   2   2  10       3603.14       3423.63        27.88 o                         
   3   2  10       4984.61       5116.69        32.29 o                         
   4   2  10       3241.95       3207.67        24.14 o                         
   5   2  10       2289.30       2163.31        22.54 o                         
   6   2  10       1721.55       1717.91        14.18 o                         
   7   2  10        313.73        267.87         3.98 o                         
   8   2  10       3043.20       3159.39        19.82 o                         
   9   2  10       2234.75       2200.44        13.16 o                         
  10   2  10        706.46        722.82         5.48 o                         
  11   2  10       4586.40       4572.94        26.91 o                         
  12   2  10       1656.17       1643.85        10.11 o                         
  13   2  10        423.05        392.43         2.44 o                         
  14   2  10       2492.06       2453.39        15.17 o                         
  15   2  10        105.10        110.04         1.73 o                         
  16   2  10       2187.62       2172.80        11.37 o                         
  17   2  10        125.82        127.53         1.67 o                         
  18   2  10       1213.10       1162.60         7.54 o                         
  19   2  10        259.72        216.48         4.10 o                         
   1   3  10       2906.44       3054.13        19.47 o                         
   2   3  10       1476.17       1521.02        15.51 o                         
   3   3  10       1289.72       1253.79        10.58 o                         
   4   3  10         15.23         12.31         1.89 o                         
   5   3  10        128.61        140.29         2.06 o                         
   6   3  10       2442.49       2397.52        13.74 o                         
   7   3  10        568.95        586.43         4.49 o                         
   8   3  10        216.15        217.20         2.23 o                         
   9   3  10        544.84        567.85         3.12 o                         
  10   3  10       2589.69       2584.99        16.92 o                         
  11   3  10       3074.87       3013.56        15.35 o                         
  12   3  10        682.46        731.56         3.71 o                         
  13   3  10       3272.34       3407.99        14.26 o                         
  14   3  10        204.83        181.22         1.94 o                         
  15   3  10       3837.71       3850.96        26.07 o                         
  16   3  10          1.62          2.27         1.22 o                         
  17   3  10       1516.14       1518.84        11.81 o                         
  18   3  10         17.22         16.49         1.01 o                         
   0   4  10       2255.94       2146.04        15.03 o                         
   1   4  10       1182.60       1237.94        12.79 o                         
   2   4  10       2207.57       2281.17        14.98 o                         
   3   4  10        805.99        747.27         7.70 o                         
   4   4  10       1522.73       1540.57        14.62 o                         
   5   4  10       1093.56       1078.04         5.20 o                         
   6   4  10        487.16        511.96         2.57 o                         
   7   4  10        777.99        796.09         5.15 o                         
   8   4  10        972.29        941.55        11.42 o                         
   9   4  10        460.75        464.31         3.11 o                         
  10   4  10       2701.06       2627.18        13.02 o                         
  11   4  10       1796.64       1812.58         8.64 o                         
  12   4  10       2280.41       2188.55        14.55 o                         
  13   4  10        681.17        679.89         4.91 o                         
  14   4  10       2979.38       3051.43        19.49 o                         
  15   4  10        216.79        221.70         2.44 o                         
  16   4  10        779.60        776.42         5.53 o                         
  17   4  10        113.62        119.40         2.07 o                         
  18   4  10        795.13        695.77         9.70 o                         
   1   5  10       1413.03       1465.47        13.11 o                         
   2   5  10       9243.42       9212.90        43.60 o                         
   3   5  10       2942.63       2941.66        19.10 o                         
   4   5  10         16.89         16.80         1.36 o                         
   5   5  10       4603.86       4757.12        30.32 o                         
   6   5  10       1856.44       1805.53        13.81 o                         
   7   5  10        939.94        900.29         7.99 o                         
   8   5  10        183.75        177.67         2.38 o                         
   9   5  10       1425.35       1425.48         9.96 o                         
  10   5  10       2087.11       1999.59        13.51 o                         
  11   5  10       1061.27       1082.92         9.70 o                         
  12   5  10         20.48         15.26         2.73 o                         
  13   5  10       1814.81       1851.36        10.57 o                         
  14   5  10        741.30        764.93         6.21 o                         
  15   5  10        426.30        450.98         4.48 o                         
  16   5  10        225.79        246.52         2.33 o                         
  17   5  10        517.70        464.55         3.99 o                         
   0   6  10        306.35        301.86         5.46 o                         
   1   6  10        837.95        842.39         8.28 o                         
   2   6  10       1576.16       1542.25         7.74 o                         
   3   6  10        701.82        652.71         5.32 o                         
   4   6  10       3353.07       3333.95        28.17 o                         
   5   6  10         67.72         77.08         1.58 o                         
   6   6  10       5358.01       5083.47        29.10 o                         
   7   6  10        466.90        443.71         3.03 o                         
   8   6  10       1761.09       1724.59        10.45 o                         
   9   6  10        517.72        496.89         4.16 o                         
  10   6  10        666.19        696.60         8.11 o                         
  11   6  10        359.72        355.12         3.46 o                         
  12   6  10        310.52        341.12         3.58 o                         
  13   6  10         65.75         61.61         2.00 o                         
  14   6  10         85.39         91.96         1.79 o                         
  15   6  10        157.13        165.43         4.73 o                         
   1   7  10       1724.68       1696.35        18.57 o                         
   2   7  10       2339.92       2417.77        13.10 o                         
   3   7  10       1849.37       1729.50         7.31 o                         
   4   7  10         55.51         62.16         1.52 o                         
   5   7  10       1682.38       1660.48         9.12 o                         
   6   7  10        911.63        896.63         6.43 o                         
   7   7  10       1663.44       1670.16        12.41 o                         
   8   7  10         83.38         75.22         1.81 o                         
   9   7  10        835.45        867.74         6.45 o                         
  10   7  10       2213.92       2246.95        12.41 o                         
  11   7  10        970.83       1007.57         6.98 o                         
  12   7  10        131.43        139.03         2.01 o                         
  13   7  10        212.51        208.26         2.57 o                         
  14   7  10        195.66        173.01         3.44 o                         
   0   8  10       3365.08       3264.56        47.85 o                         
   1   8  10        155.25        170.95         1.91 o                         
   2   8  10        950.74        981.97         8.05 o                         
   3   8  10        305.85        288.99         2.97 o                         
   4   8  10        670.76        697.25         7.51 o                         
   5   8  10        171.21        161.84         3.81 o                         
   6   8  10        284.82        325.33         4.64 o                         
   7   8  10         36.19         33.63         1.54 o                         
   8   8  10        745.89        745.52         4.97 o                         
   9   8  10        181.57        181.43         2.64 o                         
  10   8  10       1019.06       1051.51        11.13 o                         
  11   8  10          1.88          2.66         0.89 o                         
  12   8  10        624.46        463.42         5.40 o                         
   1   9  10       1089.23       1028.95        13.05 o                         
   2   9  10        451.03        492.88         4.03 o                         
   3   9  10        533.58        518.37         8.14 o                         
   4   9  10         28.44         27.72         1.30 o                         
   5   9  10        628.25        618.05         4.53 o                         
   6   9  10       1202.08       1253.51         9.90 o                         
   7   9  10        414.57        383.01        41.00 o                         
   8   9  10        188.99        215.87        11.64 o                         
   0  10  10        552.23        495.59        29.72 o                         
   1  10  10         29.79         34.28         0.99 o                         
   2  10  10        747.84        685.95         9.35 o                         
   3  10  10        681.92        659.84        13.38 o                         
   1   1  11          1.31          5.63         1.06 o                         
   2   1  11       2835.53       2761.08        21.33 o                         
   3   1  11        813.39        897.77         9.31 o                         
   4   1  11        110.83        134.13         2.59 o                         
   5   1  11        124.27         98.09         1.73 o                         
   6   1  11       2664.45       2645.52        42.70 o                         
   7   1  11        763.77        781.72         5.17 o                         
   8   1  11       4540.54       4489.30        15.42 o                         
   9   1  11         29.10         29.82         1.30 o                         
  10   1  11        886.25        871.63         7.36 o                         
  11   1  11          2.08          3.85         1.70 o                         
  12   1  11         11.16          6.46         1.54 o                         
  13   1  11        114.96        127.65         1.78 o                         
  14   1  11       1095.16       1179.54         6.67 o                         
  15   1  11        104.58         97.72         1.57 o                         
  16   1  11        606.57        554.67         3.30 o                         
  17   1  11        389.94        358.20         3.41 o                         
  18   1  11        632.88        630.72         5.03 o                         
  19   1  11          6.01          6.30         0.59 o                         
   0   2  11         55.75         60.08         1.85 o                         
   1   2  11        276.99        328.49         4.25 o                         
   2   2  11        616.92        667.58         6.46 o                         
   3   2  11       1303.60       1409.03        12.64 o                         
   4   2  11        250.54        258.11         3.29 o                         
   5   2  11        436.94        402.06         6.69 o                         
   6   2  11        135.12        156.17         1.95 o                         
   7   2  11       3019.50       2985.48        18.15 o                         
   8   2  11         95.10        111.20         1.59 o                         
   9   2  11       1144.31       1037.22         7.90 o                         
  10   2  11         20.24         34.13         1.33 o                         
  11   2  11        183.11        194.27         1.81 o                         
  12   2  11        647.49        604.95         4.25 o                         
  13   2  11        515.12        468.28         3.93 o                         
  14   2  11         21.58         21.11         1.50 o                         
  15   2  11        231.74        232.87         1.98 o                         
  16   2  11        135.36        130.23         1.90 o                         
  17   2  11        547.87        530.99         2.62 o                         
  18   2  11          3.76          7.23         0.84 o                         
   1   3  11         39.53         43.47         1.46 o                         
   2   3  11       1874.06       1813.73         9.68 o                         
   3   3  11        330.58        331.95         2.72 o                         
   4   3  11         13.74          9.98         1.44 o                         
   5   3  11        903.53        965.77        10.37 o                         
   6   3  11         14.57         22.37         1.46 o                         
   7   3  11        307.34        315.23         3.51 o                         
   8   3  11        963.70        945.97        10.82 o                         
   9   3  11        664.24        608.42         4.36 o                         
  10   3  11        196.74        202.57         2.19 o                         
  11   3  11        135.32        115.13         1.79 o                         
  12   3  11         73.98         77.47         1.63 o                         
  13   3  11        149.63        141.25         1.76 o                         
  14   3  11        181.37        198.11         1.69 o                         
  15   3  11          2.47          4.70         1.21 o                         
  16   3  11        301.13        318.22         2.46 o                         
  17   3  11          0.06          2.07         0.97 o                         
  18   3  11        101.59         84.62         2.11 o                         
   0   4  11        288.19        251.72         6.68 o                         
   1   4  11        174.58        155.76         2.50 o                         
   2   4  11       1207.77       1166.59         6.81 o                         
   3   4  11        733.52        650.72         4.09 o                         
   4   4  11        323.66        291.60         2.61 o                         
   5   4  11        628.62        543.34         4.02 o                         
   6   4  11        274.01        288.31         2.49 o                         
   7   4  11        684.30        678.54         5.84 o                         
   8   4  11        159.61        159.76         1.74 o                         
   9   4  11        236.12        250.31         3.51 o                         
  10   4  11         48.01         49.84         1.55 o                         
  11   4  11        223.48        234.95         2.22 o                         
  12   4  11        142.58        138.84         2.16 o                         
  13   4  11         20.29         18.11         1.64 o                         
  14   4  11        328.42        337.01         2.98 o                         
  15   4  11        586.88        642.61         7.30 o                         
  16   4  11          7.23         15.42         1.28 o                         
  17   4  11         12.69         13.14         1.08 o                         
   1   5  11        855.20        847.37         6.73 o                         
   2   5  11        266.76        284.88         4.24 o                         
   3   5  11         71.98         61.19         1.45 o                         
   4   5  11        134.79        134.38         1.76 o                         
   5   5  11        446.93        463.22         2.67 o                         
   6   5  11          3.51          5.84         1.38 o                         
   7   5  11         79.75         89.02         1.51 o                         
   8   5  11        122.61        104.19         1.63 o                         
   9   5  11         27.21         28.40         2.53 o                         
  10   5  11       2626.76       2618.04        14.71 o                         
  11   5  11        653.21        692.93         5.64 o                         
  12   5  11        946.58        946.09         8.32 o                         
  13   5  11         23.74         30.64         1.64 o                         
  14   5  11         16.82         20.46         1.43 o                         
  15   5  11        149.46        168.15         1.80 o                         
  16   5  11         97.73         89.78         1.09 o                         
   0   6  11        260.80        264.17         6.87 o                         
   1   6  11        155.75        158.10         3.62 o                         
   2   6  11          2.21          8.13         2.11 o                         
   3   6  11        811.39        766.78         4.52 o                         
   4   6  11         87.53         78.48         1.76 o                         
   5   6  11        168.74        210.35         1.89 o                         
   6   6  11         23.09         23.69         1.31 o                         
   7   6  11        807.66        821.50         3.50 o                         
   8   6  11         11.03         10.86         1.57 o                         
   9   6  11         95.11         91.48         1.95 o                         
  10   6  11          0.57          3.09         1.62 o                         
  11   6  11       1318.16       1362.03         9.16 o                         
  12   6  11         62.61         58.61         2.12 o                         
  13   6  11         17.88         20.62         1.82 o                         
  14   6  11        125.47        126.99         2.04 o                         
  15   6  11        561.92        487.56        88.34 o                         
   1   7  11         24.39         25.80         1.58 o                         
   2   7  11          0.04          0.29         1.44 o                         
   3   7  11       1080.42       1000.09         5.67 o                         
   4   7  11        236.65        216.84         2.15 o                         
   5   7  11          5.96          5.85         1.51 o                         
   6   7  11          0.09          2.27         1.44 o                         
   7   7  11         45.31         43.69         1.89 o                         
   8   7  11        123.46        124.33         1.76 o                         
   9   7  11        132.69        156.59         2.05 o                         
  10   7  11        276.19        245.66         4.02 o                         
  11   7  11        261.52        284.77         4.04 o                         
  12   7  11        690.49        677.02        14.09 o                         
  13   7  11        110.72        107.34         1.80 o                         
   0   8  11        118.50        107.98         1.92 o                         
   1   8  11        934.25        888.14         4.65 o                         
   2   8  11        123.24        109.60         1.57 o                         
   3   8  11        820.42        894.07         5.49 o                         
   4   8  11        371.61        338.96         5.18 o                         
   5   8  11         34.42         42.08         1.52 o                         
   6   8  11         66.06         56.39         1.66 o                         
   7   8  11        475.29        484.62         4.77 o                         
   8   8  11         24.25         17.13         1.99 o                         
   9   8  11        136.41        133.75        10.24 o                         
  10   8  11        141.31        139.16         5.04 o                         
   1   9  11         15.64         20.09         0.93 o                         
   2   9  11        171.73        179.08         2.52 o                         
   3   9  11         32.53         29.25         0.92 o                         
   4   9  11          6.92         10.96         1.29 o                         
   5   9  11        144.87        133.25         2.42 o                         
   6   9  11        159.66        168.73         3.75 o                         
   7   9  11          6.29          5.70         1.48 o                         
   0   0  12       5530.70       5740.74        78.58 o                         
   1   0  12       2739.72       2430.02        17.46 o                         
   2   0  12       6779.29       7001.04        80.36 o                         
   3   0  12       6326.48       6478.42        36.28 o                         
   4   0  12       5758.99       5757.58        47.93 o                         
   5   0  12       2231.85       2052.49        13.97 o                         
   6   0  12       4361.69       4491.57        57.49 o                         
   7   0  12       3035.50       2979.04        21.57 o                         
   8   0  12       1085.68       1106.80        10.51 o                         
   9   0  12         70.88         83.36         2.15 o                         
  10   0  12       1126.16       1247.54        11.06 o                         
  11   0  12       1922.41       1941.71        18.70 o                         
  12   0  12        540.50        575.13         6.42 o                         
  13   0  12        515.66        491.33         8.91 o                         
  14   0  12       1759.45       1725.41        34.47 o                         
  15   0  12        594.55        600.15         3.84 o                         
  16   0  12        680.25        674.35         7.28 o                         
  17   0  12          4.91         10.45         1.36 o                         
  18   0  12        314.11        326.70         5.43 o                         
   1   1  12       6924.21       7094.93        58.02 o                         
   2   1  12         24.99         20.35         1.96 o                         
   3   1  12       5835.55       5778.93        33.42 o                         
   4   1  12         16.11         15.92         2.06 o                         
   5   1  12       1890.68       1888.52        11.96 o                         
   6   1  12       1642.94       1630.29        10.49 o                         
   7   1  12       1940.24       1933.43        11.99 o                         
   8   1  12        218.88        187.28         1.97 o                         
   9   1  12       2399.97       2413.56        16.49 o                         
  10   1  12       1378.06       1366.91         6.82 o                         
  11   1  12        165.18        176.43         2.02 o                         
  12   1  12          8.06          8.30         1.42 o                         
  13   1  12        816.72        896.64         8.96 o                         
  14   1  12         38.96         52.48         1.37 o                         
  15   1  12        300.69        320.29         2.27 o                         
  16   1  12         41.29         38.57         1.11 o                         
  17   1  12        136.14        145.16         2.00 o                         
  18   1  12          2.00          4.68         0.77 o                         
   0   2  12       1787.84       1748.75        26.88 o                         
   1   2  12       1673.61       1733.30        13.43 o                         
   2   2  12       1019.72       1049.53        11.07 o                         
   3   2  12        868.39        888.05         8.51 o                         
   4   2  12        136.25        143.82         3.52 o                         
   5   2  12        292.49        285.88         4.30 o                         
   6   2  12        408.79        399.04         2.60 o                         
   7   2  12       2537.65       2467.13        15.46 o                         
   8   2  12       3142.94       3162.82        21.16 o                         
   9   2  12         48.13         36.27         1.60 o                         
  10   2  12       1986.44       1885.43        11.78 o                         
  11   2  12        420.41        430.37         2.63 o                         
  12   2  12       1577.32       1559.07        10.31 o                         
  13   2  12          2.35          4.07         1.57 o                         
  14   2  12        778.71        802.11         8.30 o                         
  15   2  12        669.66        633.64         3.02 o                         
  16   2  12       1805.72       1833.38        12.42 o                         
  17   2  12         35.96         29.63         1.43 o                         
   1   3  12        442.92        478.03         6.60 o                         
   2   3  12       1424.68       1403.83        12.78 o                         
   3   3  12       2446.85       2520.80        15.94 o                         
   4   3  12         79.38         92.04         1.23 o                         
   5   3  12        654.02        664.27         4.93 o                         
   6   3  12        540.63        518.55         2.94 o                         
   7   3  12       3901.56       3940.40        24.17 o                         
   8   3  12          1.75          2.80         1.39 o                         
   9   3  12       2476.80       2541.45        20.74 o                         
  10   3  12        154.90        154.95         2.24 o                         
  11   3  12       2124.38       2063.24         8.41 o                         
  12   3  12        880.37        876.78         4.14 o                         
  13   3  12       1275.61       1297.96         8.53 o                         
  14   3  12        180.17        189.87         1.49 o                         
  15   3  12       2154.11       2164.76        10.94 o                         
  16   3  12        128.85        132.95         1.75 o                         
  17   3  12       1023.53        827.59         6.33 o                         
   0   4  12        168.69        187.98         6.96 o                         
   1   4  12        912.91        850.01         7.03 o                         
   2   4  12        215.25        223.56         2.01 o                         
   3   4  12        445.83        453.50         3.11 o                         
   4   4  12       3636.13       3636.78        15.61 o                         
   5   4  12         15.82         21.95         1.29 o                         
   6   4  12       2231.68       2210.87        12.72 o                         
   7   4  12        197.66        192.81         1.64 o                         
   8   4  12        646.32        654.34         4.32 o                         
   9   4  12        296.21        277.99         2.11 o                         
  10   4  12       1476.26       1520.72         8.40 o                         
  11   4  12        331.65        308.56         2.66 o                         
  12   4  12       1196.83       1208.31        11.54 o                         
  13   4  12         51.18         59.40         1.64 o                         
  14   4  12       1899.48       1908.03        28.63 o                         
  15   4  12        221.95        214.01         2.35 o                         
  16   4  12        482.74        472.64         7.49 o                         
   1   5  12       1186.25       1252.87         8.24 o                         
   2   5  12       1249.94       1320.46         9.85 o                         
   3   5  12       2012.75       1933.14         7.53 o                         
   4   5  12       1435.70       1472.76         8.79 o                         
   5   5  12       2082.09       2110.23         8.88 o                         
   6   5  12        242.17        236.92         1.97 o                         
   7   5  12        291.82        300.02         4.41 o                         
   8   5  12         33.85         34.64         1.32 o                         
   9   5  12       1051.21       1064.04         9.30 o                         
  10   5  12        135.36        155.79         2.61 o                         
  11   5  12        540.28        535.62         5.28 o                         
  12   5  12         64.85         63.13         1.84 o                         
  13   5  12       2148.58       2190.50        15.69 o                         
  14   5  12        115.60        115.29         1.45 o                         
  15   5  12        171.82        170.96         1.66 o                         
   0   6  12       4482.21       4336.42        33.55 o                         
   1   6  12        101.11         83.01         2.25 o                         
   2   6  12       5975.05       5727.81        32.75 o                         
   3   6  12       2109.29       1958.83        15.58 o                         
   4   6  12       1297.66       1271.22         7.67 o                         
   5   6  12        230.51        201.93         1.73 o                         
   6   6  12       2077.89       2050.35        12.18 o                         
   7   6  12         85.70         95.26         1.39 o                         
   8   6  12       1024.34       1023.29         7.85 o                         
   9   6  12         45.24         37.48         1.50 o                         
  10   6  12        817.28        796.96         8.93 o                         
  11   6  12        442.63        457.44         3.24 o                         
  12   6  12       1014.36       1027.81         8.67 o                         
  13   6  12        102.85         98.36         1.84 o                         
  14   6  12         95.82         94.90         1.52 o                         
   1   7  12       1372.36       1377.22         9.22 o                         
   2   7  12       2181.06       2266.89        14.99 o                         
   3   7  12       1219.81       1227.59        10.82 o                         
   4   7  12         29.39         38.36         1.47 o                         
   5   7  12        475.11        502.68         5.90 o                         
   6   7  12        968.18        959.14         5.37 o                         
   7   7  12       1134.12       1118.54        10.95 o                         
   8   7  12         51.43         51.78         1.86 o                         
   9   7  12        455.57        473.43         4.78 o                         
  10   7  12       1007.24        994.62        21.31 o                         
  11   7  12        472.12        461.06         5.08 o                         
  12   7  12        103.64        122.01         1.66 o                         
   0   8  12       1129.51       1090.11         6.52 o                         
   1   8  12         17.33         15.27         1.25 o                         
   2   8  12        146.70        167.09         1.42 o                         
   3   8  12        186.96        210.09         2.22 o                         
   4   8  12       2057.19       2076.90        15.21 o                         
   5   8  12        260.34        250.01         4.80 o                         
   6   8  12        808.37        845.02         9.11 o                         
   7   8  12          4.01          5.51         1.25 o                         
   8   8  12        255.79        242.52         4.10 o                         
   9   8  12          0.05          1.41         1.72 o                         
  10   8  12        348.55        338.55        24.51 o                         
   1   9  12        186.41        168.44         5.08 o                         
   2   9  12        839.24        772.04         6.08 o                         
   3   9  12        394.21        348.63        11.76 o                         
   4   9  12         87.57         68.69         1.46 o                         
   5   9  12        674.60        553.62         4.59 o                         
   6   9  12       1068.67        985.85        10.65 o                         
   1   1  13          6.16          5.16         1.44 o                         
   2   1  13        610.26        570.64         7.51 o                         
   3   1  13        184.95        181.23         1.97 o                         
   4   1  13       2295.39       2291.53        11.22 o                         
   5   1  13        116.20         89.96         1.47 o                         
   6   1  13        171.15        190.56         2.62 o                         
   7   1  13        246.08        238.10         1.92 o                         
   8   1  13         56.94         59.15         1.47 o                         
   9   1  13         28.52         27.72         1.50 o                         
  10   1  13         53.24         76.21         1.76 o                         
  11   1  13        106.61        112.21         1.65 o                         
  12   1  13       1571.75       1597.97        12.98 o                         
  13   1  13         21.87         17.08         1.36 o                         
  14   1  13        510.53        519.82         7.10 o                         
  15   1  13        211.08        188.99         1.46 o                         
  16   1  13        281.50        316.81         3.97 o                         
  17   1  13         82.56         84.48         1.15 o                         
   0   2  13         30.00         36.34         2.01 o                         
   1   2  13        860.14        840.15         6.54 o                         
   2   2  13        169.28        157.15         1.56 o                         
   3   2  13       1525.37       1550.34        12.11 o                         
   4   2  13        202.14        180.26         2.09 o                         
   5   2  13       2150.90       2120.61        13.62 o                         
   6   2  13         21.65         27.02         1.16 o                         
   7   2  13         15.13         12.98         1.17 o                         
   8   2  13        145.41        125.98         1.93 o                         
   9   2  13        172.54        188.51         2.27 o                         
  10   2  13         13.97         19.12         1.60 o                         
  11   2  13         16.33         10.17         1.54 o                         
  12   2  13        300.75        303.42         3.33 o                         
  13   2  13          7.60          8.18         1.36 o                         
  14   2  13          8.19          5.02         1.02 o                         
  15   2  13         45.90         44.43         0.99 o                         
  16   2  13         37.15         34.45         0.87 o                         
  17   2  13          3.36          2.08         0.56 o                         
   1   3  13        338.18        342.83         2.21 o                         
   2   3  13        317.24        290.43         1.99 o                         
   3   3  13          4.69          7.89         1.21 o                         
   4   3  13       1402.75       1397.03         7.46 o                         
   5   3  13        177.87        212.13         1.58 o                         
   6   3  13        869.30        882.91         6.71 o                         
   7   3  13        704.93        747.31         5.03 o                         
   8   3  13          0.64          1.78         1.38 o                         
   9   3  13        279.55        291.62         2.28 o                         
  10   3  13        761.48        766.54         4.51 o                         
  11   3  13       1205.64       1156.91         6.46 o                         
  12   3  13        521.35        559.35         2.72 o                         
  13   3  13        494.66        470.54         2.89 o                         
  14   3  13        276.99        257.92         2.60 o                         
  15   3  13          1.81          0.43         0.84 o                         
  16   3  13        145.12        139.62         8.05 o                         
   0   4  13        410.93        410.36         6.72 o                         
   1   4  13        383.13        365.61         2.50 o                         
   2   4  13        479.85        504.34         4.16 o                         
   3   4  13        770.03        820.61         4.55 o                         
   4   4  13        993.05        971.81         4.94 o                         
   5   4  13        134.46        118.25         1.63 o                         
   6   4  13         23.81         18.38         1.40 o                         
   7   4  13       1207.63       1289.11         6.86 o                         
   8   4  13        290.34        270.68         2.15 o                         
   9   4  13         40.95         42.08         1.74 o                         
  10   4  13         46.54         64.81         1.69 o                         
  11   4  13        381.65        406.94         4.67 o                         
  12   4  13        270.89        250.69         3.31 o                         
  13   4  13         51.02         53.29         1.40 o                         
  14   4  13        159.67        151.10         2.11 o                         
  15   4  13        543.34        531.93        16.22 o                         
  16   4  13        121.29         88.77         1.88 o                         
   1   5  13         37.26         36.57         1.84 o                         
   2   5  13         62.74         76.92         1.75 o                         
   3   5  13          4.36          8.27         1.50 o                         
   4   5  13       1377.73       1337.68         7.51 o                         
   5   5  13         17.99         27.74         1.47 o                         
   6   5  13       1286.70       1252.84         5.16 o                         
   7   5  13        115.67        113.30         2.19 o                         
   8   5  13         53.23         57.92         1.55 o                         
   9   5  13         95.49        102.85         2.36 o                         
  10   5  13          3.87          8.16         1.59 o                         
  11   5  13          3.11          2.65         1.45 o                         
  12   5  13        162.28        175.40         2.51 o                         
  13   5  13        102.71        114.58         1.52 o                         
  14   5  13        198.59        184.51         2.18 o                         
  15   5  13         15.12         12.50         1.17 o                         
   0   6  13       1952.09       2109.12        13.94 o                         
   1   6  13        419.65        383.03         5.46 o                         
   2   6  13        361.33        360.59         2.63 o                         
   3   6  13        236.51        233.88         2.22 o                         
   4   6  13        114.48         95.88         1.64 o                         
   5   6  13         40.69         38.66         1.31 o                         
   6   6  13         46.62         36.41         1.18 o                         
   7   6  13        536.25        579.64         4.16 o                         
   8   6  13        121.98        124.08         1.69 o                         
   9   6  13         33.01         34.42         1.52 o                         
  10   6  13         14.99         14.29         1.32 o                         
  11   6  13       1143.52       1282.76         8.13 o                         
  12   6  13        193.35        185.25         5.12 o                         
  13   6  13        235.78        226.57         4.38 o                         
   1   7  13        358.05        333.76         5.88 o                         
   2   7  13        781.24        766.12         5.07 o                         
   3   7  13        198.50        183.18         1.72 o                         
   4   7  13        222.17        225.76         1.66 o                         
   5   7  13          4.58          1.63         1.32 o                         
   6   7  13        378.91        346.11         3.25 o                         
   7   7  13         11.51         16.16         1.99 o                         
   8   7  13          4.26          5.58         1.61 o                         
   9   7  13          2.53          4.84         2.42 o                         
  10   7  13        261.68        245.93         3.91 o                         
  11   7  13         13.91          7.50         1.48 o                         
   0   8  13         16.80         18.16         1.89 o                         
   1   8  13         20.44         27.09         1.05 o                         
   2   8  13         22.34         18.78         1.07 o                         
   3   8  13        136.24        120.03         1.33 o                         
   4   8  13          4.72          3.12         1.02 o                         
   5   8  13        125.94        140.82         1.77 o                         
   6   8  13         52.56         59.74         1.32 o                         
   7   8  13        740.71        784.34        12.16 o                         
   8   8  13        111.63         96.90         3.20 o                         
   1   9  13        134.33        133.54         2.27 o                         
   2   9  13         67.30         62.81         1.72 o                         
   3   9  13         88.90         81.73         1.72 o                         
   0   0  14      12712.83      12969.81       201.14 o                         
   1   0  14       2220.39       2300.80        18.94 o                         
   2   0  14       4540.61       4684.35        39.30 o                         
   3   0  14       1822.90       1709.88        10.16 o                         
   4   0  14        169.72        160.30         2.23 o                         
   5   0  14          4.41          4.43         1.76 o                         
   6   0  14       2262.73       2283.24        15.53 o                         
   7   0  14        900.77        943.22        14.61 o                         
   8   0  14       4576.16       4840.32        35.36 o                         
   9   0  14        413.31        385.94         4.37 o                         
  10   0  14       1930.89       1959.26        19.02 o                         
  11   0  14         31.47         29.40         1.91 o                         
  12   0  14        174.42        198.22         3.12 o                         
  13   0  14        349.29        344.87         5.69 o                         
  14   0  14       2407.74       2389.11        36.69 o                         
  15   0  14        509.79        518.86         4.00 o                         
  16   0  14       2838.09       2887.71        36.20 o                         
  17   0  14          6.87          9.93         0.83 o                         
   1   1  14       3901.85       4135.33        29.22 o                         
   2   1  14         12.72         23.45         1.08 o                         
   3   1  14       2761.05       2720.21        13.11 o                         
   4   1  14        252.32        269.25         2.00 o                         
   5   1  14        200.31        211.28         1.91 o                         
   6   1  14         64.03         59.10         1.65 o                         
   7   1  14       1009.94       1052.57         6.51 o                         
   8   1  14         26.01         38.52         1.53 o                         
   9   1  14       2011.61       2104.36         9.01 o                         
  10   1  14         98.29         90.35         1.58 o                         
  11   1  14        101.93        111.12         2.10 o                         
  12   1  14         23.47         22.05         1.30 o                         
  13   1  14       1989.69       1989.61        11.77 o                         
  14   1  14         44.95         43.00         1.10 o                         
  15   1  14       1529.26       1502.10         7.03 o                         
  16   1  14         37.17         41.31         1.11 o                         
   0   2  14        502.98        563.84         6.51 o                         
   1   2  14        673.85        651.25         4.49 o                         
   2   2  14        472.12        532.60         4.38 o                         
   3   2  14       2817.92       2819.74        11.97 o                         
   4   2  14       4601.71       4606.40        23.28 o                         
   5   2  14       1833.89       1751.58        14.75 o                         
   6   2  14       1602.45       1518.76         9.28 o                         
   7   2  14       2709.89       2688.90        21.89 o                         
   8   2  14        230.58        236.43         2.72 o                         
   9   2  14         17.99         19.02         1.65 o                         
  10   2  14       1057.15       1061.04         9.48 o                         
  11   2  14        305.81        261.43         2.47 o                         
  12   2  14       1813.30       1841.18        13.57 o                         
  13   2  14         47.46         43.06         1.12 o                         
  14   2  14        324.05        348.21         3.19 o                         
  15   2  14        384.01        404.96         3.00 o                         
  16   2  14        147.50        130.36         2.48 o                         
   1   3  14        135.23        149.08         1.55 o                         
   2   3  14        457.71        450.10         3.38 o                         
   3   3  14       6903.61       6892.19        38.43 o                         
   4   3  14         51.86         52.46         1.49 o                         
   5   3  14       2919.51       2948.68        18.95 o                         
   6   3  14        714.75        730.37         4.77 o                         
   7   3  14       2614.03       2593.76        17.52 o                         
   8   3  14          1.38          5.26         1.28 o                         
   9   3  14       1910.82       1893.96        13.22 o                         
  10   3  14        429.51        445.10         3.36 o                         
  11   3  14       2326.89       2258.38        13.78 o                         
  12   3  14         10.60         10.50         1.07 o                         
  13   3  14        784.69        817.77         5.82 o                         
  14   3  14        266.67        271.59         3.62 o                         
  15   3  14        194.47        206.13         3.67 o                         
  16   3  14         51.34         41.34         0.97 o                         
   0   4  14       4131.97       4227.94        20.55 o                         
   1   4  14        292.48        283.65         2.47 o                         
   2   4  14        864.64        875.32         4.39 o                         
   3   4  14       1460.34       1461.64         9.70 o                         
   4   4  14        485.39        468.44         2.88 o                         
   5   4  14       1264.45       1200.04         6.91 o                         
   6   4  14       1078.84       1134.06         4.80 o                         
   7   4  14       1063.65       1084.31         7.43 o                         
   8   4  14       2212.62       2228.28         9.54 o                         
   9   4  14          0.24          1.25         1.57 o                         
  10   4  14       1492.89       1531.89         8.06 o                         
  11   4  14        307.85        321.64         3.54 o                         
  12   4  14        226.19        227.69         2.78 o                         
  13   4  14          0.99          2.26         1.09 o                         
  14   4  14        346.60        347.06         3.42 o                         
  15   4  14        226.44        205.28         2.13 o                         
   1   5  14       2084.49       2020.93        18.36 o                         
   2   5  14       2554.21       2592.66        10.33 o                         
   3   5  14        274.37        262.40         2.24 o                         
   4   5  14         30.20         26.39         1.46 o                         
   5   5  14        296.19        301.48         2.11 o                         
   6   5  14       2229.63       2269.42        10.32 o                         
   7   5  14       1833.58       1809.99        13.69 o                         
   8   5  14        244.06        249.93         2.20 o                         
   9   5  14       1887.95       1955.45        11.04 o                         
  10   5  14        310.11        297.08         2.89 o                         
  11   5  14        195.01        205.45         1.96 o                         
  12   5  14          2.68          5.50         1.22 o                         
  13   5  14        497.16        446.82         5.51 o                         
   0   6  14       2696.55       2656.61        37.79 o                         
   1   6  14         65.52         59.83         2.40 o                         
   2   6  14       3222.95       3085.29        40.41 o                         
   3   6  14        166.98        164.85         2.12 o                         
   4   6  14       1772.87       1837.96         9.30 o                         
   5   6  14        277.59        259.14         1.71 o                         
   6   6  14       1381.19       1354.65         8.94 o                         
   7   6  14          8.51         12.71         1.29 o                         
   8   6  14        122.60        129.10         2.12 o                         
   9   6  14         47.53         46.10         1.31 o                         
  10   6  14        267.98        272.47         4.47 o                         
  11   6  14         44.87         41.95         3.75 o                         
  12   6  14       2058.87       1976.70        20.04 o                         
   1   7  14        137.32        145.79         2.10 o                         
   2   7  14        396.79        407.78         2.50 o                         
   3   7  14       2375.21       2408.18        14.28 o                         
   4   7  14         33.75         37.98         1.02 o                         
   5   7  14       1217.34       1228.44        13.92 o                         
   6   7  14       1581.36       1636.81        15.57 o                         
   7   7  14        102.42        107.89         2.06 o                         
   8   7  14        126.44        143.69         3.24 o                         
   9   7  14         94.63         91.48         1.59 o                         
  10   7  14          3.64          7.80         1.21 o                         
   0   8  14        764.98        781.86         8.33 o                         
   1   8  14        142.26        142.33         5.66 o                         
   2   8  14         95.99        101.13         2.01 o                         
   3   8  14         95.99         89.34         8.71 o                         
   4   8  14        956.92        887.50        32.93 o                         
   5   8  14         12.06          9.91         1.08 o                         
   6   8  14        192.54        173.25         2.58 o                         
   1   1  15        631.58        649.47         3.71 o                         
   2   1  15        682.93        700.00         4.31 o                         
   3   1  15       1209.91       1246.94         7.15 o                         
   4   1  15          0.40          0.78         1.23 o                         
   5   1  15        548.45        584.08         3.59 o                         
   6   1  15        400.10        438.11         3.37 o                         
   7   1  15         30.48         36.39         1.20 o                         
   8   1  15         58.63         70.81         1.34 o                         
   9   1  15        747.38        781.18         6.82 o                         
  10   1  15       1795.15       1843.04        17.73 o                         
  11   1  15        644.51        638.10         6.03 o                         
  12   1  15          3.52          2.18         1.17 o                         
  13   1  15        245.97        281.79         2.17 o                         
  14   1  15        399.36        418.68         2.42 o                         
  15   1  15         81.18         78.86         1.34 o                         
  16   1  15        560.18        501.93         5.71 o                         
   0   2  15         10.02         12.40         1.99 o                         
   1   2  15         48.44         46.81         1.49 o                         
   2   2  15          1.21          1.59         1.35 o                         
   3   2  15       1609.79       1680.08        14.39 o                         
   4   2  15       1005.65        967.37         5.19 o                         
   5   2  15          1.91          5.32         1.36 o                         
   6   2  15        109.71        106.41         1.72 o                         
   7   2  15          0.85          4.06         1.36 o                         
   8   2  15        455.79        416.57         5.93 o                         
   9   2  15        329.53        311.96         3.48 o                         
  10   2  15        192.05        188.44         1.86 o                         
  11   2  15        645.32        622.28         4.94 o                         
  12   2  15        645.97        650.78         5.28 o                         
  13   2  15          1.21          0.86         0.86 o                         
  14   2  15          0.21          1.24         0.96 o                         
  15   2  15          3.75          7.41         0.68 o                         
   1   3  15        108.08        109.93         1.97 o                         
   2   3  15        315.09        320.18         3.76 o                         
   3   3  15        581.07        629.09         4.62 o                         
   4   3  15        121.02        125.66         1.58 o                         
   5   3  15         10.04         13.47         1.26 o                         
   6   3  15         94.48         95.06         1.54 o                         
   7   3  15          2.25          6.50         1.21 o                         
   8   3  15         12.50         19.75         1.46 o                         
   9   3  15        200.35        198.31         2.45 o                         
  10   3  15         64.19         60.07         1.21 o                         
  11   3  15          0.85          1.76         1.02 o                         
  12   3  15         81.56        100.06         1.09 o                         
  13   3  15          8.89         14.57         0.92 o                         
  14   3  15        180.88        167.18         7.15 o                         
  15   3  15        135.09        113.94         3.79 o                         
   0   4  15       1121.33       1216.82         7.68 o                         
   1   4  15        339.43        349.31         2.50 o                         
   2   4  15          4.48          7.99         1.39 o                         
   3   4  15        623.01        651.37         4.93 o                         
   4   4  15          7.18         14.53         1.49 o                         
   5   4  15        294.99        279.57         2.54 o                         
   6   4  15         86.77         91.55         1.53 o                         
   7   4  15        102.87        111.82         1.42 o                         
   8   4  15         18.97         20.38         1.61 o                         
   9   4  15        119.44        118.58         1.86 o                         
  10   4  15          0.57          3.39         1.57 o                         
  11   4  15        336.69        377.18         3.10 o                         
  12   4  15         15.60         19.74         1.14 o                         
  13   4  15        141.38        139.79         1.99 o                         
  14   4  15          0.92          0.37         0.73 o                         
   1   5  15        475.31        459.11         4.66 o                         
   2   5  15        234.54        217.11         2.18 o                         
   3   5  15          6.35          5.28         1.57 o                         
   4   5  15         36.27         31.79         1.49 o                         
   5   5  15          6.75          5.67         1.36 o                         
   6   5  15        305.66        309.14         3.20 o                         
   7   5  15          0.14          2.38         1.40 o                         
   8   5  15        122.03        125.46         1.56 o                         
   9   5  15        299.95        297.55         2.33 o                         
  10   5  15         83.64         79.77         1.26 o                         
  11   5  15         82.69         72.33         1.04 o                         
  12   5  15         15.69         10.52         0.81 o                         
   0   6  15         94.67         89.51         3.55 o                         
   1   6  15         52.75         59.08         3.20 o                         
   2   6  15         14.52         11.82         1.57 o                         
   3   6  15        626.64        640.17         4.03 o                         
   4   6  15        661.93        714.58         6.72 o                         
   5   6  15        255.64        258.90         3.75 o                         
   6   6  15        343.89        350.81         2.26 o                         
   7   6  15        765.05        794.75         5.81 o                         
   8   6  15         70.82         61.44         2.00 o                         
   9   6  15         33.66         40.16         1.91 o                         
  10   6  15         47.03         49.45         1.80 o                         
  11   6  15        436.70        331.14         4.07 o                         
   1   7  15        335.67        284.23         2.96 o                         
   2   7  15         47.22         45.24         1.11 o                         
   3   7  15          0.16          2.10         0.88 o                         
   4   7  15         70.62         61.29         1.38 o                         
   5   7  15         48.01         48.24         3.24 o                         
   6   7  15        157.97        143.18         2.42 o                         
   7   7  15         19.69         17.95         2.54 o                         
   8   7  15        193.75        146.91         2.34 o                         
   0   8  15        314.90        333.82         4.46 o                         
   1   8  15        190.58        190.98         2.97 o                         
   2   8  15          1.64          1.76         1.37 o                         
   3   8  15        372.48        395.32         4.85 o                         
   4   8  15        664.59        508.04         5.79 o                         
   0   0  16        848.48        858.53        20.87 o                         
   1   0  16       1077.38       1107.26         6.96 o                         
   2   0  16       1774.99       1864.51        21.65 o                         
   3   0  16       3500.91       3621.13        25.66 o                         
   4   0  16       2750.47       2953.67        14.71 o                         
   5   0  16       1064.22       1095.11         6.33 o                         
   6   0  16       2972.61       2989.42        13.54 o                         
   7   0  16       1151.55       1128.37         5.84 o                         
   8   0  16        428.90        455.74         3.50 o                         
   9   0  16        260.73        240.58         2.48 o                         
  10   0  16       1290.35       1280.49         7.52 o                         
  11   0  16       2309.99       2268.77        18.88 o                         
  12   0  16       3304.35       3568.09        18.77 o                         
  13   0  16        127.11        115.69         1.91 o                         
  14   0  16       1727.95       1676.87        18.99 o                         
  15   0  16         25.28         18.28         0.91 o                         
   1   1  16        180.76        181.30         1.99 o                         
   2   1  16        756.22        738.46         3.68 o                         
   3   1  16       1024.08       1043.20         6.98 o                         
   4   1  16          4.08          4.44         1.22 o                         
   5   1  16        798.52        845.23         4.39 o                         
   6   1  16         44.99         55.10         1.21 o                         
   7   1  16       1733.41       1778.32        13.30 o                         
   8   1  16          0.19          0.93         1.13 o                         
   9   1  16       2668.49       2635.79        29.98 o                         
  10   1  16        353.92        358.38         3.40 o                         
  11   1  16        415.65        408.46         3.15 o                         
  12   1  16         16.51         22.55         1.00 o                         
  13   1  16       1498.67       1452.97        10.83 o                         
  14   1  16         47.32         46.36         1.63 o                         
  15   1  16        618.70        531.19         5.95 o                         
   0   2  16       8099.88       8286.86        72.42 o                         
   1   2  16       1880.09       1926.71        17.70 o                         
   2   2  16       2291.61       2403.15        25.31 o                         
   3   2  16        713.98        729.11         4.03 o                         
   4   2  16        233.38        238.65         1.76 o                         
   5   2  16         69.48         66.40         1.50 o                         
   6   2  16        459.96        483.56         4.23 o                         
   7   2  16        177.23        166.91         1.87 o                         
   8   2  16       2312.19       2423.38        22.99 o                         
   9   2  16         56.69         63.78         1.46 o                         
  10   2  16       1047.30       1078.89        10.53 o                         
  11   2  16        687.49        697.14         6.11 o                         
  12   2  16        111.16        104.46         1.41 o                         
  13   2  16        118.49        118.55         1.55 o                         
  14   2  16        508.87        484.39        10.73 o                         
   1   3  16       5871.98       6148.80        52.12 o                         
   2   3  16        651.36        685.05         3.40 o                         
   3   3  16       3503.86       3445.72        13.40 o                         
   4   3  16          0.40          2.67         1.29 o                         
   5   3  16        181.64        173.70         1.63 o                         
   6   3  16        454.46        461.08         2.50 o                         
   7   3  16       1118.37       1117.05         4.90 o                         
   8   3  16          6.74          6.36         1.38 o                         
   9   3  16       1303.86       1381.98        10.68 o                         
  10   3  16        752.52        766.62         7.47 o                         
  11   3  16        324.40        312.19         2.88 o                         
  12   3  16         23.55         19.43         1.02 o                         
  13   3  16        358.68        326.59        16.73 o                         
  14   3  16         34.43         30.29         0.74 o                         
   0   4  16        496.76        519.12         3.77 o                         
   1   4  16        332.50        333.23         3.16 o                         
   2   4  16       2097.84       2175.10         9.33 o                         
   3   4  16         56.66         71.73         1.62 o                         
   4   4  16       3841.30       3863.41        14.78 o                         
   5   4  16         10.48          8.74         1.30 o                         
   6   4  16       1047.84       1072.00         7.20 o                         
   7   4  16        545.69        515.58         3.04 o                         
   8   4  16        100.39        102.00         1.45 o                         
   9   4  16          0.02          1.63         1.17 o                         
  10   4  16        173.54        166.88         1.62 o                         
  11   4  16         50.25         55.17         1.59 o                         
  12   4  16       1334.62       1372.18        10.30 o                         
  13   4  16          0.57          1.78         0.80 o                         
   1   5  16        189.29        180.73         3.58 o                         
   2   5  16        423.16        450.06         3.38 o                         
   3   5  16       2166.83       2232.94        10.22 o                         
   4   5  16         88.74         94.71         1.59 o                         
   5   5  16       1520.15       1541.11         9.41 o                         
   6   5  16        139.72        139.45         1.65 o                         
   7   5  16        121.89        113.11         2.66 o                         
   8   5  16          4.59         11.14         1.26 o                         
   9   5  16        109.70        103.07         1.74 o                         
  10   5  16        262.40        285.36         2.82 o                         
  11   5  16        527.09        432.19         3.73 o                         
   0   6  16        335.09        344.09         4.21 o                         
   1   6  16        248.72        253.54         2.60 o                         
   2   6  16         90.88         96.74         1.56 o                         
   3   6  16        113.89        120.13         1.38 o                         
   4   6  16        292.03        323.07         3.80 o                         
   5   6  16        168.20        151.28         1.30 o                         
   6   6  16       1739.97       1687.03        16.42 o                         
   7   6  16        265.20        232.48         8.83 o                         
   8   6  16       2532.09       2163.28        90.93 o                         
   9   6  16        435.18        397.71         4.77 o                         
   1   7  16       1355.04       1358.21        10.02 o                         
   2   7  16        802.77        841.88         5.58 o                         
   3   7  16        119.50        118.98         2.81 o                         
   4   7  16          2.96          1.56         1.72 o                         
   5   7  16        120.73        104.23         2.11 o                         
   1   1  17        897.07        922.94         9.05 o                         
   2   1  17        121.43        115.13         1.71 o                         
   3   1  17        295.90        307.97         3.19 o                         
   4   1  17        612.30        642.19         4.44 o                         
   5   1  17        389.51        417.64         2.06 o                         
   6   1  17        490.42        490.35         3.41 o                         
   7   1  17        139.66        132.78         1.28 o                         
   8   1  17        287.72        319.34         3.13 o                         
   9   1  17        270.78        283.45         3.97 o                         
  10   1  17         76.32         95.11         1.37 o                         
  11   1  17        307.66        324.86         1.74 o                         
  12   1  17        460.27        489.47         4.24 o                         
  13   1  17        545.19        550.67         3.72 o                         
   0   2  17         36.85         31.01         2.37 o                         
   1   2  17          5.88          6.66         1.60 o                         
   2   2  17        258.92        283.44         2.30 o                         
   3   2  17       1349.58       1310.78         5.35 o                         
   4   2  17        204.13        226.31         1.95 o                         
   5   2  17        869.48        890.66         3.84 o                         
   6   2  17         71.05         71.90         1.10 o                         
   7   2  17       1123.46       1119.70        14.24 o                         
   8   2  17         15.41         21.42         1.41 o                         
   9   2  17        122.65        111.22         1.37 o                         
  10   2  17         12.41         14.65         0.91 o                         
  11   2  17         37.48         38.28         0.88 o                         
  12   2  17         24.44         29.22         0.78 o                         
  13   2  17         65.52         38.07         0.90 o                         
   1   3  17        305.51        321.78         2.34 o                         
   2   3  17         15.51         14.80         1.35 o                         
   3   3  17        366.35        345.03         2.11 o                         
   4   3  17          2.71          2.43         1.34 o                         
   5   3  17        763.25        759.63         6.81 o                         
   6   3  17         33.53         39.46         1.29 o                         
   7   3  17        306.38        299.80         2.45 o                         
   8   3  17        210.38        235.36         2.70 o                         
   9   3  17        805.69        844.11         5.13 o                         
  10   3  17        289.98        288.23         2.35 o                         
  11   3  17         11.50          8.56         1.03 o                         
  12   3  17          0.61          1.06         0.99 o                         
   0   4  17        314.91        333.44         2.83 o                         
   1   4  17          7.10          8.00         1.47 o                         
   2   4  17         26.98         28.14         1.41 o                         
   3   4  17          1.14          1.58         1.52 o                         
   4   4  17        501.37        501.75         3.13 o                         
   5   4  17         89.28        102.40         1.52 o                         
   6   4  17        321.26        345.74         2.32 o                         
   7   4  17        746.06        763.56         8.39 o                         
   8   4  17         37.73         36.82         1.13 o                         
   9   4  17         15.64         15.43         0.94 o                         
  10   4  17         67.30         80.80         1.94 o                         
  11   4  17        536.03        545.41         7.04 o                         
   1   5  17         15.84         14.34         1.87 o                         
   2   5  17        653.15        651.73         3.95 o                         
   3   5  17         63.66         67.45         1.44 o                         
   4   5  17        173.16        197.29         2.37 o                         
   5   5  17        576.49        510.09         5.78 o                         
   6   5  17       1219.14       1239.40         9.42 o                         
   7   5  17          0.74          1.93         1.19 o                         
   8   5  17        133.68        122.87         3.36 o                         
   9   5  17         35.18         46.64         1.87 o                         
   0   6  17        375.42        394.01         9.53 o                         
   1   6  17        380.14        395.51         4.64 o                         
   2   6  17         11.80         16.47         1.06 o                         
   3   6  17         96.10        112.78         1.65 o                         
   4   6  17        397.82        390.76         7.90 o                         
   5   6  17          4.81          3.59         1.02 o                         
   6   6  17        223.16        202.19         2.12 o                         
   1   7  17          1.13          3.44         1.25 o                         
   2   7  17          0.07          0.86         1.33 o                         
   3   7  17        171.72        149.11         2.27 o                         
   0   0  18        456.81        448.27         6.88 o                         
   1   0  18        204.30        210.41         2.97 o                         
   2   0  18       1139.48       1202.33         8.60 o                         
   3   0  18        279.67        305.33         3.15 o                         
   4   0  18        734.98        749.19         7.54 o                         
   5   0  18          8.21          7.63         1.58 o                         
   6   0  18       1333.08       1369.61        13.65 o                         
   7   0  18        788.44        799.61         8.69 o                         
   8   0  18       5586.76       5803.06        35.12 o                         
   9   0  18        530.35        544.07         4.42 o                         
  10   0  18       1005.21        958.84        14.12 o                         
  11   0  18         36.22         40.62         2.27 o                         
  12   0  18         60.17         62.82         3.01 o                         
   1   1  18        738.13        778.30         6.96 o                         
   2   1  18         91.15         87.22         1.57 o                         
   3   1  18        580.99        595.12         3.46 o                         
   4   1  18        375.50        362.73         2.07 o                         
   5   1  18        257.45        247.77         1.67 o                         
   6   1  18         24.84         26.00         1.00 o                         
   7   1  18        885.83        902.19         6.68 o                         
   8   1  18          0.27          3.00         0.91 o                         
   9   1  18       1830.30       1870.33        13.00 o                         
  10   1  18         34.96         33.34         0.84 o                         
  11   1  18        448.63        448.75         3.25 o                         
  12   1  18          1.45          1.44         0.63 o                         
   0   2  18        191.53        205.06         2.76 o                         
   1   2  18        127.70        138.27         1.86 o                         
   2   2  18       1921.99       2022.27         9.72 o                         
   3   2  18        491.85        497.45         2.79 o                         
   4   2  18       5632.29       5832.84        27.59 o                         
   5   2  18          4.25          6.31         1.16 o                         
   6   2  18        702.84        759.38         5.04 o                         
   7   2  18        423.02        430.29         2.47 o                         
   8   2  18         57.60         61.98         1.28 o                         
   9   2  18         13.00         16.45         0.85 o                         
  10   2  18        716.77        715.03         4.25 o                         
  11   2  18        258.53        251.51         5.78 o                         
  12   2  18       1205.44       1030.41        11.05 o                         
   1   3  18        675.81        679.66         4.06 o                         
   2   3  18         19.48         23.16         1.37 o                         
   3   3  18       3670.12       3831.30        15.31 o                         
   4   3  18          7.21         10.92         1.17 o                         
   5   3  18       1996.47       2125.02        11.53 o                         
   6   3  18         20.69         29.86         1.15 o                         
   7   3  18        228.95        239.82         4.14 o                         
   8   3  18         25.43         20.65         1.41 o                         
   9   3  18         99.16        108.70         3.21 o                         
  10   3  18        118.87        108.34         1.62 o                         
   0   4  18       3023.59       3077.10        23.88 o                         
   1   4  18        289.46        307.06         2.92 o                         
   2   4  18       2111.10       2134.27         8.94 o                         
   3   4  18        621.62        609.56         3.79 o                         
   4   4  18        148.82        159.95         1.68 o                         
   5   4  18         32.25         26.07         1.00 o                         
   6   4  18        454.59        458.38         4.24 o                         
   7   4  18          9.54         12.93         0.92 o                         
   8   4  18       2255.05       2251.61        20.81 o                         
   9   4  18          0.19          1.95         1.72 o                         
  10   4  18        244.08        198.69         2.74 o                         
   1   5  18       1569.87       1550.23        25.04 o                         
   2   5  18         17.57         21.26         1.31 o                         
   3   5  18         75.48         74.19         1.87 o                         
   4   5  18         19.24         14.66         1.19 o                         
   5   5  18         69.16         66.16         1.35 o                         
   6   5  18        339.22        330.24        17.00 o                         
   7   5  18       1998.13       1858.26        19.83 o                         
   8   5  18          0.94          1.33         1.09 o                         
   0   6  18        179.86        186.42         5.47 o                         
   1   6  18          4.37          6.12         1.02 o                         
   2   6  18         92.61         94.34         1.56 o                         
   3   6  18          1.08          0.83         0.72 o                         
   4   6  18        757.63        669.46         7.51 o                         
   1   1  19        653.57        673.26         6.44 o                         
   2   1  19         52.90         57.97         1.36 o                         
   3   1  19       1243.40       1269.61         6.67 o                         
   4   1  19        108.71        121.81         1.34 o                         
   5   1  19       1681.70       1770.00        10.55 o                         
   6   1  19          3.56          2.94         0.82 o                         
   7   1  19         57.11         52.90         1.11 o                         
   8   1  19         22.11         22.03         1.10 o                         
   9   1  19       1032.39       1102.30        14.02 o                         
  10   1  19        133.71        139.45         5.70 o                         
   0   2  19        351.87        336.54         3.02 o                         
   1   2  19        282.42        274.26         2.36 o                         
   2   2  19        170.42        179.62         1.60 o                         
   3   2  19         12.66         22.23         1.12 o                         
   4   2  19        628.53        658.60         4.71 o                         
   5   2  19        109.20         97.85         1.48 o                         
   6   2  19        167.42        166.77         2.91 o                         
   7   2  19          2.09          4.34         1.01 o                         
   8   2  19        473.92        494.42         4.42 o                         
   9   2  19         42.83         46.29         1.12 o                         
  10   2  19        151.98        143.05         5.74 o                         
   1   3  19        412.01        419.29         2.76 o                         
   2   3  19         45.26         41.47         1.15 o                         
   3   3  19         18.59         25.44         1.07 o                         
   4   3  19          0.53          2.62         0.98 o                         
   5   3  19        259.59        252.72         4.97 o                         
   6   3  19         33.79         25.87         1.02 o                         
   7   3  19         65.02         74.30         2.58 o                         
   8   3  19         43.81         33.86         1.38 o                         
   9   3  19        212.40        203.79         6.84 o                         
   0   4  19        156.39        162.68         2.67 o                         
   1   4  19        112.90        125.36         1.94 o                         
   2   4  19         43.16         42.64         1.22 o                         
   3   4  19         10.49         10.91         0.97 o                         
   4   4  19        187.50        177.13        10.20 o                         
   5   4  19         45.33         45.94         3.48 o                         
   6   4  19         23.02         23.17         1.43 o                         
   7   4  19          1.15          1.33         1.56 o                         
   8   4  19        571.10        523.50         5.95 o                         
   1   5  19        208.94        203.39         1.95 o                         
   2   5  19         18.33         13.06         0.83 o                         
   3   5  19         66.90         57.03         1.49 o                         
   4   5  19        194.71        172.03         6.29 o                         
   5   5  19        206.16        192.96         2.74 o                         
   0   0  20        832.56        831.87        10.48 o                         
   1   0  20          0.15          3.23         1.38 o                         
   2   0  20       2285.07       2312.04        18.33 o                         
   3   0  20        685.83        757.22         7.36 o                         
   4   0  20       2429.93       2582.19        23.81 o                         
   5   0  20        444.88        433.30         4.96 o                         
   6   0  20        104.68        108.38         3.59 o                         
   7   0  20          6.32          2.34         2.03 o                         
   8   0  20        800.46        867.11         9.62 o                         
   9   0  20         57.76         45.31         1.41 o                         
   1   1  20       1401.34       1435.63         9.51 o                         
   2   1  20        484.45        490.50         2.71 o                         
   3   1  20       2268.72       2279.60        23.99 o                         
   4   1  20          5.80          5.91         0.69 o                         
   5   1  20       1312.77       1320.30         8.05 o                         
   6   1  20         13.68         13.11         1.10 o                         
   7   1  20        166.60        164.61         7.77 o                         
   8   1  20         38.88         36.90         1.14 o                         
   9   1  20        268.23        212.70         2.81 o                         
   0   2  20       1939.76       2006.55        27.71 o                         
   1   2  20         23.86         23.57         1.03 o                         
   2   2  20        789.46        829.75         8.35 o                         
   3   2  20        138.38        142.93         1.99 o                         
   4   2  20         53.76         59.00         0.99 o                         
   5   2  20         32.63         30.47         1.04 o                         
   6   2  20       1139.70       1122.08        46.44 o                         
   7   2  20         65.81         63.44         2.19 o                         
   1   3  20        804.80        841.64        25.14 o                         
   2   3  20         65.52         69.63         1.59 o                         
   3   3  20         86.13         90.29         1.74 o                         
   4   3  20         31.79         29.37         0.82 o                         
   5   3  20        128.63        132.86         4.61 o                         
   6   3  20         41.90         31.87         1.56 o                         
   0   4  20        153.63        176.36         3.20 o                         
   1   4  20         13.80         11.09         1.87 o                         
   2   4  20        574.35        479.09         4.20 o                         
   3   4  20          4.72          7.08         1.02 o                         
   4   4  20       1806.63       1514.89        15.99 o                         
   1   1  21        172.55        171.62         2.46 o                         
   2   1  21        247.83        246.49         2.33 o                         
   3   1  21        179.83        166.50         6.44 o                         
   4   1  21        197.43        176.43         2.02 o                         
   5   1  21        671.82        615.55         6.96 o                         
   0   2  21         45.80         48.26         1.64 o                         
   1   2  21        242.89        216.51        10.47 o                         
   2   2  21          5.60          6.97         0.91 o                         
   3   2  21        124.44        115.07         1.48 o                         
   1   3  21        641.19        557.81        12.79 o                         
   2   3  21         60.93         46.27         0.72 o                         
   0   0  22       1570.28       1412.27        14.98 o                         
                                                                                
